# Supplementary material for: Integrated Analysis of MicroRNA and Target Genes in Brachypodium distachyon Infected by Magnaporthe oryzae by Small RNA and Degradome Sequencing
Source: Front Plant Sci. 2021 Oct 1;12:742347. doi: 10.3389/fpls.2021.742347 (PMC8517397; doi:10.3389/fpls.2021.742347)
Supplement: Supplementary file 3 [file Table_1.XLSX]

## Sheet: Sheet1
Table S1 Primers used in this study
Name	Primers
qRT-Bd3g41480-F	CGATGCCCTATGCTGCAAAC
qRT-Bd3g41480-R	CTGAGAAACGGAAGGGGCAT
qRT-Bd5g06390-F	TATGGCTTTGGGGAGCAAGG
qRT-Bd5g06390-R	CCATCGTTGGGTCGCTCATA
qRT-Bd3g28280-F	CCCAGAGAGATTGCCACCTG
qRT-Bd3g28280-R	CCCATGGTCCTCGATGTAGC
qRT-Bd1g21177-F	CCTCAATCAGGTCCGACCAA
qRT-Bd1g21177-R	TAAGCCCTGGTGATGACTGC
qRT-Bd4g02060-F	TGCCACCATGAACACCACTT
qRT-Bd4g02060-R	CCAGGTAGCTGCCAAAGTCA
miR164c-Loop	GTCGTATCCAGTGCAGGGTCCGAGGTATTCGCACTGGATACGAC GTGCAC
miR164c-F	CGGGCTGGAGAAGCAGGGCAC
bdi-MIR169f-p5-loop	GTCGTATCCAGTGCAGGGTCCGAGGTATTCGCACTGGATACGAC AGTCAT
bdi-MIR169f-F	CGGGCAGGATGCAGCCAAGG
bdi-miR9494-loop	GTCGTATCCAGTGCAGGGTCCGAGGTATTCGCACTGGATACGACGACGGA
bdi-miR9494-F	GGCGGGCTTCATCACCTTCGTC
bdi-MIR5182-p3-loop	GTCGTATCCAGTGCAGGGTCCGAGGTATTCGCACTGGATACGAC CATGCA
bdi-MIR5182-F	GGCGGGCTGATCTTGGAACACG
PC-3p-15479_595-loop	GTCGTATCCAGTGCAGGGTCCGAGGTATTCGCACTGGATACGAC GAAGTA
PC-3p-15479-F	GGCGGGCTTGATCTGGCTACGA
Common-R	GTGCAGGGTCCGAGGT
UBC18-F	GGAGGCACCTCAGGTCATTT
UBC18-R	ATAGCGGTCATTGTCTTGCG
Bd4g02060-F-pBI	GCTCTAGACCCCCAAGGGTAGGAAGA
Bd4g02060-R-pBI	CGGGATCCGAAGTGGTTCATCCAAGAGG
miR164c-F-pBI	CGGGATCCAGAAGCAGGGCACGTGCATT
miR164c-R-pBI	CGAGCTCCTTGCGCGGTGGAGAAGAA
