# Supplementary material for: Integrated Analysis of MicroRNA and Target Genes in Brachypodium distachyon Infected by Magnaporthe oryzae by Small RNA and Degradome Sequencing
Source: Front Plant Sci. 2021 Oct 1;12:742347. doi: 10.3389/fpls.2021.742347 (PMC8517397; doi:10.3389/fpls.2021.742347)
Supplement: Supplementary file 4 [file Table_2.XLSX]

## Sheet: Sheet1
Table S2 Overview of reads from raw data to cleaned sequences
		M-0 h_1				M-0 h_2				M-0 h_3				M-24 h_1				M-24h_2				M-24 h_3				I-24 h_1				I-24 h_2				I-24 h_3				M-48 h_1				M-48 h_2				M-48 h_3
lib	type	Total	% of Total	uniq	% of uniq	Total	% of Total	uniq	% of uniq	Total	% of Total	uniq	% of uniq	Total	% of Total	uniq	% of uniq	Total	% of Total	uniq	% of uniq	Total	% of Total	uniq	% of uniq	Total	% of Total	uniq	% of uniq	Total	% of Total	uniq	% of uniq	Total	% of Total	uniq	% of uniq	Total	% of Total	uniq	% of uniq	Total	% of Total	uniq	% of uniq	Total	% of Total	uniq	% of uniq
Raw reads	NA	13626603	100	2196768	100	11732869	100	1906729	100	13308221	100	1724968	100	12692481	100	2014696	100	11494843	100	1707791	100	10932378	100	2001819	100	13632874	100	2447413	100	15611967	100	2864538	100	13010910	100	1953370	100	12983602	100	2328286	100	15156486	100	2394138	100	10265735	100	1564288	100
3ADT&length filter	Sequence type	4567238	33.52	967555	44.04	5419101	46.19	821838	43.1	4791167	36	900035	52.18	4591064	36.17	972800	48.29	4665818	40.59	839889	49.18	4464465	40.84	1017636	50.84	4528980	33.22	1123038	45.89	5397416	34.57	1403999	49.01	4974182	38.23	943694	48.31	4305958	33.16	1048949	45.05	4268925	28.17	1098204	45.87	3060912	29.82	755080	48.27
Junk reads	Sequence type	37864	0.28	10626	0.48	44584	0.38	11539	0.61	43368	0.33	9369	0.54	35857	0.28	11506	0.57	40812	0.36	10013	0.59	29029	0.27	9145	0.46	54196	0.4	14110	0.58	62319	0.4	14281	0.5	55393	0.43	9598	0.49	47332	0.36	14287	0.61	84269	0.56	16819	0.7	33949	0.33	8235	0.53
Rfam	RNA class	769370	5.65	13715	0.62	536482	4.57	12340	0.65	766540	5.76	13872	0.8	612880	4.83	13096	0.65	500931	4.36	12056	0.71	610720	5.59	12353	0.62	745623	5.47	17365	0.71	1044427	6.69	19488	0.68	944570	7.26	17023	0.87	680424	5.24	14930	0.64	861111	5.68	14923	0.62	562073	5.48	14970	0.96
mRNA	RNA class	2564937	18.82	32382	1.47	1522867	12.98	25352	1.33	2781213	20.9	31511	1.83	2433176	19.17	34678	1.72	1901792	16.54	28310	1.66	1427516	13.06	21775	1.09	2473055	18.14	31799	1.3	2634967	16.88	33600	1.17	1852616	14.24	25846	1.32	2217597	17.08	35308	1.52	3675285	24.25	44407	1.85	1947906	18.97	31998	2.05
Repeats	RNA class	16449	0.12	185	0.01	6330	0.05	128	0.01	8988	0.07	213	0.01	4946	0.04	159	0.01	4977	0.04	123	0.01	10849	0.1	139	0.01	9005	0.07	218	0.01	7905	0.05	232	0.01	14529	0.11	214	0.01	9581	0.07	180	0.01	6092	0.04	187	0.01	8558	0.08	163	0.01
valid reads	Sequence type	5944606	43.63	1177706	53.61	4403558	37.53	1040336	54.56	5208725	39.14	775415	44.95	5234276	41.24	987511	49.02	4563778	39.7	821926	48.13	4609820	42.17	945466	47.23	6087087	44.65	1266370	51.74	6806761	43.6	1398860	48.83	5508176	42.34	962712	49.28	5974657	46.02	1220300	52.41	6556133	43.26	1225365	51.18	4840839	47.16	758887	48.51
rRNA	RNA class	577191	4.24	10374	0.47	422055	3.6	9631	0.51	542341	4.08	10462	0.61	441303	3.48	10170	0.5	396567	3.45	9533	0.56	488787	4.47	9830	0.49	527446	3.87	12990	0.53	781052	5	14283	0.5	697705	5.36	12735	0.65	507593	3.91	11384	0.49	658613	4.35	11046	0.46	430467	4.19	11617	0.74
tRNA	RNA class	131448	0.96	1496	0.07	71922	0.61	1117	0.06	167641	1.26	1383	0.08	125274	0.99	1139	0.06	64364	0.56	947	0.06	77758	0.71	1019	0.05	159679	1.17	2334	0.1	173754	1.11	2936	0.1	170039	1.31	2286	0.12	116410	0.9	1538	0.07	126798	0.84	1540	0.06	88967	0.87	1557	0.1
snoRNA	RNA class	12009	0.09	550	0.03	8439	0.07	464	0.02	18471	0.14	665	0.04	15775	0.12	624	0.03	10001	0.09	470	0.03	6918	0.06	380	0.02	16699	0.12	607	0.02	16725	0.11	659	0.02	12040	0.09	526	0.03	16347	0.13	653	0.03	29150	0.19	852	0.04	8262	0.08	460	0.03
snRNA	RNA class	5240	0.04	210	0.01	4487	0.04	228	0.01	8771	0.07	330	0.02	7832	0.06	280	0.01	6671	0.06	272	0.02	3347	0.03	166	0.01	6400	0.05	300	0.01	7777	0.05	364	0.01	6434	0.05	230	0.01	6743	0.05	263	0.01	9102	0.06	418	0.02	5721	0.06	205	0.01
other Rfam RNA	RNA class	43482	0.32	1085	0.05	29579	0.25	900	0.05	29316	0.22	1032	0.06	22696	0.18	883	0.04	23328	0.2	834	0.05	33910	0.31	958	0.05	35399	0.26	1134	0.05	65119	0.42	1246	0.04	58352	0.45	1246	0.06	33331	0.26	1092	0.05	37448	0.25	1067	0.04	28656	0.28	1131	0.07
[truncated: 12 more columns]
