# Supplementary material for: Integrated Analysis of MicroRNA and Target Genes in Brachypodium distachyon Infected by Magnaporthe oryzae by Small RNA and Degradome Sequencing
Source: Front Plant Sci. 2021 Oct 1;12:742347. doi: 10.3389/fpls.2021.742347 (PMC8517397; doi:10.3389/fpls.2021.742347)
Supplement: Supplementary file 5 [file Table_3.XLSX]

## Sheet: Sheet1
Table S3 Summary of known and predicted miRNA in this study
miRNA_Index	miR_name	miR_seq	len	genomeID	strand	start	end
1	bdi-miR156b-5p	TGACAGAAGAGAGTGAGCAC	20	chr3	-	4346568	4346713
2	ata-miR156d-3p_L+1	TGCTCACTCCTCTTTCTGTCAGC	23	chr3	-	4346568	4346713
3	bdi-miR156a_L+1R-1	TTGACAGAAGAGAGAGAGCAC	21	chr4	+	39371855	39372001
4	bdi-miR156b-5p	TGACAGAAGAGAGTGAGCAC	20	chr3	-	49734705	49734812
5	bdi-miR156h-3p_L+1	TGCTCACTGCTCTTCCTGTCATC	23	chr3	-	49734705	49734812
6	bdi-miR156b-5p	TGACAGAAGAGAGTGAGCAC	20	chr2	+	4036578	4036688
7	bdi-miR156g-3p_L+1	TGCTCACCCTCTCTCTGTCAGC	22	chr2	+	4036578	4036688
8	bdi-miR156b-5p	TGACAGAAGAGAGTGAGCAC	20	chr2	+	4036113	4036245
9	bdi-miR156b-5p	TGACAGAAGAGAGTGAGCAC	20	chr5	-	18347338	18347488
10	bdi-miR156d-3p_L+1	TGCTCACTGCTCTGTCTGTCACC	23	chr5	-	18347338	18347488
11	bdi-miR156b-5p	TGACAGAAGAGAGTGAGCAC	20	chr4	+	36068022	36068175
12	bdi-miR156g-3p_L+1	TGCTCACCCTCTCTCTGTCAGC	22	chr4	+	36068022	36068175
13	bdi-miR156a_R-1	TGACAGAAGAGAGAGAGCAC	20	chr4	-	38754427	38754535
14	bdi-miR156b-5p	TGACAGAAGAGAGTGAGCAC	20	chr3	-	39008640	39008844
15	bdi-miR156b-3p_L+1	TGCTCACTTCTCTCTCTGTCACC	23	chr3	-	39008640	39008844
16	bdi-miR156b-5p	TGACAGAAGAGAGTGAGCAC	20	chr2	+	4036341	4036450
17	bdi-miR159a-5p_R+1	AGCTCCCTTCGATCCAATCC	20	chr2	+	5612597	5612830
18	bdi-miR159a-3p_R+2_2ss1CT19CT	TTTGGATTGAAGGGAGCTTTCT	22	chr2	+	5612597	5612830
19	bdi-MIR159b-p5	GAGCTCCTATCATTCCAATG	20	chr2	+	1097263	1097463
20	bdi-miR159b-3p.1	TTTGGATTGAAGGGAGCTCTG	21	chr2	+	1097263	1097463
21	bdi-miR159c_1ss6TA	TTTGGATTGAAGGGGGCTCTG	21	chr1	-	302410	302572
22	bdi-miR160a-5p	TGCCTGGCTCCCTGTATGCCA	21	chr3	+	12754463	12754612
23	bdi-miR160d-3p_L-1R+2	CGTGCACGGAGCCAAGCATATC	22	chr3	+	12754463	12754612
24	bdi-miR160f_1ss20CT	TGCCTGGCTCCCTGTATGCT	20	chr5	-	19480652	19480782
25	bdi-miR160a-5p	TGCCTGGCTCCCTGTATGCCA	21	chr3	-	3425160	3425307
26	bdi-miR160e-5p	TGCCTGGCTCCCTGAATGCCA	21	chr3	+	41304782	41304926
27	bdi-MIR160e-p3	CTGGTTGGCATTGAGGGAGTC	21	chr3	+	41304782	41304926
28	bdi-miR160a-5p	TGCCTGGCTCCCTGTATGCCA	21	chr1	-	28108141	28108286
29	bdi-MIR160b-p3_2ss1AG20GT	GGGTTGGATGCTGTGGGTGT	20	chr1	-	28108141	28108286
30	bdi-miR160a-5p	TGCCTGGCTCCCTGTATGCCA	21	chr1	-	4542486	4542660
31	bdi-miR162	TCGATAAACCTCTGCATCCGG	21	chr3	+	49353022	49353154
32	bdi-miR164a-5p	TGGAGAAGCAGGGCACGTGCA	21	chr1	+	14544977	14545185
33	bdi-MIR164b-p3	CATGTGTTCTTCTCCTCCATC	21	chr1	+	14544977	14545185
34	bdi-miR164f	TGGAGAAGAAGGGCACATGCA	21	chr2	+	19943473	19943633
35	bdi-MIR164f-p3	CACGTGCCCTGCTTCTCCACC	21	chr2	+	19943473	19943633
36	bdi-miR164c-5p	TGGAGAAGCAGGGCACGTGCT	21	chr3	-	58864200	58864337
37	bdi-miR164c-3p_L-2R+3	TGTGCGCTCCTTCTCCAGCATG	22	chr3	-	58864200	58864337
38	bdi-miR164a-5p	TGGAGAAGCAGGGCACGTGCA	21	chr2	-	19943454	19943646
39	bdi-MIR164a-p3	TGCCCTTCTTCTCCACCGCGC	21	chr2	-	19943454	19943646
40	bdi-miR164a-5p	TGGAGAAGCAGGGCACGTGCA	21	chr2	-	26817645	26817771
41	bdi-miR166f	TCTCGGACCAGGCTTCATTCC	21	chr4	-	6104111	6104255
42	bdi-MIR166g-p5	TAAGGGGGTTGTTGTCTGGTT	21	chr4	+	37525923	37526130
43	bdi-MIR166g-p3	TCGGACCAGGCTTCGATCCCT	21	chr4	+	37525923	37526130
44	bdi-miR166j	TCGGACCAGGCTTCATTCCTT	21	chr3	+	57184616	57184767
45	bdi-miR166b-5p	GGAATGTTGTCTGGCTCGGGG	21	chr1	-	30781274	30781517
46	bdi-miR166a-3p	TCGGACCAGGCTTCATTCCCC	21	chr1	-	30781274	30781517
47	bdi-miR166e-5p	GGAATGTTGTCTGGCTCGAGG	21	chr3	+	51198554	51198704
48	bdi-miR166a-3p	TCGGACCAGGCTTCATTCCCC	21	chr3	+	51198554	51198704
49	bdi-miR166h-3p	TCGGACCAGGCTTCAATCCCT	21	chr3	+	57184726	57184865
50	bdi-miR166d-5p_R+2	GGAATGTTGTCTGGTTGGAGATC	23	chr1	-	71651839	71652003
51	bdi-miR166a-3p	TCGGACCAGGCTTCATTCCCC	21	chr1	-	71651839	71652003
52	bdi-miR166a-3p	TCGGACCAGGCTTCATTCCCC	21	chr3	-	27180134	27180255
53	bdi-MIR166c-p5	TCTGGGTGGAATGTTGTCTGG	21	chr3	+	32841377	32841548
54	bdi-miR166a-3p	TCGGACCAGGCTTCATTCCCC	21	chr3	+	32841377	32841548
55	bdi-miR166a-5p	GAATGACGCCGGGTCTGAAAG	21	chr1	+	6568855	6568974
56	bdi-miR166a-3p	TCGGACCAGGCTTCATTCCCC	21	chr1	+	6568855	6568974
57	bdi-miR167a	TGAAGCTGCCAGCATGATCTA	21	chr1	+	6342697	6342787
58	bdi-miR167c-5p	TGAAGCTGCCAGCATGATCTGA	22	chr4	-	1640987	1641112
59	bdi-miR167e-3p	AGGTCATGCTGGAGTTTCATC	21	chr4	-	1640987	1641112
60	bdi-miR167c-5p	TGAAGCTGCCAGCATGATCTGA	22	chr1	-	71823253	71823426
61	bdi-MIR167g-p3	AGATCATCTGGCAGCTTCATT	21	chr1	-	71823253	71823426
62	bdi-miR167a	TGAAGCTGCCAGCATGATCTA	21	chr4	-	1643278	1643379
63	bdi-MIR167f-p3	ATCATGCCTGACAGCCTCATT	21	chr4	-	1643278	1643379
64	bdi-miR167a	TGAAGCTGCCAGCATGATCTA	21	chr1	+	3768882	3769071
65	bdi-miR167c-5p	TGAAGCTGCCAGCATGATCTGA	22	chr3	-	3643172	3643375
66	bdi-MIR167d-p3	TTGCAGCTTCACTCTCTCATC	21	chr3	-	3643172	3643375
67	bdi-miR167c-5p	TGAAGCTGCCAGCATGATCTGA	22	chr1	+	54262043	54262201
68	bdi-miR167c-3p	GATCATGCTGTGCAGTTTCATC	22	chr1	+	54262043	54262201
69	bdi-miR168-5p	TCGCTTGGTGCAGATCGGGAC	21	chr3	-	1785675	1785810
70	bdi-miR168-3p	CCCGCCTTGCACCAAGTGAAT	21	chr3	-	1785675	1785810
71	bdi-miR169e-5p_R-2	TAGCCAAGGATGACTTGCC	19	chr3	+	43190640	43190803
72	bdi-MIR169e-p3	TGGGTGCCTCTTATCCTCCATG	22	chr3	+	43190640	43190803
73	bdi-miR169b_R-1	TAGCCAAGGATGACTTGCCG	20	chr3	+	58393844	58393953
74	bdi-miR169h-5p_R-2	TAGCCAAGGATGACTTGCC	19	chr1	-	11346717	11346824
75	bdi-miR169j-5p_R+2	TAGCCAGGAATGGCTTGCCTACG	23	chr4	+	44453371	44453553
76	bdi-MIR169j-p3	AGAGTGCTCCTCATCCCCCATG	22	chr4	+	44453371	44453553
77	bdi-miR169h-5p_R-2	TAGCCAAGGATGACTTGCC	19	chr5	-	11688160	11688323
78	bdi-miR169h-3p_L+2R-1	TAGGCAGTCACCTTGGCTAG	20	chr5	-	11688160	11688323
79	bdi-miR169b_R-1	TAGCCAAGGATGACTTGCCG	20	chr1	-	27248048	27248178
80	ata-MIR169h-p3_2ss4AG19GA	GCAGGTTGTTCTTGGCTAAC	20	chr1	-	27248048	27248178
81	bdi-MIR169a-p5	TTAGGCTTGGGGACTATGGTG	21	chr2	+	7712404	7712584
82	bdi-miR169a-3p_L+3R-1	ATCGGCGAGTTGTTCTTGGCTAC	23	chr2	+	7712404	7712584
83	bdi-MIR169f-p5	AGGATGCAGCCAAGGATGACT	21	chr3	+	16781624	16781774
84	bdi-MIR169f-p3	TCCTTGGCTACACCTTGCTCT	21	chr3	+	16781624	16781774
85	bdi-miR169e-5p_R-2	TAGCCAAGGATGACTTGCC	19	chr3	+	43193600	43193780
86	bdi-miR169e-3p_L+2	TAGGCAGTCTCCTTGGCTAGC	21	chr3	+	43193600	43193780
87	bdi-miR169k-5p	TAGCCAAGGATGATTTGCCTGT	22	chr1	+	1172355	1172528
88	bdi-miR169k-3p_L+1	TGGGCAAGTCAGCCTGGCTACC	22	chr1	+	1172355	1172528
89	bdi-MIR169i-p5	TGCCCACGTTCTGTTTCATCA	21	chr4	+	44448654	44448828
90	bdi-MIR169i-p3	ATGGATGAGATGTGATTGTATG	22	chr4	+	44448654	44448828
91	bdi-miR169c-5p_L+2R-2	TGCAGCCAAGGATGACTTGCC	21	chr5	-	23923370	23923520
92	bdi-MIR169c-p3	TTGGCTACACCTAGTTCTCTTC	22	chr5	-	23923370	23923520
93	bdi-miR171b	TGATTGAGCCGTGCCAATATC	21	chr1	+	6907407	6907570
94	bdi-miR171c-5p	CGGTATTGGTGCGGTTCAATC	21	chr5	-	24869606	24869691
95	bdi-miR171b	TGATTGAGCCGTGCCAATATC	21	chr5	-	24869606	24869691
96	bdi-miR171f	TGAGCCGAACCAATATCACCC	21	chr5	+	21823087	21823179
97	bdi-miR171a	TGATTGAGCCGCGCCAATATC	21	chr3	-	51820803	51820922
98	bdi-miR171d-5p	TGTTGGCTCGACTCACTCAGA	21	chr1	-	73000891	73001046
99	bdi-miR171b	TGATTGAGCCGTGCCAATATC	21	chr1	-	73000891	73001046
100	bdi-miR171b	TGATTGAGCCGTGCCAATATC	21	chr1	-	30950303	30950398
101	bdi-MIR172a-p5_2ss8AG17TA	GATTCACGTCGGGTTCACCA	20	chr3	-	55493929	55494081
102	bdi-miR172a-3p	AGAATCTTGATGATGCTGCAT	21	chr3	-	55493929	55494081
103	bdi-miR172b_L-2	AATCTTGATGATGCTGCAT	19	chr2	-	58716479	58716732
104	bdi-miR319b-3p	TTGGACTGAAGGGTGCTCCCT	21	chr2	-	45769627	45769816
105	bdi-MIR319a-p3	TGGACTGAAGGGAGCTCCCTC	21	chr4	+	31140423	31140702
106	bdi-miR390a-5p	AAGCTCAGGAGGGATAGCGCC	21	chr1	+	2720623	2720831
107	bdi-MIR390a-p3	GAAGCGCTATCTATCCTGAGC	21	chr1	+	2720623	2720831
108	bdi-miR393a_L+1R-1	CTCCAAAGGGATCGCATTGAT	21	chr5	+	27796198	27796371
109	bdi-miR393b-3p	TCAGTGCAATCCCTTTGGAAT	21	chr5	+	27796198	27796371
110	bdi-miR393a	TCCAAAGGGATCGCATTGATC	21	chr2	-	2007362	2007520
111	bdi-miR394	TTGGCATTCTGTCCACCTCC	20	chr3	-	52078140	52078339
112	bdi-MIR394-p3	AGCTGTGTAGGCTTCCCTTTG	21	chr3	-	52078140	52078339
113	bdi-miR395a	TGAAGTGTTTGGGGGAACTC	20	chr5	+	25618509	25618592
114	bdi-miR395h-5p	GTTCCCTGCAAGCACTTCACG	21	chr5	+	25617548	25617623
115	bdi-miR395a	TGAAGTGTTTGGGGGAACTC	20	chr5	+	25617548	25617623
116	bdi-miR395d-5p_L-3R+2	GGTTCCCTCCAAACACTTCAGC	22	chr3	-	14785741	14785888
117	bdi-miR395p-5p	GTTTCCTGCAAGCACTTCACG	21	chr5	+	25618096	25618184
118	bdi-miR395e-5p	GTTCTCCTCAAATCACTTCAGT	22	chr4	+	16422367	16422547
119	bdi-miR395a	TGAAGTGTTTGGGGGAACTC	20	chr4	+	16422367	16422547
120	bdi-miR395h-5p	GTTCCCTGCAAGCACTTCACG	21	chr1	-	55639285	55639405
121	bdi-miR395a	TGAAGTGTTTGGGGGAACTC	20	chr1	-	55639285	55639405
122	bdi-miR395c-5p	GTTCCCTGCAAGCACTTCATG	21	chr5	+	25617663	25617788
123	bdi-miR395a	TGAAGTGTTTGGGGGAACTC	20	chr5	+	25617663	25617788
124	bdi-miR395a	TGAAGTGTTTGGGGGAACTC	20	chr5	+	25617817	25617904
125	bdi-miR395g-5p	GTTTCCTGCAAACACTTCACG	21	chr5	+	25617389	25617477
126	bdi-miR395a	TGAAGTGTTTGGGGGAACTC	20	chr5	+	25617389	25617477
127	bdi-miR395c-5p	GTTCCCTGCAAGCACTTCATG	21	chr5	+	25617956	25618041
128	bdi-miR395a	TGAAGTGTTTGGGGGAACTC	20	chr5	+	25617956	25618041
129	bdi-miR395e-5p	GTTCTCCTCAAATCACTTCAGT	22	chr5	+	25616861	25617010
130	bdi-miR395a	TGAAGTGTTTGGGGGAACTC	20	chr5	+	25616861	25617010
131	bdi-miR395h-5p	GTTCCCTGCAAGCACTTCACG	21	chr5	+	25618228	25618323
132	bdi-miR395a	TGAAGTGTTTGGGGGAACTC	20	chr5	+	25618228	25618323
133	bdi-miR395f-5p_L+1	AGTTCCCTTCAAACACTTTACG	22	chr5	+	25617092	25617187
134	bdi-miR395a	TGAAGTGTTTGGGGGAACTC	20	chr5	+	25617092	25617187
135	bdi-miR395o-5p	ATTCCCTACAAGCACTTCACA	21	chr1	-	55639461	55639546
136	bdi-miR395a	TGAAGTGTTTGGGGGAACTC	20	chr1	-	55639461	55639546
137	bdi-miR395n-5p	GTTCCCTGCAAGCACTTCACC	21	chr5	+	25618782	25618871
138	bdi-miR395a	TGAAGTGTTTGGGGGAACTC	20	chr5	+	25618782	25618871
139	bdi-miR395a	TGAAGTGTTTGGGGGAACTC	20	chr1	-	55638883	55638977
140	bdi-miR396c-5p	TTCCACAGCTTTCTTGAACTG	21	chr3	-	54725514	54725666
141	bdi-miR396c-3p_L-1_1ss7TG	TTCAAGAAAGCTGTGGGAAA	20	chr3	-	54725514	54725666
142	bdi-miR396e-5p	TTCCACAGCTTTCTTGAACTT	21	chr3	+	54720212	54720412
143	bdi-miR396e-3p_L-1R+1	GTCAAGAAAGCTGTGGGAAGA	21	chr3	+	54720212	54720412
144	bdi-miR396a-5p	TCCACAGGCTTTCTTGAACTG	21	chr3	-	59106911	59107119
145	bdi-miR396a-3p_L-2R+2	TCAAGAAAGTCCTTGGAAAAC	21	chr3	-	59106911	59107119
146	bdi-miR396a-5p	TCCACAGGCTTTCTTGAACTG	21	chr5	+	27294052	27294240
147	bdi-miR396b-3p_L-1R+1	TTCAAGAAAGCCCATGGAAAC	21	chr5	+	27294052	27294240
148	bdi-miR396c-5p	TTCCACAGCTTTCTTGAACTG	21	chr1	-	46839441	46839592
149	bdi-miR396c-3p_L-1_1ss7TG	TTCAAGAAAGCTGTGGGAAA	20	chr1	-	46839441	46839592
150	bdi-MIR397a-p5	TTGAGTGCAGCGTTGATGAAC	21	chr3	-	3160029	3160152
151	bdi-MIR397a-p3	TCACCGGCGCTGCACACAGT	20	chr3	-	3160029	3160152
152	bdi-miR397b-5p_L-1R+1	TTGAGTGCAGCGTTGATGAAC	21	chr3	-	3188202	3188303
153	bdi-miR397b-3p_L+1R-1	TCTTCGACCCTGCACCCAATC	21	chr3	-	3188202	3188303
154	bdi-MIR398a-p5	TGCAGGGTCGAATTGGGAACA	21	chr2	-	35683341	35683490
155	bdi-miR398a	TGTGTTCTCAGGTCGCCCCTG	21	chr2	-	35683341	35683490
156	bdi-miR398b_L-2R+2	GGAGTGTCACTGAGAACACAGG	22	chr3	+	21960988	21961150
157	bdi-MIR398b-p3	TGTGTTCTCAGGTCACCCCTT	21	chr3	+	21960988	21961150
158	bdi-MIR399b-p5	GTGCGGTTCTCCTCTGGCA	19	chr3	+	7148293	7148452
159	bdi-miR399b	TGCCAAAGGAGAATTGCCCTG	21	chr3	+	7148293	7148452
160	bdi-miR399b	TGCCAAAGGAGAATTGCCCTG	21	chr2	+	16746875	16747014
161	bdi-miR408-5p_L+1R-1	ACAGGGATGGAGCAGAGCATG	21	chr2	+	10459998	10460142
162	bdi-miR408-3p	CTGCACTGCCTCTTCCCTGGC	21	chr2	+	10459998	10460142
163	bdi-MIR444c-p5	TGGTGACAAACTTGAGGCAGC	21	chr3	-	48432524	48432566
164	bdi-MIR444c-p3	ACTTGAGGCAGCAACTGCATA	21	chr3	-	48432524	48432566
165	bdi-MIR444d-p3_3	TAGAGGCAGCAACTGCATAAC	21	chr3	+	38636851	38636888
166	bdi-MIR444c-p3	ACTTGAGGCAGCAACTGCATA	21	chr3	-	38637850	38637945
167	bdi-MIR444d-p3_2	GCGGCAAGCTAGAGGCAGC	19	chr1	-	68614943	68614983
168	bdi-MIR444b-p5	GGCGACAACTGCATTACTTGC	21	chr3	+	56458894	56459022
169	bdi-miR444c_2ss18GT19CT	TGCAGTTGTTGTCTCAATTTT	21
170	bdi-miR444c	TGCAGTTGTTGTCTCAAGCTT	21	chr5	-	16065019	16065103
171	bdi-MIR444b-p3	CTGCCTCAAGCTTGCTGCCTC	21	chr3	+	38637922	38637952
172	bdi-MIR444d-p5	AAGTGGAGGCGGCAAGCTAGAG	22	chr5	-	16067555	16067606
173	bdi-MIR444d-p3_1	CGGCAAGCTAGAGGCAGCAAC	21	chr5	-	16067555	16067606
174	bdi-miR444c_2ss18GT19CT	TGCAGTTGTTGTCTCAATTTT	21
175	bdi-miR444c_2ss9TC12TC	TGCAGTTGCTGCCTCAAGCTT	21	chr3	+	56461438	56461495
176	bdi-miR528-5p	TGGAAGGGGCATGCAGAGGAG	21	chr1	-	73295122	73295281
177	bdi-miR528-3p_L+1R-1	TCCTGTGCCTGCCTCTTCCAT	21	chr1	-	73295122	73295281
178	bdi-miR529-5p	AGAAGAGAGAGAGTACAGCCT	21	chr3	+	44657780	44657886
179	bdi-miR529-3p	GCTGTACCCTCTCTCTTCTTC	21	chr3	+	44657780	44657886
180	bdi-miR530a	TGCATTTGCACCTGCACCTAC	21	chr5	-	17100252	17100413
181	bdi-miR530a	TGCATTTGCACCTGCACCTAC	21	chr5	-	17100624	17100778
182	bdi-miR531	GATGCTCGCCGGAGCAGCGTGCTG	24	chr2	+	9551246	9551319
183	bdi-MIR531-p3	CCGCACGCTCCTTCGTCGAGT	21	chr2	+	9551246	9551319
184	bdi-miR827-3p	TTAGATGACCATCAGCAAACA	21	chr5	-	18181729	18181892
185	bdi-MIR1122-p5_1ss20GA	ATTTGGACAAATTTGAGACAAGTA	24	chr5	-	25381097	25381276
186	bdi-MIR1122-p3_1ss18GA	TTGGACAAATTTGAGACAAGTAAT	24	chr5	-	25381097	25381276
187	bdi-MIR1127-p5_1ss15GC	TACTCCCTCCGTCCCATATTA	21	chr1	+	58328832	58328948
188	bdi-MIR1127-p3_2ss7GA20CT	ACATTCATATTTGGACAAATTTGA	24	chr1	+	58328832	58328948
189	bdi-MIR1135-p5_1ss15CT	AATTTGCCCAAATATGGATGTATC	24	chr2	+	24704210	24704347
190	bdi-MIR1135-p3_1ss24GC	AGATACATGTAATATTTCGACAAC	24	chr2	+	24704210	24704347
191	bdi-MIR1139-p5	ATCACGAGGCTTGAGGCTGGTCAC	24	chr3	+	53593588	53593707
192	bdi-miR1432	TTCAGGAGAGATGACACCGACA	22	chr1	+	18983521	18983641
193	bdi-MIR1432-p3	TGGGTGTCATCTCCCCTGAACA	22	chr1	+	18983521	18983641
194	bdi-miR1878-3p	ATTTGTAGTGTTCAGATTGAGTTT	24	chr4	+	37199896	37199993
195	bdi-miR2118a_1ss5CT	TTTCTGATGCCTCCCATTCCTA	22	chr5	-	13998242	13998437
196	bdi-miR2118b	TTCCTGATGCCTCCCATTCCTA	22	chr5	-	13998340	13998568
197	bdi-MIR2275a-p5	AGTGTTGGATGGGACCAAATC	21	chr3	+	12534214	12534319
198	bdi-miR2275a	TTTGGTTTCCTCCAATGTCTCA	22	chr3	+	12534214	12534319
199	bdi-miR5049-5p_L-4R+2	TCCGACCCATATTACTTGTTG	21	chr1	-	9872403	9872491
200	bdi-miR5049-3p_L-2R-1_2ss13AG21AG	AGTAATATGGGTCGGAGGGAG	21	chr1	-	9872403	9872491
201	bdi-miR5054	TCCCCACGGTCGGCGCCA	18	chr3	+	21205507	21205603
202	bdi-miR5059_L-2	GCCTGGGCAGCACCACCA	18	chr1	+	55275103	55275178
203	bdi-MIR5060-p5	ACCGAGGCGGTGCTGGAACTGGCC	24	chr5	-	10164787	10165092
204	bdi-MIR5061-p5	AGCAATCATCGCATGGCGCTGGGA	24	chr1	+	61948725	61948844
205	bdi-miR5062a	TGAACCTTGGGGAAAAGCCGCCT	23	chr1	-	24044823	24044971
206	bdi-MIR5063-p5_1ss18CT	AATGCCCGGTCTTCTTGTAGTGGA	24	chr1	-	34291459	34291536
207	bdi-miR5063_R-1_1ss14GA	TCCACTGGAAAAGACTTTTGC	21	chr1	-	34291459	34291536
208	bdi-miR5066_L-1R+4_1ss16GT	AGTGTATAAGTGGATTGCCTAGCC	24	chr1	-	55849748	55849848
209	bdi-MIR5066-p3_1ss3TC	ATCAGATCGGTCTTTTGGTTGCGT	24	chr1	-	55849748	55849848
210	bdi-MIR5067-p5_2ss19TA20TA	TACTCCCTCCGATCCATAAAA	21	chr1	+	20638219	20638304
211	bdi-MIR5067-p3_1ss16AC	ACAACTAATATGGATCGGAGGGAG	24	chr1	+	20638219	20638304
212	bdi-miR5068_2ss18TC21GA	ATCGGGTAGAGCGGGTACGGATAT	24	3	+	25092263	25092338
213	bdi-MIR5070-p5_1ss6AC	TTGACCCTGCTTAGTTCAACC	21	chr2	+	34804919	34805042
214	bdi-MIR5070-p3_2ss6TG17TG	ATTTGGTTGAACTAAGGAGGGTCA	24	chr2	+	34804919	34805042
215	bdi-MIR5163b-p5	CATCCACCCAACTGAAATATT	21	chr4	-	11995393	11995581
216	bdi-miR5163b-3p	TAGATATTTCAGGTTGTGTGGA	22	chr4	-	11995393	11995581
217	bdi-miR5163a-5p	CCTAGCCTAAAATATTTAAAA	21	chr4	-	11994515	11994700
218	bdi-miR5163a-3p	TTAGGTATTTCAGGTTAGGTG	21	chr4	-	11994515	11994700
219	bdi-MIR5164-p5_2ss11TG17CT	TAGTACTCCCGCCGTCTCATA	21	chr3	-	45953023	45953160
220	bdi-MIR5164-p5_2ss5TG20CT	TAACGAGTACTCCCTCCGTTCC	22	chr2	-	54922052	54922176
221	bdi-MIR5164-p5_2ss11TG17CT	TAGTACTCCCGCCGTCTCATA	21	chr5	-	16064544	16064706
222	bdi-miR5165-5p_L-1R+2	TCTTGGGCTCTAGGTAGGTTCA	22	chr4	-	33074086	33074334
223	bdi-MIR5165-p3	ATATGGTGGGAATTCATGGTAACC	24	chr4	-	33074086	33074334
224	bdi-MIR5167a-p5	TGAGTTCTTGCCGCTTTCCAC	21	chr4	-	42056216	42056509
225	bdi-MIR5167a-p3	TAGAGCACCAATGACACCCATAGT	24	chr4	-	42056216	42056509
226	bdi-miR5167b-3p_R-1	TGTGAATTGCCTTAACGAGAG	21	chr4	-	42059105	42059310
227	bdi-miR5169a	TTTGACCAAGTTTGTAGAACA	21	chr5	-	20678495	20678700
228	bdi-MIR5169a-p5_1ss21TC	TAAGATGTTCTAGCTTTGTCC	21	chr4	-	42177605	42177814
229	bdi-MIR5169a-p3	TATTTTTCTATAAACTTGGTC	21	chr4	-	42177605	42177814
230	bdi-miR5171a_R+2_2ss18AG20AG	ACTTAATATGGGACGGAGGGAGT	23	1	-	46051254	46051407
231	bdi-MIR5171b-p5_2ss19CT20AG	AAGTGACGAAATATTACATGTATC	24	chr2	-	11096103	11096296
232	bdi-MIR5171b-p3_1ss12GA	ATATTTGGACAAATTTGAGTCACT	24	chr2	-	11096103	11096296
233	bdi-MIR5172-p5	TGCCGAGGAGCTAGTAGATCG	21	chr1	+	44461157	44461545
234	bdi-miR5172-3p	TGATCTACTAGCTCCTCGGCA	21	chr1	+	44461157	44461545
235	bdi-miR5173-5p	TCTCGTATATGCGGATGTACC	21	chr1	-	22156315	22156495
236	bdi-MIR5174b-p5_1ss11GA	AAAGATTGGCACGGTTTTGAACTA	24	chr3	-	50539831	50539928
237	bdi-MIR5174b-p3_1ss20TC	TTATGGAACGGAGGGAGTACA	21	chr3	-	50539831	50539928
238	bdi-miR5174a_L+1R-1	CCTCCGTTCCATAAAGATTGG	21	chr1	-	45950022	45950187
239	bdi-MIR5174a-p3_1ss6AG	TTATGGAACGGAGGGAGTACA	21	chr1	-	45950022	45950187
240	bdi-MIR5174c-p5	TAAATGTTACTCCCTCCGTTC	21	chr4	-	40369739	40369868
241	bdi-miR5174c-3p_L-1R+1	AATTTTGCGTGGAACTGAGGGAGC	24	chr4	-	40369739	40369868
242	bdi-MIR5174e-p5_1ss15TA	TTGTACTCCCTCTGATCCATA	21	chr3	+	36817331	36817441
243	bdi-MIR5174e-p3_2ss9AT21GC	TTTATGGATCGGAGGGAGTAC	21	chr3	+	36817331	36817441
244	bdi-MIR5174d-p5	TAAAGATTGGCACGGATTTGA	21	chr1	-	36155636	36155739
245	bdi-miR5174d-3p_L-3_2ss13AG20AG	TCTTTATGGGACGGAGGGAGT	21	chr1	-	36155636	36155739
246	bdi-MIR5174f-p5_1ss12GT	TTGGCACGGTTTTGAACT	18	chr3	-	18614338	18614421
247	bdi-MIR5174f-p3_1ss17CT	TTCAAAGCCGTGCCAATCTTT	21	chr3	-	18614338	18614421
248	bdi-MIR5175a-p5_2ss11AT17TC	TTTTAGTTCATATTTGCACTA	21	chr1	+	15330552	15330688
249	bdi-miR5175a	AAGAATTTAGGAACGGAGGGA	21	chr1	+	15330552	15330688
250	bdi-miR5175b_1ss5TC	CCTCCGTTCCTAAATTCTTGT	21	3	+	19465406	19465546
251	bdi-miR5176-5p	TATGCCATGTCGTCACATATC	21	chr1	-	28394452	28394599
252	bdi-miR5176-3p	TGTGATGATGTGGCATAGAAT	21	chr1	-	28394452	28394599
253	bdi-MIR5177-p5	TCTGAGTTGCACCCGAACTAT	21	chr3	+	9889696	9890106
254	bdi-MIR5178-p5_1ss16GA	TAACTGCTTGGGACCACCGGT	21	chr3	-	8475477	8475690
255	bdi-miR5178-3p	TCTGACCGGTGGGCCTGAGCG	21	chr3	-	8475477	8475690
256	bdi-miR5179	TTTTGCTCAAGACCGCGCAAC	21	chr3	-	9504471	9504721
257	bdi-miR5180a_L+4R-1	AAAATAAGTGTCTCAGTTTTGAAC	24	chr4	-	5655348	5655482
258	bdi-MIR5180b-p3	AAACTGCGACACTTATTTTGGATC	24	chr4	-	5655348	5655482
259	bdi-miR5180a_L+4R-1	AAAATAAGTGTCTCAGTTTTGAAC	24	chr3	+	56461709	56461848
260	bdi-MIR5180a-p3	AAACTGCGACACTTATTTTGGATC	24	chr3	+	56461709	56461848
261	bdi-MIR5181c-p5_2ss8CT20TA	AGTGTCTTGGATTTAGTACAAAGT	24	chr5	+	14168570	14168617
262	bdi-MIR5181b-p5_1ss12GA	TAAGTGTCGGGAATTTAGTAC	21	chr4	+	7057522	7057672
263	bdi-MIR5181b-p3	TTATTATGGATCGGAGGGAGT	21	chr4	+	7057522	7057672
264	bdi-miR5181a-5p	TGATCCATAATAAGTGTCAGG	21	chr2	+	48140322	48140462
265	bdi-MIR5181a-p3_2ss13AC18GT	TTATTATGGATCCGAGGTAGT	21	chr2	+	48140322	48140462
266	bdi-MIR5181c-p3_2ss11TA20GC	TTATGGATTGAAGGGAGTACA	21	chr3	-	41024255	41024455
267	bdi-MIR5181c-p5_2ss12CG19AG	AATAAGTGTCTGGGATTTGGTACT	24	chr1	-	28942841	28942960
268	bdi-MIR5181e-p5_2ss13AT20TA	TACTCCCTCCGATCCATAAAA	21	chr1	-	63937710	63937806
269	bdi-miR5181e	CGACACTTACTGTGGCTCGGA	21	chr1	-	63937710	63937806
270	bdi-MIR5181c-p3_2ss11TA20GC	TTATGGATTGAAGGGAGTACA	21	chr2	-	49782436	49782531
271	bdi-MIR5181d-p5_2ss12GA20TA	TACTCCCTCCGATCCATAAAA	21	chr3	-	14800866	14800932
272	bdi-miR5181d_L-1R+1_1ss13CT	CTTATTATGGATCGGAGGGAG	21	chr3	-	14800866	14800932
273	bdi-MIR5181c-p5_2ss8CT20TA	AGTGTCTTGGATTTAGTACAAAGT	24	chr2	+	11344139	11344230
274	bdi-MIR5182-p5_2ss18CT20TC	TCCGGATTTATAAGGCATGCG	21	chr2	-	50871498	50871712
275	bdi-MIR5182-p3	TGATCTTGGAACACGTGCATG	21	chr2	-	50871498	50871712
276	bdi-MIR5183-p5_2ss20TA21TC	AAATTGTTGTCGAAATATTACATG	24	chr2	-	46447274	46447425
277	bdi-miR5183_L+5R-2	ATCCATATTTGGACAAATTTGAGT	24	chr2	-	46447274	46447425
278	bdi-MIR5184-p5	TGTTAGAACACGTGCGCCTGC	21	chr2	-	46993669	46993931
279	bdi-miR5184	TTCTAACATTATGCACATCTA	21	chr2	-	46993669	46993931
280	bdi-MIR5185i-p3_1ss18GA	TGAGAATTGAACTAGAAACGG	21	chr4	+	35181127	35181227
281	bdi-miR5185l-5p	TTCTAAGTCAATCTCTAAATC	21	chr1	-	51140022	51140125
282	bdi-miR5185l-3p	TTTGGAGATTGACTTAGAAGC	21	chr1	-	51140022	51140125
283	bdi-MIR5185c-p5	TCCCGCGAAAGTCCCGCTTCT	21	chr1	+	47741014	47741123
284	bdi-miR5185a-3p	TTTGAGAATTGAACTAGAAGC	21	chr1	+	47741014	47741123
285	bdi-MIR5185m-p5	TCCCGCTTCTAGTTCATTTTT	21	chr5	+	23947055	23947161
286	bdi-miR5185m-3p	TTTGAAAATTGAACTAGAAGC	21	chr5	+	23947055	23947161
287	bdi-MIR5185k-p5_1ss15CT	TCCCGCAAAAGTCCTGCTTCT	21	chr5	-	25031421	25031530
288	bdi-miR5185a-3p	TTTGAGAATTGAACTAGAAGC	21	chr5	-	25031421	25031530
289	bdi-MIR5185f-p5	TCCCGCTTCTAGTTCATTTTT	21	chr3	-	44718496	44718605
290	bdi-miR5185a-3p	TTTGAGAATTGAACTAGAAGC	21	chr3	-	44718496	44718605
291	bdi-MIR5185d-p5	TCCCGCTTCTAGTTCATTTTT	21	chr1	+	67052437	67052570
292	bdi-MIR5185d-p3	AGAAGCGGGACTTTCGCGGGATCC	24	chr1	+	67052437	67052570
293	bdi-MIR5185j-p3_1ss18GA	TGAGAATTGAACTAGAAACGG	21	chr5	-	9706121	9706221
294	bdi-MIR5185e-p5	TCCCGCTTCTAGTTCATTTTT	21	chr1	-	51099747	51099861
295	bdi-MIR5185e-p3_1ss18GA	TGAGAATTGAACTAGAAACGG	21	chr1	-	51099747	51099861
296	bdi-MIR5185a-p3_1ss18GA	TGAGAATTGAACTAGAAACGG	21	chr2	+	41494913	41495065
297	bdi-MIR5185h-p5	TCCCGCGAAAGTCCCGCTTCT	21	chr4	+	28160172	28160296
298	bdi-MIR5185h-p3_1ss18GA	TGAGAATTGAACTAGAAACGG	21	chr4	+	28160172	28160296
299	bdi-MIR5185g-p5	TCCCGCTTCTAGTTCATTTTT	21	chr4	+	10738632	10738753
300	bdi-MIR5185g-p3_1ss18GA	TGAGAATTGAACTAGAAACGG	21	chr4	+	10738632	10738753
301	bdi-MIR5185b-p5	TCCCGCTTCTAGTTCATTTTT	21	chr5	+	6131678	6131830
302	bdi-MIR5185b-p3	TAGAAGCGGGACTTTTGCGGG	21	chr5	+	6131678	6131830
303	bdi-MIR5198-p5	TCCCTCAATCTCTTTTCCGCTT	22	chr1	+	3140141	3140233
304	bdi-miR5199	TGTTCATACGGTTGATAGCAC	21	chr1	-	42939606	42939749
305	bdi-miR5200a-3p	TGTAGATACTCCCTAAGGCTT	21	chr1	+	47621693	47621793
306	bdi-miR5200a-3p	TGTAGATACTCCCTAAGGCTT	21	chr1	+	47650896	47650996
307	bdi-miR5201-5p	TGATCATTTGCCCCGTCTTGT	21	chr2	-	42219871	42219960
308	bdi-MIR5201-p3	ATACAGGGCGAGGCAAATGA	20	chr2	-	42219871	42219960
309	bdi-MIR5202-p5	TCACGTAACATAAGTTTGAAC	21	chr1	-	28991941	28992040
310	bdi-miR7707-3p_L-5R+2	TCGATGTATGGCTGAACGGTC	21	chr4	+	44513649	44513929
311	bdi-MIR7708a-p3_2ss11AG20GA	AATGGTACTGGACAAAGACACAAT	24	chr4	-	21739846	21739986
312	bdi-MIR7708a-p5_2ss10AG19GA	ATGGTACTGGACAAAGACACAATC	24	chr3	-	27435440	27435512
313	bdi-MIR7708a-p5_2ss17AG18AG	AATTGTAATGGTACTGGGCAAAGA	24	chr3	+	13908359	13908485
314	bdi-MIR7708a-p5_2ss16AG17AG	ATTGTAATGGTACTGGGCAAAGAC	24	chr3	+	15529547	15529600
315	bdi-MIR7708a-p3_2ss10AG19GA	ATGGTACTGGACAAAGACACAATC	24	chr5	-	2501031	2501081
316	bdi-MIR7708a-p3_2ss16AG17AG	ATTGTAATGGTACTGGGCAAAGAC	24	chr2	+	22467136	22467246
317	bdi-MIR7708a-p3_2ss17AG18AG	AATTGTAATGGTACTGGGCAAAGA	24	chr2	+	24027452	24027525
318	bdi-MIR7708b-p5	ATTTGCTGAAACACACCGCCCGTC	24	chr1	-	49552896	49553357
319	bdi-miR7708b-3p	AAATGGCCCGAGAATTGTAATGGT	24	chr1	-	49552896	49553357
320	bdi-MIR7709-p5	TCGTGCGGGCCTTGGTGCTCA	21	chr3	-	18761782	18762170
321	bdi-MIR7709-p3	TCTGTCCTGGCCCATGCCTCA	21	chr3	-	18761782	18762170
322	bdi-MIR7710-p5	TTCCGAGCACACCTAGCGACG	21	chr4	+	45966056	45966261
323	bdi-MIR7711-p5	ATACTTAGCCTCTTTGACAATCTT	24	chr3	-	4820940	4821487
324	bdi-miR7711-3p.1	AGATTGTTAAAGAGGCCAAGTATT	24	chr3	-	4820940	4821487
325	bdi-MIR7713-p3	ATTCCGTGATACTGTTGCCAGCCA	24	chr1	-	73116946	73117280
326	bdi-MIR7716-p5	ATTCGTGTCAGTTGCTAGAGA	21	chr2	-	7872979	7873336
327	bdi-MIR7716-p3	TTTCAGTTTTTTCTCCTCTTC	21	chr2	-	7872979	7873336
328	bdi-MIR7717a-p3_2ss6CT24AT	ATTGTTGACTGAGAAATAACTATT	24	chr1	+	53229479	53229607
329	bdi-MIR7717a-p3	ACGATTGTCGACTGAGAAATAACT	24	chr1	+	19811013	19811138
330	bdi-MIR7717a-p3_2ss6CT24AT	ATTGTTGACTGAGAAATAACTATT	24	chr1	+	32281338	32281461
331	bdi-MIR7717a-p3	ACGATTGTCGACTGAGAAATAACT	24	chr1	+	23128766	23128888
332	bdi-MIR7717c-p5_1ss1GA	AGGCGACTGAGAAATAACTATTTC	24	chr3	+	32444924	32445113
333	bdi-MIR7717c-p3_1ss9TC	ATTGTCGACCGAGAAATAACTATT	24	chr3	+	32444924	32445113
334	bdi-MIR7717b-p5	ATTTCTAAGACGACTGAGAAATAA	24	chr3	+	34994663	34994847
335	bdi-MIR7717b-p3_1ss3CT	ATTGTCGACTGAGAAATAACTATT	24	chr3	+	34994663	34994847
336	bdi-miR7719-5p	TCCGCCATACATGTTTCTATC	21	chr1	-	40794577	40794715
337	bdi-miR7719-3p_L+1R+2	ATAGAAGCATATATGGCGAAGAAT	24	chr1	-	40794577	40794715
338	bdi-miR7722-5p_1ss11GA	TCTCCTCCCGATACCCTTCTT	21	chr1	-	52449176	52449282
339	bdi-miR7723a-5p	TGAAACAACTATCTTGGCCTTCTC	24	chr1	-	55305185	55305419
340	bdi-miR7723a-3p_L-1R+1	AGGGCCAAGGTAGTTGTTTCACAG	24	chr1	-	55305185	55305419
341	bdi-miR7723b-5p	ATTTTGATACTACTACCTTCATCA	24	chr1	-	55305816	55306014
342	bdi-miR7723b-3p	ATGAAGGTAGTAGTTTCAAAATGG	24	chr1	-	55305816	55306014
343	bdi-miR7724a-5p	TGAACATGTACATGCTGGCCAACC	24	chr1	-	56321880	56322046
344	bdi-miR7724a-3p	TTGGCCCACATTGACATGTTCACC	24	chr1	-	56321880	56322046
345	bdi-miR7724a-5p	TGAACATGTACATGCTGGCCAACC	24	chr1	-	56295307	56295476
346	bdi-miR7724a-3p	TTGGCCCACATTGACATGTTCACC	24	chr1	-	56295307	56295476
347	bdi-MIR7725b-p5	ACTAGGGAGATGGTTTTCGCT	21	chr1	+	9581264	9581408
348	bdi-MIR7725b-p3	AACCATATTCCTAGCTCGCCA	21	chr1	+	9581264	9581408
349	bdi-MIR7725a-p5	GATCACATCGTTTGCACACAAAAT	24	chr1	-	1323351	1323590
350	bdi-MIR7725a-p3	AACCATATTCCTAGCTCGCCA	21	chr1	-	1323351	1323590
351	bdi-MIR7726b-p5_2ss8AG24TC	ATAACGAGCGGTGGCATATTGACC	24	chr3	-	49308850	49308960
352	bdi-MIR7726b-p5_2ss8AG21TA	AAATTACGAATCTGCCACCGATGT	24	chr1	+	48342590	48342662
353	bdi-MIR7726b-p5_2ss7AG20TA	AATTACGAATCTGCCACCGATGTC	24	chr2	+	23077648	23077719
354	bdi-MIR7726b-p5_2ss6AG19TC	ATTACGAATCTGCCACCGCTGTCC	24	chr2	+	11170957	11171027
355	bdi-MIR7726a-p5_2ss4GA19TC	ATTACGAATCTGTCACCGCTGTCC	24	chr2	-	34461301	34461372
356	bdi-MIR7726b-p5_2ss1TA21TG	AATTGGTGGTGATGGTACGGGCGT	24	chr1	-	28886840	28886983
357	bdi-MIR7726b-p5_1ss22GC	AATTTTGATGACATGACGTACCGC	24	chr1	+	38950758	38950800
358	bdi-MIR7726b-p5_1ss22GC	AATTTTGATGACATGACGTACCGC	24	chr3	+	47663648	47663690
359	bdi-MIR7726a-p5_2ss5AC21TC	ACGGCCGTCGCGGTACGTCACTTC	24	chr4	+	4881418	4881533
360	bdi-MIR7726b-p5_2ss7AG20TC	AATTACGAATCTGCCACCGCTGTC	24	chr1	+	22013152	22013237
361	bdi-MIR7726a-p5_2ss4GC24CT	ATGCTACGGACGTCGCGGTACGTT	24	chr2	-	7698220	7698345
362	bdi-MIR7726b-p5_2ss8AG24TC	ATAACGAGCGGTGGCATATTGACC	24	chr1	+	38991848	38991919
363	bdi-MIR7726b-p3_2ss6AG19TC	ATTACGAATCTGCCACCGCTGTCC	24	chr4	+	5727847	5727972
364	bdi-MIR7726b-p5_2ss21CT22AG	ACGTCACTTCACCGAAATTATGAA	24	chr2	+	47506174	47506226
365	bdi-MIR7726a-p5_1ss18CT	ATCTGTCACCGTTGTCCTCACACG	24	chr3	-	15058010	15058131
366	bdi-MIR7726b-p3_2ss21CT22AG	ACGTCACTTCACCGAAATTATGAA	24	chr2	+	24831367	24831404
367	bdi-MIR7726a-p5_1ss10AG	ATGGTACGGGCGTCGCGGTACGTC	24	chr4	+	42468165	42468211
368	bdi-MIR7726a-p5_2ss2AG21AT	AGTTGGTGATGATGGTACGGTCGT	24	chr3	-	37384007	37384113
369	bdi-MIR7726a-p5_1ss18CT	ATCTGTCACCGTTGTCCTCACACG	24	chr1	-	43150972	43151080
370	bdi-MIR7726a-p3_2ss4GC24CT	ATGCTACGGACGTCGCGGTACGTT	24	chr3	+	8202275	8202415
371	bdi-MIR7726b-p5_2ss21GC24GT	ATTTTGATGACATGACGTACCGCT	24	chr5	-	27925249	27925290
372	bdi-MIR7726b-p3_2ss21GC24GT	ATTTTGATGACATGACGTACCGCT	24	chr1	-	61913046	61913137
373	bdi-MIR7726a-p5_2ss7TC23AG	AATCTGCCACCGTTGTCCCCACGC	24	chr5	+	14892850	14892916
374	bdi-MIR7726a-p5_2ss7TC23AG	AATCTGCCACCGTTGTCCCCACGC	24	chr2	+	45885644	45885701
375	bdi-MIR7726a-p3_2ss5AC21TC	ACGGCCGTCGCGGTACGTCACTTC	24	chr1	-	15457533	15457638
376	bdi-MIR7726b-p3_2ss8AG21TA	AAATTACGAATCTGCCACCGATGT	24	chr1	+	32862959	32863005
377	bdi-MIR7726b-p3_2ss1GA17TC	ACGGTCGTACCATCACCACCAACT	24	chr2	-	57988865	57988899
378	bdi-MIR7726b-p3_2ss6AG22AG	ACGTCGCTTCACCGAAATTACGAA	24	chr4	-	15506757	15506790
379	bdi-MIR7726a-p5_2ss10AG21CT	ATGGTACGGGCGTCGCGGTATGTC	24	chr4	+	26189303	26189342
380	bdi-MIR7726a-p3_1ss9CT	TCGCGGTATGTCATTTCACTGA	22	chr4	+	26189303	26189342
381	bdi-MIR7726b-p3_2ss7AG20TA	AATTACGAATCTGCCACCGATGTC	24	chr4	+	6146351	6146421
382	bdi-MIR7726b-p3_2ss17AG24CT	ACTTCACCGAAATTACGAATCTGT	24	chr3	-	52277213	52277267
383	bdi-MIR7726b-p3_2ss8AG21TC	AAATTACGAATCTGCCACCGCTGT	24	chr2	+	51956524	51956581
384	bdi-MIR7726b-p5_2ss6AG22AG	ACGTCGCTTCACCGAAATTACGAA	24	chr4	-	27559979	27560019
385	bdi-MIR7726b-p3_2ss4GA23TC	ACGACGGCGGTCGTACCATCACCA	24	chr1	-	13096991	13097043
386	bdi-MIR7726a-p5_2ss4GA19TC	ATTACGAATCTGTCACCGCTGTCC	24	chr1	-	60356337	60356444
387	bdi-MIR7726a-p3_2ss10AG21CT	ATGGTACGGGCGTCGCGGTATGTC	24	chr1	-	6086694	6086761
388	bdi-MIR7726a-p5_1ss10AG	ATGGTACGGGCGTCGCGGTACGTC	24	chr1	+	66437129	66437214
389	bdi-MIR7726a-p3_2ss5GA20TC	AATTACGAATCTGTCACCGCTGTC	24	chr2	-	13375205	13375291
390	bdi-MIR7726b-p3_2ss1GA17TC	ACGGTCGTACCATCACCACCAACT	24	chr2	+	36553186	36553232
391	bdi-MIR7727-p5_1ss8TC	AAGTTGACTAGTTCCAGTTGGTGT	24	chr5	+	13747317	13747414
392	bdi-MIR7727-p3_1ss22TC	GATTAGTTCCAGTTGGTGTCGCCC	24	chr5	+	13747317	13747414
393	bdi-miR7728-5p	TGCTCGGATTGAGTGTATTTT	21	chr2	+	9808896	9809000
394	bdi-MIR7729b-p5	AGGCCATGTAGAGCTAATTTTGTG	24	chr2	-	5092246	5092335
395	bdi-MIR7729b-p3_1ss14GA	GTGGTGGTTTGGAAGAGTTTGGAG	24	chr2	-	5092246	5092335
396	bdi-MIR7729a-p5	AGGCCATGTAGAGCTAATTTTGTG	24	chr1	+	19889764	19889853
397	bdi-MIR7729a-p3_1ss14GA	GTGGTGGTTTGGAAGAGTTTGGAG	24	chr1	+	19889764	19889853
398	bdi-MIR7730-p5	TTTTCGGTCCGGGAATTGATT	21	chr2	-	49800936	49801415
399	bdi-miR7730-3p	AACTTTCTCCCGCAGCTGTTCTGT	24	chr2	-	49800936	49801415
400	bdi-miR7731-5p	TTCCAAATTCCTGAGCAAACATAT	24	chr4	+	4391149	4391501
401	bdi-miR7731-3p	AGGTTTGCTCTGGACTTTGGAATC	24	chr4	+	4391149	4391501
402	bdi-miR7732-5p	TTCCTCCAAGATCTCGGAGACTC	23	chr3	+	6993947	6994051
403	bdi-miR7732-3p	GATCGAGATCGTGGAGGAACC	21	chr3	+	6993947	6994051
404	bdi-MIR7733-p5	AACGGACGTCTAACTCACTGCAGC	24	chr1	+	38982223	38982646
405	bdi-MIR7733-p3	ACGTCCGTTTGCGCTTCTGCTTGC	24	chr1	+	38982223	38982646
406	bdi-miR7734-5p_L-2R+2	GAACGTGACTGGGTTAACGCC	21	chr1	-	47012188	47012530
407	bdi-MIR7734-p3	TATATGCCGTTAACCTAGTCA	21	chr1	-	47012188	47012530
408	bdi-MIR7735-p5_1ss14AC	AGCTCGATGCTGCCTCTGGACCTC	24	chr1	+	48274840	48275001
409	bdi-MIR7735-p3_2ss19AG20GA	AGTCGCCGGTCGGAGCCAGAAGAC	24	chr1	+	48274840	48275001
410	bdi-MIR7736-p3	TGATGGTAAAGGTGACTTGAC	21	chr4	-	22263165	22263323
411	bdi-MIR7739-p5	AGGTTGGGACAGATGCGTCGAAGC	24	chr1	+	41158762	41158990
412	bdi-miR7740-5p_L-1R+1	TTGAACAACCTCGGTCTCATC	21	chr3	+	3769490	3769612
413	bdi-miR7740-3p_L+1R-1_1ss20AT	TGAGACAGAGGTTGTTCGGTT	21	chr3	+	3769490	3769612
414	bdi-miR7741-5p.2	TCTTGAAGTTTCGCATGCAGT	21	chr1	+	39932574	39932773
415	bdi-miR7741-3p.2	TGCATGTGGAACTTCCAGATC	21	chr1	+	39932574	39932773
416	bdi-MIR7743-p5_1ss15TC	ATCTACTGATAGTTCGACTGCATG	24	chr5	+	17931065	17931202
417	bdi-miR7744-5p	AGGATGGCAAGATTTATCGATGGG	24	chr1	-	65327178	65327467
418	bdi-MIR7744-p3	CAGGCGTCACTTTGACTCGTGC	22	chr1	-	65327178	65327467
419	bdi-miR7745-5p	AGTAAGGCTTTAGTAACAAGAGAT	24	chr4	-	36188156	36188241
420	bdi-MIR7745-p3_1ss20AT	AGTGTTTTGTTGTTACTTATGTCT	24	chr4	-	36188156	36188241
421	bdi-MIR7747-p5	ATGAAGTGTTGTTCGCCGATCGGA	24	chr1	-	53467645	53467977
422	bdi-miR7748b-5p_1ss3GA	ATATTAGGATTCGGTTGACCAAGC	24	chr1	+	44559840	44559917
423	bdi-MIR7748b-p5_2ss15GC17AC	ATTCGGTTGACCAACCCTTTGACC	24	chr3	+	10239012	10239076
424	bdi-MIR7748a-p5_2ss18GT19TC	TTGTGGTCAAAGGCTTGTC	19	chr2	+	45522163	45522198
425	bdi-MIR7748b-p3_1ss7GA	AGGCATATTAGGATTCGGTTGACC	24	chr1	+	57544973	57545010
426	bdi-MIR7748b-p3_1ss17AC	ATTCGGTTGACCAAGCCTTTGACC	24	chr2	+	42286091	42286230
427	bdi-miR7748b-5p	ATGTTAGGATTCGGTTGACCAAGC	24	chr3	-	16784338	16784373
428	bdi-MIR7748b-p3	GATTCGGTTGACCAAGCATTTGACC	25	chr3	-	16784338	16784373
429	bdi-miR7748b-5p_2ss3GA23GA	ATATTAGGATTCGGTTGACCAAAC	24	chr1	+	63524295	63524394
430	bdi-miR7748b-5p_1ss3GA	ATATTAGGATTCGGTTGACCAAGC	24	chr3	-	54813625	54813796
431	bdi-MIR7748b-p3_1ss7GA	AGGCATATTAGGATTCGGTTGACC	24	chr3	+	3157883	3157937
432	bdi-MIR7748b-p3_2ss15GC17AC	ATTCGGTTGACCAACCCTTTGACC	24	chr2	+	24635008	24635124
433	bdi-miR7748b-5p_2ss3GA23GA	ATATTAGGATTCGGTTGACCAAAC	24	chr1	+	73875019	73875158
434	bdi-miR7748b-5p_L-3_1ss8GA	TTAGAATTCGGTTGACCAAGC	21	3	-	16741357	16741575
435	bdi-miR7748b-5p	ATGTTAGGATTCGGTTGACCAAGC	24	chr1	+	21763228	21763279
436	bdi-MIR7748b-p3_1ss15AC	TCGGTTGACCAAGCCTTTGAC	21	chr4	+	42225909	42226049
437	bdi-MIR7748b-p3_1ss17AC	ATTCGGTTGACCAAGCCTTTGACC	24	chr4	-	32814105	32814197
438	bdi-miR7749-5p	ATCGTCGAGGGCGGAGATTGCGGC	24	chr5	-	16625946	16626091
439	bdi-miR7750-5p_L+2R-5	TCATCTGAATCATTGCCGACC	21	chr4	+	5135253	5135682
440	bdi-MIR7750-p3	AGGATAGTACTACATTGCATGGTC	24	chr4	+	5135253	5135682
441	bdi-miR7752-5p_L-3	CTCTTCCCACTGTCATTTTCC	21	chr3	-	3528945	3529362
442	bdi-MIR7752-p3	AATGTTGGAGTCAATAGGGGT	21	chr3	-	3528945	3529362
443	bdi-miR7753-5p_L-1R+1	TGTCTTCTTCCTTGCTCATCT	21	chr1	+	22224604	22224790
444	bdi-miR7753-3p	TGAGCAAGGGAGAAGACATGG	21	chr1	+	22224604	22224790
445	bdi-miR7754-3p	TTCTCTCGGCTAAGGAACTGC	21	chr3	-	22815597	22815719
446	bdi-MIR7755-p5	TTTTCATCTGTGCTAGCAACAGTTC	25	chr2	-	22514051	22514263
447	bdi-miR7755-3p_L-2R+5	AATTTACGGTGTAGAATTGTTTGT	24	chr2	-	22514051	22514263
448	bdi-MIR7757-p5	CACAAAACCTTCAGCTACCCA	21	chr2	+	57543273	57543870
449	bdi-MIR7757-p3_1ss11CT	CTACGTGAGCTCGGAGAGAGT	21	chr2	+	57543273	57543870
450	bdi-MIR7758-p5	ATATGCCACTACCGTTAGTTGACC	24	chr1	+	19603774	19604238
451	bdi-miR7758-3p_L-1R+1_1ss16TG	AGCGGTCAACTAACGGTAGTGGCA	24	chr1	+	19603774	19604238
452	bdi-MIR7759-p5_1ss19TG	TGTTGTGCATTCTCAGGGGTT	21	chr2	+	47474816	47475123
453	bdi-MIR7759-p3_1ss3CT	AATCCGTGGCCCTGGCTTATG	21	chr2	+	47474816	47475123
454	bdi-MIR7760-p5_2ss2GA17AG	AACTCATGGCGCCGTCGAGGTCGG	24	chr3	+	44020004	44020178
455	bdi-MIR7760-p3	ACGTGACGGCTTTGCTCGGAGTGC	24	chr3	+	44020004	44020178
456	bdi-MIR7761-p5_1ss19AG	AATGGTGGTGGTGGTGGCGGCAGC	24	chr3	-	4518026	4518408
457	bdi-MIR7761-p3_2ss17GC18CG	TTAATATGTAATCCCCCGCCC	21	chr3	-	4518026	4518408
458	bdi-MIR7762-p5	ATAGAGACCATCCAACGGTAGAGA	24	chr5	-	21942752	21943038
459	bdi-MIR7762-p3	TCTCTACTGTTGGATGGTCCC	21	chr5	-	21942752	21943038
460	bdi-miR7763-5p	AATCTTGATGTGCGGGGATAG	21	chr2	+	4510603	4510706
461	bdi-miR7763-3p	ATTCCCGTACGTCAAGATTGC	21	chr2	+	4510603	4510706
462	bdi-MIR7764-p5	TTGCGGCCCATAACCTAGATC	21	chr4	+	5134026	5134136
463	bdi-miR7764-3p	AAATAGATCTTGGCGTTATGGG	22	chr4	+	5134026	5134136
464	bdi-MIR7765-p5_1ss15GA	TTATTGCGCATCCCACTCACC	21	chr2	+	47392280	47392796
465	bdi-MIR7765-p3_1ss13AG	ACTAAAATGCTCGCACCTCTCAAG	24	chr2	+	47392280	47392796
466	bdi-MIR7766-p5_1ss11TC	AACTGGGCTTCAGTCGGCTTGGGC	24	chr1	+	12982887	12983039
467	bdi-MIR7766-p5_2ss10TC18TC	ACTGGGCTTCAGTCGGCCTGGGCC	24	chr4	+	28051548	28051667
468	bdi-MIR7766-p5_1ss8TC	TGGGCTTCAGTCGGCTTGGGC	21	chr5	+	10529390	10529424
469	bdi-MIR7767-p3_2	AGCTGAGAGCTCTCCCACGACAGC	24	chr4	+	9835398	9835469
470	bdi-MIR7767-p5_2	TGAGAGCTCTCCCACGACAGC	21	chr4	+	9845631	9845688
471	bdi-MIR7767-p3_1	ACGACAGCTTGGACAGGAGGC	21	chr4	+	9845631	9845688
472	bdi-MIR7767-p3_2ss6CA18CT	CCAAGATGAGAGCTCTCTC	19	chr1	+	35981408	35981545
473	bdi-MIR7767-p3_2ss6CA18CT	CCAAGATGAGAGCTCTCTC	19	chr3	+	26203569	26203706
474	bdi-MIR7767-p5_1	AGCTGAGAGCTCTCCCACGACAGC	24	chr4	+	9895901	9895956
475	bdi-MIR7767-p3_1	ACGACAGCTTGGACAGGAGGC	21	chr4	+	9895901	9895956
476	bdi-MIR7768b-p5	TCGAGGACGGCCCCGCCGCAG	21	chr5	-	21416127	21416241
477	bdi-MIR7768b-p3	GGCGGCGGCGCCGTCCTCGAC	21	chr5	-	21416127	21416241
478	bdi-MIR7768a-p5	TCGAGGACGGCCCCGCCGCAG	21	chr5	-	1455743	1455848
479	bdi-MIR7768a-p3	GGCGGCGGCGCCGTCCTCGAC	21	chr5	-	1455743	1455848
480	bdi-MIR7769-p5	TGTGGGACCCACCCGTCAGTG	21	chr1	+	2374365	2374732
481	bdi-miR7769-3p_L-2R+2	TCATGTTGGCACTGATGGGTG	21	chr1	+	2374365	2374732
482	bdi-MIR7770-p5	AGAACCTCTCCTTGAAAGCCTGTC	24	chr2	+	8001237	8001360
483	bdi-miR7770-3p	TCTAGACGGGCCTTCAAAGAG	21	chr2	+	8001237	8001360
484	bdi-miR7771-5p_L-2R-1_1ss23TC	TTGACTCCTATAGTACACATC	21	chr1	-	65328936	65329072
485	bdi-miR7771-3p	ATGTGTACTATAGAAGTCAAGGGT	24	chr1	-	65328936	65329072
486	bdi-MIR7772-p5	AGCCGCTTTTCGGTCCGTGGAGAC	24	chr2	-	27060299	27060395
487	bdi-MIR7772-p3_2ss4AG23AG	ATGGACTGAGAAACGGAGCACTGC	24	chr2	-	27060299	27060395
488	bdi-miR7773-5p	CGGGTCAACGAAGGAAAAATT	21	chr1	-	65091898	65091990
489	bdi-miR7773-3p_R+1	TTTTTCCTTCGGCTGACACGTA	22	chr1	-	65091898	65091990
490	bdi-miR7774-5p_1ss4AT	ACTTTGGTCTGTGAGGATGGCAAC	24	chr1	+	73137703	73137830
491	bdi-MIR7774-p3	ATTCCGTGGGGTGGCAACTTTAGT	24	chr1	+	73137703	73137830
492	bdi-miR7775-5p_L+2R-2	AAACCGGTTTATTCTGAAGCACCA	24	chr3	+	38083646	38083770
493	bdi-MIR7775-p3	AGCACCTGTCCTATAGAACACAAG	24	chr3	+	38083646	38083770
494	bdi-MIR7776-p5	TTGCCCTCTGATATCTTGGAC	21	chr2	-	53868531	53868676
495	bdi-miR7776-3p.2	TTGATAATGGGTTGAATGCGC	21	chr2	-	53868531	53868676
496	bdi-MIR7777-p5	TCTGACAAACACCATCGCAAC	21	chr1	-	65774466	65774616
497	bdi-MIR7777-p3	ATGGTGTCTGTTGAAGGTTGTTCC	24	chr1	-	65774466	65774616
498	bdi-miR7779-5p	GAGGTCATTGTCAGACATGGGAAG	24	chr1	+	38982846	38983164
499	bdi-miR7779-3p_L+2R-2	ACTTCTCGATCTGTAGACCGATCT	24	chr1	+	38982846	38983164
500	bdi-MIR7780-p3_1ss8TC	AGGGACCCTGCTGAAGACGTTTTT	24	chr1	-	68874256	68874355
501	bdi-MIR7781-p5	TGGTCCGGCCGGAGACAATTC	21	chr3	+	7000723	7000998
502	bdi-MIR7781-p3	AGCTGCATTGTCTCCGGTTGGACC	24	chr3	+	7000723	7000998
503	bdi-miR7782-5p	GCGGCATGGTATTAGAGCAAGTTG	24	chr3	+	30189526	30189655
504	bdi-miR7782-3p	ACCTGCTCTGATACCATGTTGTGA	24	chr3	+	30189526	30189655
505	bdi-MIR7783-p5	TATCCAAGCTTATGATATCTG	21	chr2	-	14469731	14469920
506	bdi-miR7783-3p	AGCTCTGATACCATGTGGATGAGA	24	chr2	-	14469731	14469920
507	bdi-MIR7784a-p5	AATACCCCGTGTACATGAACTTAT	24	chr4	+	4790228	4790350
508	bdi-MIR7784a-p3_2ss5AG21TC	ACATGGACTTATGAGACGAGCACA	24	chr4	+	4790228	4790350
509	bdi-MIR7784b-p5	AATACCCCGTGTACATGAACTTAT	24	chr1	+	8412309	8412431
510	bdi-MIR7784b-p3_2ss5AG21TC	ACATGGACTTATGAGACGAGCACA	24	chr1	+	8412309	8412431
511	bdi-miR9480a	TATGTGAGGGTGGTAACTGAA	21	chr4	-	30898675	30898744
512	bdi-miR9480a	TATGTGAGGGTGGTAACTGAA	21	chr5	-	22871073	22871179
513	bdi-MIR9480b-p3	TACCACCCTAACATACCCTTA	21	chr5	-	22871073	22871179
514	bdi-MIR9481a-p5_1ss3GA	CGAAGGTCAGGGATTCTACTGATT	24	chr4	-	4938502	4938624
515	bdi-miR9481a	TCAGTCGGATTTCTCACCTTCGAA	24	chr4	-	4938502	4938624
516	bdi-MIR9481b-p5_1ss22GA	CGGAGGTCAGGAATTCTACTGATT	24	chr4	-	4937811	4937945
517	bdi-miR9481b_2ss18CT21CT	TCAGTCGGATTTCTCACTTTT	21	chr4	-	4937811	4937945
518	bdi-miR9484	TAGTGCAGGGAGAAGTCGGTC	21	chr2	-	42791656	42791790
519	bdi-MIR9486b-p5	TGGAACCTCTGGCCACTTAAA	21	chr3	-	10729504	10729631
520	bdi-miR9486b	TAAGTGATTAGAGGTTCCAGT	21	chr3	-	10729504	10729631
521	bdi-MIR9486a-p5	TAATCACTTCAAGGCATTTTA	21	chr4	-	7510345	7510457
522	bdi-miR9486a	ATGCTTTCAAGGGATTAGAGGTTC	24	chr4	-	7510345	7510457
523	bdi-miR9489	TCAGCTCCACGGACTTGGTGA	21	chr2	-	49284992	49285112
524	bdi-miR9490_1ss9CA	AGGCCACAACCTAATGGTCGTGCG	24	chr3	-	18752580	18752671
525	bdi-MIR9490-p3	GAAGGGTGTGGCTTGGCGCTAAGC	24	chr3	-	18752580	18752671
526	bdi-miR9493_1ss16AG	AAGAATTATGAAACGGAGGGAGTA	24	chr4	-	36652668	36652779
527	bdi-MIR9494-p5	CGGAGGGAGAGGATGATGAAGC	22	chr1	+	2641915	2642066
528	bdi-miR9494	TTCATCACCTTCGTCTCCGTC	21	chr1	+	2641915	2642066
529	bdi-miR9495	TGAAAAATGCCTCTGGACGTG	21	chr3	-	7692021	7692107
530	bdi-miR9499	CCCTCGTCGACGCGGCAGCTC	21	chr4	-	17312545	17312626
1	osa-miR2118d	TTCCTGATGCCTCCCATGCCTA	22	chr4	+	7469674	7469835
2	hvu-MIR6207-p5_2ss21GC24GC	TCCATGGGCCACCACGTGACCGTC	24	chr3	-	4691663	4691781
1	mtr-miR156b-5p_L+3	AATTGACAGAAGAGAGTGAGCAC	23	chr3	-	4346663	4346748
2	gma-miR156a_R+1	TGACAGAAGAGAGTGAGCACT	21	chr5	-	18347433	18347531
3	mtr-miR160a_1ss15TG	TGCCTGGCTCCCTGGATGCCA	21	chr1	-	4542598	4542729
3	mtr-miR160a_1ss15TG	TGCCTGGCTCCCTGGATGCCA	21	chr3	-	3425227	3425369
4	osa-miR164c_R+1_1ss14TC	TGGAGAAGCAGGGCACGTGCAC	22	chr2	-	19943577	19943736
4	osa-miR164c_R+1_1ss14TC	TGGAGAAGCAGGGCACGTGCAC	22	chr2	-	26817726	26817829
5	osa-miR164d_L+1_1ss22TA	CTGGAGAAGCAGGGCACGTGCA	22	chr3	-	58864279	58864358
6	osa-miR166a-3p_L+2R-1	CTTCGGACCAGGCTTCATTCCC	22	chr1	+	6568859	6568973
7	osa-miR166a-3p_1ss21CT	TCGGACCAGGCTTCATTCCCT	21	chr1	-	71651778	71651899
8	osa-miR166m_R+1	TCGGACCAGGCTTCATTCCCTT	22	chr3	+	32841382	32841535
8	osa-miR166m_R+1	TCGGACCAGGCTTCATTCCCTT	22	chr3	+	51198564	51198690
9	osa-miR167d-5p_R+1_2	TGAAGCTGCCAGCATGATCTGT	22	chr4	-	1641039	1641195
10	osa-MIR167h-p3	TCATGCTGTAGTTTCATCTGC	21	chr4	-	1641039	1641195
9	osa-miR167d-5p_R+1_2	TGAAGCTGCCAGCATGATCTGT	22	chr1	-	71823381	71823521
11	osa-miR167d-5p_R+1_1	TGAAGCTGCCAGCATGATCTGC	22	chr3	-	3643322	3643465
12	ptc-miR167a_L+1	TTGAAGCTGCCAGCATGATCTA	22	chr4	-	1643323	1643468
13	ptc-miR169v_R-1	TAGCCAAGGATGACTTGCCC	20	chr1	-	11346768	11346914
14	osa-miR393b-3p_R+2	TCAGTGCAATCCCTTTGGAATTT	23	chr5	+	27796219	27796355
15	osa-MIR395h-p3	AGTGTTTGGGGGAACTCTAGG	21	chr1	-	55638819	55638925
15	osa-MIR395h-p3	AGTGTTTGGGGGAACTCTAGG	21	chr1	-	55639246	55639347
16	osa-miR395b_L-1R+4	TGAAGTGTTTGGGGGAACTCTAGG	24	chr1	-	55639824	55639978
17	ptc-miR396f_2ss7GA20TA	TTCCACAGCTTTCTTGAACAG	21	chr1	-	46839525	46839641
17	ptc-miR396f_2ss7GA20TA	TTCCACAGCTTTCTTGAACAG	21	chr3	-	54725588	54725728
18	ptc-miR396g-5p_R+1_1ss7GA	TTCCACAGCTTTCTTGAACTTT	22	chr3	+	54720229	54720384
19	mtr-miR397-5p_L-2R+3	ATTGAGTGCAGCGTTGATGAAA	22	chr3	-	3188251	3188371
20	hvu-MIR397a-p3_2ss5GC20TC	CAATCACGCCTCTGCTTTCC	20	chr3	-	3188251	3188371
19	mtr-miR397-5p_L-2R+3	ATTGAGTGCAGCGTTGATGAAA	22	chr3	-	3160092	3160209
21	ptc-MIR477d-p5_2ss15TC18CT_1	TCTCCCTCAAAGGCCTCT	18	chr3	-	43291206	43291269
22	osa-MIR812h-p5	TTGTACTCCCTCCGTCCCATT	21	chr2	+	10912442	10912505
23	osa-MIR812q-p3_2ss1GA24GT	ACACTTATTTTGGGACGGAGGTAT	24	chr2	+	36381443	36381569
23	osa-MIR812q-p3_2ss1GA24GT	ACACTTATTTTGGGACGGAGGTAT	24	chr4	+	9801368	9801461
24	osa-MIR818d-p3_2ss5GT21TC	TTATTGGACGGAGGGAGTACC	21	chr1	+	51644725	51644860
24	osa-MIR818d-p3_2ss5GT21TC	TTATTGGACGGAGGGAGTACC	21	chr3	+	16788224	16788357
25	osa-MIR818d-p3_2ss7GC20CA	TTATGGCACGGAGGGAGTAAT	21	chr1	-	25226862	25226975
26	osa-MIR818d-p3_2ss6AT18CG	ATGGGTCGGAGGGAGTAGTAGTTT	24	chr2	+	27320199	27320337
27	osa-MIR818d-p3_1ss7GT	TGGGACTGAGGGAGTACTAGT	21	chr4	+	40502305	40502461
28	osa-miR1432-5p_R+1	ATCAGGAGAGATGACACCGACA	22	chr1	+	18983509	18983653
29	osa-miR1848_R-1_1ss4CT	CCTTGCCGGCGCGCGCGTGC	20	chr1	+	28621273	28621380
30	osa-miR1848_1ss4CT	CCTTGCCGGCGCGCGCGTGCA	21	chr1	+	43196778	43196865
30	osa-miR1848_1ss4CT	CCTTGCCGGCGCGCGCGTGCA	21	chr2	+	32761003	32761071
31	osa-MIR1862e-p3_2ss20AG21TG	ATTTTGGGACGGAGGGAGTGG	21	chr1	+	54262288	54262381
32	ata-miR2275b-3p	CTTGTTTTCCTCCAATATCTCA	22	chr3	+	13934645	13934789
32	ata-miR2275b-3p	CTTGTTTTCCTCCAATATCTCA	22	chr3	+	13962471	13962566
33	gma-MIR4995-p3_2ss9GT20GC	AGTGGCTTTGTTAAGGGAAC	20	chr3	-	3280038	3280108
34	hvu-MIR5049d-p3_2ss7AC18AT	TTTAGGCACGGAGGGAGTATT	21	chr1	-	62849424	62849507
35	hvu-MIR5049c-p3_1ss20TC	TTTTGGGACGGAGGAAGTACT	21	chr4	+	25353496	25353595
36	osa-MIR5079a-p3_1ss6AG	CTCAAGGGGTTCTCAAAAA	19	chr2	+	11496808	11496872
37	mtr-MIR5205d-p5_1ss8TC	TATACTCCCTCCGTCCCTTTTT	22	chr1	-	40247723	40247875
38	gra-MIR8731-p3_1ss13GA	GAGGAGGAGGGGAGGGGG	18	chr3	+	57629395	57629539
1	ptc-MIR156h-p5_2ss3AG18CA	CGGTGAAATGCATGGAGAT	19	chr4	-	19642323	19642405
2	ath-MIR401-p3_1ss14AC	TTTGCTGGGCCGACACTG	18	chr4	-	19642323	19642405
3	mtr-miR156e	TTGACAGAAGATAGAGAGCAC	21	chr3	+	42010574	42010611
3	mtr-miR156e	TTGACAGAAGATAGAGAGCAC	21	chr4	+	39371938	39372024
4	osa-MIR156l-p3_2ss15CA18GA	AGAGAGAGAGAGTTAATAT	19	chr3	-	27996739	27996780
5	gma-miR156a_L+1	ATGACAGAAGAGAGTGAGCAC	21	chr4	-	21422861	21422905
5	gma-miR156a_L+1	ATGACAGAAGAGAGTGAGCAC	21	chr5	-	21073284	21073336
6	osa-miR159e_R-1_1ss1AT	TTTGGATTGAAGGGAGCTCC	20	chr1	+	794401	794446
7	osa-miR159f_2ss1CT21AT	TTTGGATTGAAGGGAGCTCTT	21	chr2	+	1097428	1097503
8	osa-miR159f_R-1_1ss20TC	CTTGGATTGAAGGGAGCTCC	20	chr2	+	5612780	5612825
9	osa-miR159d_L-1R+1_2ss20CT21GT	TTGGATTGAAGGGAGCTCTTC	21	chr2	-	5612622	5612675
10	ptc-miR159d_R-1	CTTGGATTGAAGGGAGCTCC	20	chr2	-	52026524	52026568
11	ath-MIR159c-p3_2ss18TA19CT	TTTGGATTGAAGGGAGCATC	20	chr4	+	30152405	30152458
12	mtr-miR160a_R+1_1ss21AT	TGCCTGGCTCCCTGTATGCCTT	22	chr1	-	28867731	28867836
12	mtr-miR160a_R+1_1ss21AT	TGCCTGGCTCCCTGTATGCCTT	22	chr3	-	30471069	30471102
13	osa-miR162a	TCGATAAACCTCTGCATCCAG	21	chr3	+	49353012	49353166
14	gma-miR166a-3p_1ss17TC	TCGGACCAGGCTTCATCCCCC	21	chr1	-	30781285	30781446
15	osa-miR166e-3p	TCGAACCAGGCTTCATTCCCC	21	chr1	-	46507749	46507780
16	osa-miR166m_R+1_1ss20CT	TCGGACCAGGCTTCATTCCTTT	22	chr3	+	57184551	57184671
17	osa-miR166e-3p_2ss4AG17TC	TCGGACCAGGCTTCATCCCCC	21	chr3	-	27180050	27180170
18	ptc-miR166n_R+1	TCGGACCAGGCTTCATTCCTTA	22	chr4	-	6104057	6104177
19	mdm-miR171a	TTGAGCCGCGTCAATATCTCC	21	chr1	-	50766694	50766851
20	gma-MIR171r-p5_1ss13AC	TCATCTTTGCATCTGAAT	18	chr3	+	51328679	51328714
21	gma-miR394a-5p_L+2	AATTGGCATTCTGTCCACCTCC	22	chr2	+	56767261	56767329
22	gma-miR394a-5p_L+1	ATTGGCATTCTGTCCACCTCC	21	chr3	-	52078226	52078403
23	osa-MIR396d-p5	TCCACAGGCTTTCTTGAACG	20	chr5	+	23601006	23601026
24	osa-miR396d	TCCACAGGCTTTCTTGAACGG	21	chr5	+	23601006	23601026
24	osa-miR396d	TCCACAGGCTTTCTTGAACGG	21	chr1	+	49356647	49356787
25	osa-miR396d_R-1	TCCACAGGCTTTCTTGAACG	20	chr1	+	9519245	9519345
26	osa-miR396d_R+3_1ss20GT	TCCACAGGCTTTCTTGAACTGTTC	24	chr1	-	45112968	45112991
26	osa-miR396d_R+3_1ss20GT	TCCACAGGCTTTCTTGAACTGTTC	24	chr3	-	56694799	56694874
27	ata-miR396a-5p_R+2	TCCACAGGCTTTCTTGAACTGTC	23	chr3	-	59107062	59107207
27	ata-miR396a-5p_R+2	TCCACAGGCTTTCTTGAACTGTC	23	chr5	+	27294061	27294225
28	ata-miR408-3p_R-1	TGCACTGCCTCTTCCCTGC	19	chr1	-	41845975	41846095
29	ata-miR408-3p_R+2_1ss19CG	TGCACTGCCTCTTCCCTGGCTT	22	chr2	+	10460007	10460137
30	ata-miR408-3p_L+1_1ss20CG	ATGCACTGCCTCTTCCCTGGC	21	chr3	-	40788095	40788138
31	ata-miR408-3p_R-1_1ss18GC	TGCACTGCCTCTTCCCTCC	19	chr4	+	2604357	2604377
32	osa-miR444a-3p.2	TGCAGTTGCTGCCTCAAGCTT	21	chr3	+	38637922	38637952
33	osa-miR444d.3	TTGTGGCTTTCTTGCAAGTTG	21	chr3	+	56461438	56461495
34	osa-miR444b.1	TGTTGTCTCAAGCTTGCTGCC	21	chr3	-	48428091	48428241
34	osa-miR444b.1	TGTTGTCTCAAGCTTGCTGCC	21	chr5	-	16065019	16065103
35	ptc-MIR477d-p5_2ss15TC18CT_2	TCTCCCTCAAAGGCCTCTT	19	chr3	+	36323264	36323380
36	osa-MIR818d-p3_2ss9GC20TG	TATGGGACCGAGGGAGTACGAG	22	chr3	-	5828328	5828436
37	ath-MIR837-p5_2ss15AC18AT	AAATAAAAATATTTCTTT	18	chr1	+	35946375	35946407
37	ath-MIR837-p5_2ss15AC18AT	AAATAAAAATATTTCTTT	18	chr1	+	66739883	66739915
38	ath-MIR842-p5_2ss7CA18TA	TATGGAAAATTGAAAAGA	18	chr3	+	10457694	10457758
39	mdm-miR1511	ACCTAGCTCTGATACCATGAA	21	chr1	-	55165426	55165561
39	mdm-miR1511	ACCTAGCTCTGATACCATGAA	21	chr2	+	8000281	8000320
40	gma-miR1511_R-2_1ss5AT	AACCTGGCTCTGATACCA	18	chr3	+	187276	187392
40	gma-miR1511_R-2_1ss5AT	AACCTGGCTCTGATACCA	18	chr3	+	45013751	45013779
41	gma-MIR1513b-p3_2ss15CG17TG	TTTCTCTTGTATCTGAGCT	19	chr2	-	34970359	34970390
42	gma-MIR1513b-p5_2ss15CG17TG	TTTCTCTTGTATCTGAGCT	19	chr2	-	34970896	34970927
43	gma-MIR1536-p3_2ss3TA17TA_2	TAATATGTGGGTATGTAGT	19	chr1	+	35899247	35899282
43	gma-MIR1536-p3_2ss3TA17TA_2	TAATATGTGGGTATGTAGT	19	chr1	-	54919982	54920017
44	gma-MIR1536-p3_2ss3TA17TA_1	TAATATGTGGGTATGTAG	18	chr3	-	28016014	28016049
45	osa-MIR1851-p5_1ss15GC	TGGCCATGGCCGCCCGCGAGC	21	chr3	-	30073111	30073162
45	osa-MIR1851-p5_1ss15GC	TGGCCATGGCCGCCCGCGAGC	21	chr5	+	22591466	22591545
46	osa-MIR1862d-p3_2ss2GA20GC	GAACGGAGGGAGTATCATAC	20	chr1	-	48800107	48800233
47	osa-MIR2096-p5_2ss6CG17CT	TATGTGTGCTTGGGAGTC	18	chr4	+	5672985	5673012
48	osa-MIR2096-p3_2ss6CG17CT	TATGTGTGCTTGGGAGTC	18	chr4	+	22569463	22569610
49	osa-MIR2118e-p3_2ss12TA18CT	AAAAGAGAGTCAAAGAGT	18	chr3	+	59622104	59622131
49	osa-MIR2118e-p3_2ss12TA18CT	AAAAGAGAGTCAAAGAGT	18	chr5	+	211192	211219
50	osa-MIR2118e-p3_2ss13TA19CA	GAAAAGAGAGTCAAAGAGA	19	chr5	+	3025	3052
50	osa-MIR2118e-p3_2ss13TA19CA	GAAAAGAGAGTCAAAGAGA	19	chr5	+	43359	43386
51	osa-MIR2118e-p3_2ss14TG20GT	TTTTCCCAATGCCGCCCATTCC	22	chr5	-	13933610	13933661
52	mtr-MIR2592ay-p5_2ss6AG17CG_2	GAGTCGGGTTGTTTGGGAA	19	chr5	+	115844	115977
53	osa-MIR2118e-p3_1ss13TA	GAAAAGAGAGTCAAAGAG	18	chr5	+	115844	115977
52	mtr-MIR2592ay-p5_2ss6AG17CG_2	GAGTCGGGTTGTTTGGGAA	19	chr5	+	188467	188600
53	osa-MIR2118e-p3_1ss13TA	GAAAAGAGAGTCAAAGAG	18	chr5	+	188467	188600
54	mtr-MIR2592bj-p5_2ss12TC19AT	ATTCCCACTGTCCCTGTCTA	20	chr1	+	23574465	23574604
54	mtr-MIR2592bj-p5_2ss12TC19AT	ATTCCCACTGTCCCTGTCTA	20	chr5	+	117900	118039
55	mtr-MIR2592bj-p3_1ss12TC	ATTCCCACTGTCCCTGTC	18	chr5	+	12947	13073
55	mtr-MIR2592bj-p3_1ss12TC	ATTCCCACTGTCCCTGTC	18	chr5	+	61321	61447
56	mtr-MIR2592bj-p3_2ss11TC18AT_1	TTCCCACTGTCCCTGTCT	18	chr5	+	21026	21152
56	mtr-MIR2592bj-p3_2ss11TC18AT_1	TTCCCACTGTCCCTGTCT	18	chr5	+	190432	190558
57	mtr-MIR2592bj-p3_2ss10TC17AT	TCCCACTGTCCCTGTCTA	18	chr5	+	37152	37278
58	mtr-MIR2592ay-p5_2ss6AG17CG_1	GAGTCGGGTTGTTTGGGA	18	chr5	+	51319	51348
58	mtr-MIR2592ay-p5_2ss6AG17CG_1	GAGTCGGGTTGTTTGGGA	18	chr5	+	107764	107793
59	mtr-MIR2592bj-p3_2ss11TC18AT_2	TTCCCACTGTCCCTGTCTA	19	chr5	+	69389	69515
59	mtr-MIR2592bj-p3_2ss11TC18AT_2	TTCCCACTGTCCCTGTCTA	19	chr5	+	150096	150222
60	mtr-MIR2592bj-p3_2ss12TC19AT	ATTCCCACTGTCCCTGTCT	19	chr5	+	93594	93720
60	mtr-MIR2592bj-p3_2ss12TC19AT	ATTCCCACTGTCCCTGTCT	19	chr5	+	142023	142149
61	mtr-MIR2603-p3_2ss9AC17AC	GTCCCTGCCCTTTGTACA	18	chr5	+	1760	1884
61	mtr-MIR2603-p3_2ss9AC17AC	GTCCCTGCCCTTTGTACA	18	chr5	+	98541	98666
62	mtr-MIR2677-p5_2ss10AT17AT	AAGGAAAACTCTAATATA	18	chr1	+	74398234	74398326
63	mtr-MIR2677-p3_2ss10AT17AT	AAGGAAAACTCTAATATA	18	chr1	-	775428	775446
64	osa-MIR2872-p3_2ss18AG19GC	ATTGGCCTTCACTGAGAGC	19	chr1	+	67612098	67612156
65	mtr-MIR4414a-p3_2ss18AT19CT	CTGAGACTCAGCTGCTGTT	19	chr3	+	723775	723910
66	gma-MIR4995-p5_1ss1AG	GACTCATAGGCAGTGGCTT	19	chr3	+	27999353	27999394
67	gma-miR4995_L-2R+3	GCAGTGGCTTGGTTAAGGGAAC	22	chr3	+	27999353	27999394
67	gma-miR4995_L-2R+3	GCAGTGGCTTGGTTAAGGGAAC	22	chr1	+	41995761	41995853
68	gma-MIR4995-p5_1ss20GC	AGTGGCTTGGTTAAGGGAAC	20	chr1	+	35979255	35979304
69	gma-MIR4995-p3	CATAGGCAGTGGCTTGGT	18	chr1	+	55243174	55243231
70	gma-MIR4995-p5_1ss19GC	GTGGCTTGGTTAAGGGAAC	19	chr1	+	65059882	65059931
71	gma-miR4995_L+1R+3_1ss9GT	TAGGCAGTTGCTTGGTTAAGGGAAC	25	chr1	-	3922105	3922148
72	gma-miR4995_L+1R+2	TAGGCAGTGGCTTGGTTAAGGGAA	24	chr3	+	26201419	26201511
73	gma-MIR5032-p5_2ss17TG20GC	GAAATAGAGCCACTTTGGGC	20	chr3	+	27998941	27998968
74	gma-MIR5032-p3_2ss15TG18GC	AATAGAGCCACTTTGGGC	18	chr3	+	27998941	27998968
75	osa-miR5072_L-4	TCCCCAGCGGAGTCGCCA	18	chr1	+	1447168	1447300
75	osa-miR5072_L-4	TCCCCAGCGGAGTCGCCA	18	chr3	+	22647075	22647200
76	osa-miR5072_L-3	TTCCCCAGCGGAGTCGCCA	19	chr1	+	40163050	40163077
76	osa-miR5072_L-3	TTCCCCAGCGGAGTCGCCA	19	chr3	+	8174461	8174599
77	osa-miR5072_L-3_1ss4TA	ATCCCCAGCGGAGTCGCCA	19	chr2	-	5135937	5135991
77	osa-miR5072_L-3_1ss4TA	ATCCCCAGCGGAGTCGCCA	19	chr5	-	26812929	26813071
78	osa-MIR5076-p5	TGGGAGCAGAGCAGGTTTGA	20	chr3	+	26199442	26199556
79	osa-MIR5079a-p3_2ss6AG18AT	CTCAAGGGGTTCTCAAATA	19	chr2	-	11496793	11496838
79	osa-MIR5079a-p3_2ss6AG18AT	CTCAAGGGGTTCTCAAATA	19	chr4	+	17308457	17308502
80	osa-MIR5080-p5_2ss2GC18CT	TCGTTACTTTGAAGAAAT	18	chr5	+	41320	41443
80	osa-MIR5080-p5_2ss2GC18CT	TCGTTACTTTGAAGAAAT	18	chr5	+	113912	114035
81	osa-miR5082_R-1_1ss1TC	CGCGATGATGGCCGCGCGGGTTC	23	chr4	-	47467594	47467679
82	osa-miR5083_L+3R-1	TACAGACTACAATTATCTGATC	22	chr2	+	26283378	26283469
82	osa-miR5083_L+3R-1	TACAGACTACAATTATCTGATC	22	chr2	-	57268300	57268386
83	mtr-MIR5205d-p3_2ss2CT18AT	TTTCTCCGTCCCTTTTTT	18	chr1	-	23632633	23632677
84	osa-MIR5337a-p3_2ss10GA20GT	TTGACTTAGAACAAAGCTATA	21	chr3	+	52845603	52845690
85	osa-MIR5337a-p5_2ss10GA20GT	TTGACTTAGAACAAAGCTATA	21	chr5	-	9900313	9900453
86	osa-MIR5339-p5_1ss3GA	TGAGAATATTCTTTATCTGTT	21	chr1	-	29677983	29678023
87	gma-MIR5368-p5_1ss7TC	ACTGTTCCCTGGGATTGGCTTT	22	chr1	+	35980715	35980961
88	gma-MIR5368-p3_2ss1TC21TC	CCCTGGGATTGGCTTTGGGCCT	22	chr1	+	35980715	35980961
87	gma-MIR5368-p5_1ss7TC	ACTGTTCCCTGGGATTGGCTTT	22	chr3	+	26202972	26203122
89	gma-MIR5368-p3_2ss12CA18AC	ACCACTCTGGAAGAGCTCG	19	chr3	+	26202972	26203122
90	gma-MIR5368-p5_2ss8AC19AT	GGGGGCCCGAGCCATCAGTGA	21	chr1	-	46615855	46616023
91	gma-MIR5368-p3_2ss5GA23GA	GGCCAAGGGACAGTCTCAGGTAA	23	chr1	-	46615855	46616023
92	gma-MIR5368-p5_2ss7TC20TC	ACTGTTCCCTGGGATTGGCC	20	chr4	-	7047890	7048065
91	gma-MIR5368-p3_2ss5GA23GA	GGCCAAGGGACAGTCTCAGGTAA	23	chr4	-	7047890	7048065
93	gma-MIR5368-p5_2ss9GT19TC	CTGGGATTTGCTTTGGGCCT	20	chr1	-	63099432	63099546
94	gma-MIR5368-p3_2ss5AG22CA	TCAGGGAGATACCACTCTGGAA	22	chr1	-	63099432	63099546
95	gma-MIR5368-p5_2ss14CA20AC	ATACCACTCTGGAAGAGCTCG	21	chr4	+	5658878	5658954
96	gma-miR5368_L+1	GGGACAGTCTCAGGTAGACA	20	chr4	+	5658878	5658954
97	gma-MIR5368-p3_1ss7TC	ACTGTTCCCTGGGATTGGCTT	21	chr1	+	65061333	65061512
98	osa-MIR5529-p5_2ss1TA19AG	AGTGTGGATGATTTAGAAG	19	chr1	+	74396493	74396612
98	osa-MIR5529-p5_2ss1TA19AG	AGTGTGGATGATTTAGAAG	19	chr1	-	54925076	54925195
99	ath-MIR5639-p5_1ss15GA	CAATGGTGGTCCTTATGA	18	chr1	-	3929411	3929487
99	ath-MIR5639-p5_1ss15GA	CAATGGTGGTCCTTATGA	18	chr4	+	22569896	22569972
100	ath-MIR5639-p3_2ss15GA19AG	CAATGGTGGTCCTTATGAG	19	chr5	-	14612522	14612562
101	osa-MIR5805-p5_2ss3AG17GA	GGGGCACTGCGCTGCAAC	18	chr5	+	132298	132425
101	osa-MIR5805-p5_2ss3AG17GA	GGGGCACTGCGCTGCAAC	18	chr5	+	140380	140507
102	osa-MIR6249a-p5_2ss5CA20TC	TCGCAGGCGGCCATGGCCACC	21	chr3	-	30073443	30073561
102	osa-MIR6249a-p5_2ss5CA20TC	TCGCAGGCGGCCATGGCCACC	21	chr5	+	22591140	22591258
103	osa-MIR6256-p3_1ss10GC	TAGGTGTAGCTGGTGTTT	18	chr3	+	16844896	16844968
104	gma-MIR6300-p5	GTCGTTGTAGTATAGTGGT	19	chr2	+	50504357	50504408
105	gma-miR6300_R+5	GTCGTTGTAGTATAGTGGTAAGT	23	chr2	+	50504357	50504408
105	gma-miR6300_R+5	GTCGTTGTAGTATAGTGGTAAGT	23	chr2	+	17708777	17708858
106	gma-miR6300_R+2	GTCGTTGTAGTATAGTGGTA	20	chr2	+	1983572	1983648
106	gma-miR6300_R+2	GTCGTTGTAGTATAGTGGTA	20	chr2	+	17681957	17682015
107	ptc-MIR6476a-p3_2ss12AG17GC	AGTGGAGATGAGACATCA	18	chr1	-	40404553	40404620
107	ptc-MIR6476a-p3_2ss12AG17GC	AGTGGAGATGAGACATCA	18	chr1	-	49262752	49262853
108	ptc-miR6476a_L-2	AGTGGAGATGAAACATGA	18	chr1	-	49381844	49381905
109	ptc-MIR6478-p5	CCGACCTTAGCTCAGTTGG	19	chr3	+	37572927	37572966
110	ptc-miR6478_R+2_1ss21GA	CCGACCTTAGCTCAGTTGGTAGA	23	chr3	+	37572927	37572966
110	ptc-miR6478_R+2_1ss21GA	CCGACCTTAGCTCAGTTGGTAGA	23	chr4	+	33206450	33206537
111	ptc-miR6478_R+1_1ss21GA	CCGACCTTAGCTCAGTTGGTAG	22	chr4	+	14482928	14483072
112	ptc-miR6478_R+2_2ss10GA21GA	CCGACCTTAACTCAGTTGGTAGA	23	chr4	-	34260270	34260345
112	ptc-miR6478_R+2_2ss10GA21GA	CCGACCTTAACTCAGTTGGTAGA	23	chr5	-	27946830	27946954
113	ptc-miR6478_R-1_1ss10GA	CCGACCTTAACTCAGTTGGT	20	chr5	-	24592591	24592681
114	lja-MIR7530-p5_2ss14TC19TC	CTCTCCTCCTTCCCCTCTCC	20	chr1	+	322042	322181
115	lja-MIR7530-p3_2ss14TC19TC	CTCTCCTCCTTCCCCTCTCC	20	chr2	-	25550198	25550326
116	ath-MIR8175-p5_2ss16TC20AC_2	TAGTGGTAAGTATTCCCGCCTGT	23	chr1	+	69928081	69928155
117	ath-miR8175_L+4	GTTCGATCCCCGGCAACGGCGCCA	24	chr1	+	69928081	69928155
117	ath-miR8175_L+4	GTTCGATCCCCGGCAACGGCGCCA	24	chr1	-	12062361	12062438
118	ath-miR8175_1ss2AT	GTTCCCCGGCAACGGCGCCA	20	chr1	+	13601262	13601317
118	ath-miR8175_1ss2AT	GTTCCCCGGCAACGGCGCCA	20	chr2	+	20481732	20481785
119	ath-MIR8175-p3_2ss16TC20AC	TAGTGGTAAGTATTCCCGCCTGT	23	chr1	+	17700199	17700258
120	ath-MIR8175-p5_2ss16TC20AC_1	TAGTGGTAAGTATTCCCGCCT	21	chr1	+	49081435	49081566
121	ath-MIR8175-p5_2ss17TC21AC	ATAGTGGTAAGTATTCCCGCCTGTC	25	chr1	+	50375134	50375188
122	ath-MIR8175-p5_2ss13TC17AC	TGGTAAGTATTCCCGCCTGT	20	chr1	+	58585499	58585620
123	ath-MIR8175-p3_1ss14AG	CGTGACAGGCGGGGATACTTACC	23	chr2	-	17681951	17682017
123	ath-MIR8175-p3_1ss14AG	CGTGACAGGCGGGGATACTTACC	23	chr2	-	50504347	50504410
124	ath-miR8175_L+4R-1	GTTCGATCCCCGGCAACGGCGCC	23	chr2	-	51184758	51184824
125	ath-miR8175_L-2	TCCCCGGCAACGGCGCCA	18	chr3	+	10396505	10396622
125	ath-miR8175_L-2	TCCCCGGCAACGGCGCCA	18	chr4	+	17785666	17785818
126	ath-miR8175_L-1	ATCCCCGGCAACGGCGCCA	19	chr3	+	38838908	38839053
127	ath-miR8175_L+1_1ss3AG	CGGTCCCCGGCAACGGCGCCA	21	chr3	-	15828447	15828475
128	ath-MIR8175-p3_2ss17TC21AC	ATAGTGGTAAGTATTCCCGCCTGTC	25	chr4	+	33601098	33601164
129	gra-MIR8772-p5_2ss3GC18GT	TTCTTTACACTTCTTCTT	18	chr4	+	22570398	22570455
130	ath-MIR5632-p3_2ss10GC18AC	AGTAGGAATCTGGTTCAC	18	chr4	+	22570398	22570455
131	gra-MIR8776d-p5_2ss15TG18GT	AGGGGAGCAAATGGGATT	18	chr1	+	35975591	35975647
132	gma-MIR10423-p3_1ss3AC	CTCTCAATGAAAGCACCA	18	chr1	+	9628173	9628252
133	lja-MIR11072b-p5_2ss10GC21GC	TGGAAATTACTCCCTCCGGCC	21	chr5	-	25894130	25894233
134	lja-MIR11079-p5_2ss7TG18AT	TAAGGTGTTGGGTTAAGT	18	chr3	+	26198095	26198172
134	lja-MIR11079-p5_2ss7TG18AT	TAAGGTGTTGGGTTAAGT	18	chr3	+	28012535	28012607
1	gma-miR156a_R+2_1ss20CT	TGACAGAAGAGAGTGAGCATTT	22
2	ath-miR157a-5p_R+1	TTGACAGAAGATAGAGAGCACT	22
3	ath-miR157c-3p_2ss9TG20CT	GCTCTCTAGACTTCTGTCATC	21
4	ath-miR158a-3p	TCCCAAATGTAGACAAAGCA	20
5	mdm-miR164b_L+2	AATGGAGAAGCAGGGCACGTGCA	23
6	ath-miR164b-3p_2ss10AC16AC	CATGTGCCCCTCTTCCCCATC	21
7	gma-miR166a-3p_R+4	TCGGACCAGGCTTCATTCCCCACGC	25
8	mdm-miR167h_R-1_1ss19CT	TGAAGCTGCCAGCATGATTTT	21
9	mdm-miR167a_1ss8CG	AGATCATGTGGCAGTTTCACC	21
10	lja-miR168-5p_R-1	TCGCTTGGTGCAGGTCGGGAA	21
11	mtr-miR171c	TGATTGAGCCGTGCCAATATT	21
12	mdm-miR391_L-1R+1_1ss2AT	TCGCAGGAGAGATGACGCCGT	21
13	mdm-miR394a_R+5	TTGGCATTCTGTCCACCTCCTTTTT	25
14	ata-miR396a-5p_R+2_1ss21GT	TCCACAGGCTTTCTTGAACTTTC	23
15	ata-miR399a-3p_1ss13AG	TGCCAAAGGAGAGTTGCCCTG	21
16	mdm-miR403a	TTAGATTCACGCACAAACTCG	21
17	gma-miR408a-3p_L-1R+3	TGCACTGCCTCTTCCCTGGCTTT	23
18	mdm-miR408a_L-1R+3	TGCACTGCCTCTTCCCTGGCTTT	23
19	mdm-miR477b	ACTCTCCCTCAAGGGCTTCGAC	22
20	mdm-miR482b	TCTTTCCTATCCCTCCCATTCC	22
21	osa-miR528-5p_L+2	AATGGAAGGGGCATGCAGAGGAG	23
22	ptc-miR530a_R+1	TGCATTTGCACCTGCACCTTT	21
23	mdm-miR535a	TGACAACGAGAGAGAGCACGC	21
24	ath-miR824-5p	TAGACCATTTGTGAGAAGGGA	21
25	ath-miR858a_L-1R+1	TTCGTTGTCTGTTCGACCTTG	21
26	mdm-miR1511_L+2R-2	TAACCTAGCTCTGATACCATG	21
27	mdm-miR2118a	CTACCGATGCCACTAAGTCCCA	22
28	hvu-miR5049f_R+3	AATTAATATGGATCGGAGGGAGTA	24
29	hvu-miR5049d_L-1R+4_1ss6TG	ACAAGTATTTAGGAACGGAGGGAG	24
30	osa-miR5077_L-1_1ss5GA	TTCACGTCGGGTTCACCA	18
31	mdm-miR5225a	TCTGTCGAAGGTGAGATGGTGC	22
32	mdm-miR7121a	TCCTCTTGGTGATCGCCCTGT	21
33	ath-miR8175_L+5_1ss7AT	GGTTCGTTCCCCGGCAACGGCGCCA	25
34	mdm-miR10986	TGGCACCAAAGTCACCACCCG	21
35	mdm-miR10996b	TCACCATTGCATCTCATGTTCC	22
1	PC-5p-133443_28	AAGCTGAGAAGCATCTCCGGAGGT	24	chr3	+	18995431	18995649
2	PC-3p-113667_38	ACACGTTCGGAGGTGCTTTTCAGT	24	chr3	+	18995431	18995649
1	PC-5p-133443_28	AAGCTGAGAAGCATCTCCGGAGGT	24	chr4	-	17187725	17187941
3	PC-3p-493073_5	ACGTCCGGATGTGTTTCTCAGCT	23	chr4	-	17187725	17187941
4	PC-5p-5512_1396	TGCTTGTTGTGTGAGTGCTCC	21	chr1	+	23272635	23272838
5	PC-3p-131256_29	AGCACGCACACAACAAGCACAGAG	24	chr1	+	23272635	23272838
4	PC-5p-5512_1396	TGCTTGTTGTGTGAGTGCTCC	21	chr1	-	23272693	23272897
5	PC-3p-131256_29	AGCACGCACACAACAAGCACAGAG	24	chr1	-	23272693	23272897
6	PC-5p-70310_92	ACCCGAGCTCCCTCAATCTCT	21	chr1	+	3140102	3140310
7	PC-3p-35596_252	AGATTGAGGGAGCTCGGCTGG	21	chr1	+	3140102	3140310
7	PC-3p-35596_252	AGATTGAGGGAGCTCGGCTGG	21	chr1	-	3140045	3140169
8	PC-5p-522897_5	AGGGTACCCGTTGACTCTCCTTAG	24	chr3	-	6637318	6637482
9	PC-3p-132950_28	AAGGTCAATGGGTATCCTGAGGGT	24	chr3	-	6637318	6637482
9	PC-3p-132950_28	AAGGTCAATGGGTATCCTGAGGGT	24	chr2	-	1451751	1451889
10	PC-3p-210659_12	AAAGCTGACGTGGCAACTAAACGA	24	chr2	+	7936063	7936191
10	PC-3p-210659_12	AAAGCTGACGTGGCAACTAAACGA	24	chr2	-	7936016	7936181
11	PC-5p-183297_15	AACCCAGTCGGCCTGGCCCAAGCC	24	chr1	+	53459583	53459706
11	PC-5p-183297_15	AACCCAGTCGGCCTGGCCCAAGCC	24	chr2	+	34815896	34816008
12	PC-5p-218000_11	ATGCTCCCGATATGTCAACCA	21	chr1	+	8343224	8343360
13	PC-3p-124942_31	ATGGTTGACATATTGGGAGCA	21	chr1	+	8343224	8343360
14	PC-5p-498848_5	ACTGAAAAGCATCTCCGGACGTGC	24	chr4	-	2181095	2181315
15	PC-3p-105122_44	ACACGTCCGGACATGCTTCTCAGC	24	chr4	-	2181095	2181315
16	PC-5p-298621_7	ATTATTCCCTCCGATCCATACCGT	24	chr3	-	29216467	29216541
17	PC-3p-404409_5	ATTGTAATATCGATCGGAGGGAGT	24	chr3	-	29216467	29216541
18	PC-5p-162773_19	TTTAAGTATTACTCCCTCCGA	21	chr5	+	18789196	18789348
18	PC-5p-162773_19	TTTAAGTATTACTCCCTCCGA	21	chr5	-	18789318	18789460
19	PC-5p-456370_5	TTAGGGTACCCTTTGACATT	20	chr2	-	37945067	37945204
20	PC-3p-72930_87	AGGTCAAAGGGTACTCTAAGGGTC	24	chr2	-	37945067	37945204
21	PC-5p-85243_65	ACAGAATCCGAACACTTAGAC	21	chr1	+	11503669	11503782
21	PC-5p-85243_65	ACAGAATCCGAACACTTAGAC	21	chr1	-	11503716	11503869
22	PC-3p-113118_38	ATTTGGGATGCGGCTTCTCCAGGA	24	chr1	+	35434095	35434197
22	PC-3p-113118_38	ATTTGGGATGCGGCTTCTCCAGGA	24	chr1	+	42861543	42861710
23	PC-5p-108645_41	GACCCTCAGGTACCCTTTGAT	21	chr3	-	19737942	19738094
23	PC-5p-108645_41	GACCCTCAGGTACCCTTTGAT	21	chr4	-	33430629	33430778
24	PC-3p-221783_11	CTAAATTACTTTGCCATTGGT	21	chr1	+	54018659	54018785
24	PC-3p-221783_11	CTAAATTACTTTGCCATTGGT	21	chr5	+	10949559	10949793
25	PC-5p-71795_89	CAAGGTACTTTTTGACTCTTC	21	chr5	+	27097874	27098040
26	PC-3p-422375_5	AGGAGGGTCAAAGAGAATCTTAAG	24	chr5	+	27097874	27098040
27	PC-5p-45535_183	TGTTGACCACCTTTGACTGCC	21	chr2	-	11326865	11327028
28	PC-3p-262835_8	TGGCAGTCGAAAATGGTCAAC	21	chr2	-	11326865	11327028
29	PC-5p-106925_43	TGGATCTAAAACGTGTGGTGC	21	chr4	+	14683700	14683844
29	PC-5p-106925_43	TGGATCTAAAACGTGTGGTGC	21	chr4	-	14683820	14683963
30	PC-5p-98600_50	TGCACGTACCCGTAGGTCGAC	21	chr2	-	10870103	10870246
31	PC-3p-462820_5	TTGTCGACCTAGGGGTACGTG	21	chr2	-	10870103	10870246
32	PC-3p-85577_65	TTTTGGACTAATCTGTATCAC	21	chr1	+	26478111	26478284
32	PC-3p-85577_65	TTTTGGACTAATCTGTATCAC	21	chr4	+	3828102	3828244
33	PC-5p-466020_5	TGCCAGCTCGGTTCGGATTCT	21	chr2	-	52459782	52459955
34	PC-3p-312396_6	TGTGAAAATCTGAGCTGAGCTAGC	24	chr2	-	52459782	52459955
35	PC-3p-39962_218	TAAGTAGGGTCAACGGGTACC	21	chr1	-	40979080	40979251
35	PC-3p-39962_218	TAAGTAGGGTCAACGGGTACC	21	chr5	-	18672719	18672793
36	PC-5p-71288_90	TATCCCGTCTGCCTACACACC	21	chr4	+	37017180	37017349
36	PC-5p-71288_90	TATCCCGTCTGCCTACACACC	21	chr4	-	37017274	37017443
37	PC-3p-23034_407	AGAAGCTAGGGGAGGACAGCT	21	chr3	+	20373069	20373215
37	PC-3p-23034_407	AGAAGCTAGGGGAGGACAGCT	21	chr4	-	32437252	32437398
38	PC-3p-175549_16	TGTTAATTCGGCACGGAGGGA	21	chr1	-	41014426	41014490
38	PC-3p-175549_16	TGTTAATTCGGCACGGAGGGA	21	chr4	-	17403368	17403530
39	PC-5p-423845_5	TCACTCCGGTCGGAATTACTTATC	24	chr2	-	5265076	5265160
40	PC-3p-392811_5	AATTCTGGCCGGAGTGAGTACATC	24	chr2	-	5265076	5265160
41	PC-5p-204327_12	AGAAGCCGCATCCCAAATTTAGAT	24	chr5	+	12606335	12606537
42	PC-3p-502000_5	AAATTTTGGATGCGGCTTCTTCAG	24	chr5	+	12606335	12606537
43	PC-3p-204055_12	ATTTGGTTGAACTAGTGAGGATCA	24	chr3	-	46897696	46897838
43	PC-3p-204055_12	ATTTGGTTGAACTAGTGAGGATCA	24	chr4	-	40575566	40575672
44	PC-5p-99173_49	ATGGTTCCCCTCGTCACCCGATGT	24	chr3	+	30874432	30874490
44	PC-5p-99173_49	ATGGTTCCCCTCGTCACCCGATGT	24	chr4	-	41259248	41259342
45	PC-5p-308150_6	ATATCCTTTGACTCTCCTTAGTTC	24	chr1	-	21041270	21041445
46	PC-3p-508881_5	AACTAAGGAGGGTCAAAAGATATC	24	chr1	-	21041270	21041445
47	PC-3p-89816_59	ATCTTTTTGTTGGACGGAGGGAGT	24	chr3	+	44743406	44743540
47	PC-3p-89816_59	ATCTTTTTGTTGGACGGAGGGAGT	24	chr3	+	55623123	55623261
48	PC-5p-64428_108	TGTGAGATGGGTGGGTAAGTT	21	chr1	+	47139776	47139917
49	PC-3p-31491_292	TTGCCCACCCATCTCATATTC	21	chr1	+	47139776	47139917
50	PC-5p-134343_27	TGTTTCTCGGTGGGAAGAGTG	21	chr1	-	9049821	9049910
51	PC-3p-208700_12	TCTCTTTCCACCGAGAAACAGCCA	24	chr1	-	9049821	9049910
52	PC-5p-52200_151	AGGTACGCTGTGACCCTCCTTAGT	24	chr1	+	55456429	55456594
52	PC-5p-52200_151	AGGTACGCTGTGACCCTCCTTAGT	24	chr2	-	10132743	10132913
53	PC-5p-143253_24	ATAAACCTGTAGTCCACGTTCTTT	24	chr3	-	46784571	46784728
54	PC-3p-348334_6	TGGACCAGCAGGGCCCGTT	19	chr2	-	31360362	31360420
55	PC-5p-180675_16	TGGCTGTTTCTCGGTGGGAAG	21	chr1	+	9049748	9049876
56	PC-5p-235437_10	ACTCCCTCGCTCCAACAACAGATG	24	chr1	-	21865328	21865403
57	PC-3p-256983_8	ACGTGCCAGCCCGTTCCGGCGAAA	24	chr5	+	6735504	6735599
58	PC-3p-307159_6	AAATTTGTGATGCGGCTTCTCCAA	24	chr3	+	34955090	34955282
59	PC-3p-58007_128	TAATTGAACTAGGAAGTGGGCC	22	chr3	-	14156936	14157099
60	PC-5p-538460_5	GTTGTTTGTCACTATCCTGTC	21	chr1	-	72877175	72877274
61	PC-3p-60736_119	AATTTTTGATGCGGCTTCTCCGGA	24	chr1	-	37530863	37531012
62	PC-5p-281389_7	TTAAGTCTAGTACTCCCTCCGTCC	24	chr2	+	11945099	11945182
63	PC-3p-173001_17	AGTGCACACGTGGAACCTGACTGT	24	chr2	+	7526541	7526718
64	PC-5p-66046_103	TGAATCTCAGTGAAAAGCTGCCT	23	chr1	-	24045915	24046068
65	PC-5p-128377_30	TCCGTCGGCGAAGCCTTTGCC	21	chr4	+	25958628	25958707
66	PC-3p-449183_5	AGTGAACGGCACGTTTTATGGATC	24	chr2	-	38235244	38235349
67	PC-5p-202697_13	AGTGCACTGCCCGGAATTCACCCA	24	chr5	-	480440	480518
68	PC-5p-121450_33	AGAAGCTGCACTCACCTACCTTTC	24	chr1	-	26947208	26947354
69	PC-3p-198753_13	AACTAATATGGATCGGAAAGAGTT	24	chr1	+	57664390	57664530
70	PC-5p-241530_10	ACTACTCCCTCCGTTGCTAAGTAC	24	chr1	-	70150769	70150860
71	PC-3p-80268_73	AAGGCCTTGTGGGCACCCCCTCCT	24	chr2	-	46832881	46832960
72	PC-5p-295967_7	TTCTCCCTCCGCTCCATATTA	21	chr4	+	17666041	17666169
73	PC-5p-7868_1058	ATCTGACTTTGAATGGCTGACATG	24	chr1	-	67568598	67568703
74	PC-5p-41594_207	ATACCTCCGTCCCAAAATAAGTGT	24	chr1	+	1233005	1233063
75	PC-3p-152373_21	AATTCACGTCAGTTAATTCGGAGC	24	chr2	-	4882378	4882489
76	PC-5p-203636_12	ACGGCTCTTAACTGACTCTTA	21	chr4	-	46606677	46606822
77	PC-3p-111061_40	ACACGTCCGAATGTGCTTCTCAGT	24	chr4	+	18975475	18975704
78	PC-3p-67792_99	AAATCTTTGTGGGACGGAGGGAGT	24	chr4	+	33051335	33051405
79	PC-3p-272762_7	ACAAGTAATAGGGGTCGGAGC	21	chr1	-	58150199	58150290
80	PC-5p-144045_24	TAGCTACCCATATTTTAGCCCCCC	24	chr2	+	6552263	6552340
81	PC-5p-237077_10	AGTGTCATCCATTTTGTAGTAAGT	24	chr3	-	29262297	29262402
82	PC-5p-151767_22	ATTCCTCCGTCTAACAAAGAATGT	24	chr3	-	54076943	54077073
83	PC-3p-143121_24	ATTTAATATGGGACGAAGGGAGCA	24	chr1	-	52071434	52071564
84	PC-5p-137337_26	CCTCCGTCCCGAATTAACTTT	21	chr2	-	47300687	47300774
85	PC-3p-355899_6	ATCAGTGTCGTGTCCGCTCTACAC	24	chr2	+	38165000	38165118
86	PC-3p-509601_5	ATTTAGGTGGCGGCTTCTACAGAAA	25	chr3	-	6998934	6999123
87	PC-3p-157318_20	AGATCTTTATGGAACGGAGGGAGT	24	chr4	-	34832466	34832563
88	PC-5p-161216_19	ATTCCTCCGTCCAACACAGAATGT	24	chr2	-	22835778	22835952
89	PC-3p-105615_44	AGACCCGAACCTGTCAGACCCGAC	24	chr5	-	20565155	20565214
90	PC-5p-183486_15	TTGGCTTACCAAAATTTTGGC	21	chr2	+	38265902	38265967
91	PC-5p-378250_6	AACGAGCACGCCGCCCGTCAGTGA	24	chr3	+	47707188	47707280
92	PC-5p-197448_13	TGCATCTGCCACTGCACCTAC	21	chr5	+	17100621	17100780
93	PC-5p-184969_15	ATTTGTGGTCTGTGTAAAAATACC	24	chr5	+	9846194	9846382
94	PC-3p-181706_15	ATCGCTGTCGGCTATTCCTGTCGG	24	chr1	-	21441076	21441254
95	PC-3p-277914_7	AATTATGAAACGGGGGAGTAGTAT	24	chr1	+	17091999	17092125
96	PC-3p-190052_14	AAGGCATCTTTTGTTGGGCAGAGG	24	chr5	-	21896013	21896190
97	PC-5p-120900_33	AAAACTGTCTTCCCCCAGCTTTCT	24	chr2	-	45730148	45730377
98	PC-5p-161043_19	ATTTCCCGGAATCGACCCGCAGTC	24	chr3	-	41310266	41310450
99	PC-5p-172085_17	AGCACCGCCACTGTAATGTACCAG	24	chr4	+	11475329	11475431
100	PC-3p-206323_12	AGTTAATATTGGGACGGAGGGAGT	24	chr1	-	59523749	59523902
101	PC-3p-123006_32	AGTCTCGACCAGCCCGAACCGGCC	24	chr2	-	21931212	21931430
102	PC-5p-143334_24	AGACCACCAGCGATCTGTATGCCC	24	chr2	+	27592803	27592924
103	PC-3p-201628_13	ACAAGAATTATGAAACGGAGGCAC	24	chr4	-	47732889	47733037
104	PC-5p-228610_10	TGCAACATACTCCCTTCGTCC	21	chr1	-	51626686	51626776
105	PC-3p-74659_83	ATTTAATATGGGACGGAGGGACCA	24	chr3	-	8949119	8949219
106	PC-5p-522359_5	AACGGTCGCCTGGTTACCCGCCCG	24	chr1	+	47279570	47279669
107	PC-5p-206229_12	ACTACTCCGTTCCTAAATACTTGT	24	chr1	-	4084556	4084650
108	PC-3p-204774_12	TTGAGCTAAGGAGGGTTGGAG	21	chr1	+	40124841	40125013
109	PC-3p-103124_46	ATGACGTTGCATCTGATTGGTGGC	24	chr4	+	9169804	9169966
110	PC-3p-246075_9	AGCCGCCCGTTACTGATGTGCTCC	24	chr4	+	32076759	32076950
111	PC-5p-133137_28	AGGTTCCACGTGTGCACTCGAGCC	24	chr2	-	7526609	7526798
112	PC-3p-108622_41	ATTTAATATGAGAGGGAGGGAGCA	24	chr1	-	61133896	61133964
113	PC-3p-118947_35	ATTTTTTATCGGACGGAGAGAGTA	24	chr3	-	17656164	17656325
114	PC-5p-291878_7	ATAGTGATCCTCAGGGTACCCGTT	24	chr1	-	14744804	14744956
115	PC-3p-227994_11	AGTTTAGGACCTCGCGTGACCGGC	24	chr1	+	42753825	42753998
116	PC-3p-281804_7	ATTATGAAATGGAGAGAGTACTC	23	chr1	-	63221419	63221545
117	PC-3p-83959_67	ATAGGACCTGCGCTGAACCACTT	23	chr5	+	15778563	15778724
118	PC-3p-305824_6	ACAGGAAACTGGGGGAGGGCAGCT	24	chr3	+	50584524	50584678
119	PC-5p-184977_15	ATATTGCATCTTGAAACTGTGTGA	24	chr5	-	1662853	1663011
120	PC-5p-127320_30	ACTGAGAAGCACCTCCGGACGTGG	24	chr1	-	38882033	38882277
121	PC-3p-234775_10	AATTTTTGATGCGGCTTCTTCAGA	24	chr3	-	33544855	33545047
122	PC-3p-254930_8	TCAGTGACGGGTGTGGTACGCC	22	chr3	+	39214874	39215005
123	PC-3p-130075_29	ATGAGTCACTTAATGTGGGATGGA	24	chr1	-	12984096	12984204
124	PC-3p-194862_13	AGGGTCAAATGGTATCCTGAGGGT	24	chr3	-	27337208	27337367
125	PC-3p-167237_18	TCATGCATGGTGATCACCTTT	21	chr3	+	33203214	33203416
126	PC-3p-160590_19	TAAAAAGTTGCGGCACTCAATACC	24	chr4	+	17193387	17193499
127	PC-5p-180181_16	AAATACACCCGCGGTCCTGCTATT	24	chr5	-	9316502	9316645
128	PC-5p-119482_34	TTGCACGTTCCACTTGTCTTT	21	chr2	+	5606005	5606146
129	PC-5p-230266_10	AAGCTGAGAAACACGTCGGGAGGT	24	chr1	+	20253207	20253420
130	PC-5p-30317_305	AAGAAACATCTCCGGACGTGCTTC	24	chr5	+	839818	839934
131	PC-3p-205702_12	ACTTTCGCGGATCCCGTTTGCATC	24	chr4	-	30831594	30831730
132	PC-3p-29633_313	TGTGTAAACGAGTGAAGTGCT	21	chr2	-	12679995	12680148
133	PC-5p-216674_11	ATAAGCTGCCCTCTCCTAGCTTCC	24	chr4	+	37100315	37100459
134	PC-5p-221709_11	AGAACCTCCTTGTGCTGTGTAATT	24	chr2	-	35862538	35862747
135	PC-3p-201293_13	ATACCCGTACCCGAGGACCCGATC	24	chr4	+	2729722	2729797
136	PC-3p-289614_7	AACGTCTGTGGAATCTGTTTCGCC	24	chr2	+	48062592	48062737
137	PC-3p-207860_12	AGTACCTCTCTGCTACCTCTCTAC	24	chr5	+	11101371	11101436
138	PC-3p-274774_7	ATGGACTAGGGCCCCCCTCCTCAC	24	chr3	+	21858808	21858872
139	PC-3p-69157_95	TCTAATTGAGCAGCCACCTTG	21	chr2	-	23093953	23094091
140	PC-3p-126442_31	AGCGGCACCTATTATGGATCGGAG	24	chr3	+	53070961	53071061
141	PC-3p-344255_6	ATATGGGATGGAGGGACTATTATT	24	chr3	-	28343707	28343833
142	PC-5p-178140_16	AGAGCTCCAGTGGCGGTGAACGAC	24	chr3	+	15621925	15622072
143	PC-5p-69609_94	ACTCCTCCGTCGAACGAAAGATGT	24	chr4	+	142242	142390
144	PC-5p-505583_5	ACCCATTGACCTTTCTTAGTTCAG	24	chr2	+	1451837	1452000
145	PC-3p-66951_101	AGTGTCAAAGGGTACCCTGAGGTT	24	chr1	-	5379540	5379704
146	PC-5p-223304_11	AATACTCTCCCGTTTCAAAATACT	24	chr5	-	13188863	13188993
147	PC-3p-152063_22	AGACATTTTTTGTTGCACGGAGCT	24	chr1	+	68319454	68319588
148	PC-5p-209508_12	AAATAATTGTCGCTGGTTTAGTAC	24	chr2	-	56960761	56960828
149	PC-3p-92155_56	ACACGTCCGGAATTGCTTCTCAGC	24	chr1	-	63113353	63113573
150	PC-3p-440636_5	AAGTTAGTGACGGACGGCTCGCTC	24	chr2	+	10585169	10585267
151	PC-3p-117590_35	TGACGGTAGCTTCTCGTGCGT	21	chr1	+	2469273	2469385
152	PC-5p-233097_10	TAGAAAGTTGTACTCCCTCCGTCC	24	chr2	-	49933208	49933360
153	PC-5p-346521_6	AGCTTCCTGTAGAAACCGTCACCT	24	chr1	-	67425391	67425569
154	PC-3p-238222_10	TAAACCTGCAACAATTAAATT	21	chr2	+	48140130	48140303
155	PC-5p-542291_5	AAGACACATCGGACGAATCTGACC	24	chr1	+	12089060	12089232
156	PC-5p-403148_5	TTGCATGCTTCCACTCGTCTTT	22	chr2	-	5606106	5606260
157	PC-5p-343963_6	AATGATGTCCAGATCTTAATGCAA	24	chr1	+	11534664	11534736
158	PC-5p-234179_10	ACAGTTCGTCAGAAACTACGGGTT	24	chr2	+	18777200	18777289
159	PC-3p-372671_6	AAATGCCACGCCTTTCTTTGTACC	24	chr1	+	6501879	6502081
160	PC-3p-299429_7	AAGCGGGACTTTGGCGGATCGGTT	24	chr5	-	15820827	15820972
161	PC-5p-227073_11	ACATTTCGTCCGGTATTGAGTGCC	24	chr4	-	17193477	17193597
162	PC-3p-134408_27	ACGGGCGGCCTGCCAGTTAGTGAT	24	chr1	-	49975242	49975332
163	PC-5p-94883_53	ATACCACGCCCGTCACTGATGAGT	24	chr3	-	48368443	48368599
164	PC-3p-149015_22	ATGCGGCTTCTCCAGAAAGAT	21	chr1	-	58164098	58164273
165	PC-5p-247130_9	ATCTAATTGGCGAAGTACTCCCTC	24	chr3	-	49287704	49287878
166	PC-5p-62007_115	ATCAGTGACGGACGTACCACACCC	24	chr5	+	11386657	11386823
167	PC-5p-199863_13	AGTTCCGCCCTGGTACCGGTCTGA	24	chr2	+	9513326	9513526
168	PC-3p-96685_52	CTTAATTCGGGACGGAGGGGG	21	chr3	-	2522566	2522659
169	PC-5p-265158_8	AGGTACCCTTTGACCCTACTTAGT	24	chr4	-	10458242	10458409
170	PC-5p-202939_13	AAGTGTCGCAACTCTGTCTAGATG	24	chr1	+	53803135	53803294
171	PC-3p-87584_62	ATGTACATCAGTAACGGTCGCTCC	24	chr4	+	35143268	35143358
172	PC-5p-194326_13	ATATTAGTGACGGGTGCAGCCAGC	24	chr3	+	14938123	14938252
173	PC-5p-66776_101	TTGTGGTCTGTGTAAAAATAC	21	chr4	+	20483683	20483869
174	PC-5p-207165_12	ACTCCCTCGTCCAACAAAAGATGT	24	chr4	+	47760751	47760882
175	PC-5p-38197_231	ATTTGGGCTGGGGGCGAC	18	chr2	-	31549203	31549267
176	PC-5p-315794_6	TTCCTCGGTCCCATAAAGATT	21	chr1	-	18773722	18773850
177	PC-5p-134775_27	AGTACTCCCTCTGATACATATTAC	24	chr4	-	42824718	42824842
178	PC-3p-209274_12	AAATTTAGGTGGCGGCTTCTTCAC	24	chr4	-	10772968	10773156
179	PC-3p-288416_7	ATTCGGTGAGAACCCTCGTTCGGT	24	chr4	+	43629804	43630016
180	PC-3p-75326_82	AGATTAATGGGTCGGGTCGGGTCC	24	chr1	-	2678673	2678877
181	PC-3p-326875_6	AAGGGCACTGAGACCGAGTAGTAC	24	chr3	-	42505448	42505574
182	PC-3p-338480_6	ATGGTCAAAGGGTACCTGAGGGT	23	chr3	-	36576993	36577155
183	PC-3p-35561_253	AGCACCCGACCGTCACTGATGACT	24	chr1	+	34974138	34974233
184	PC-3p-472907_5	AAACGGGACAGGTGCTTTTGAGAT	24	chr4	-	15254986	15255137
185	PC-3p-81861_70	ATTTAGGTGGCGGTTTCTCTAAGA	24	chr2	+	57453910	57454032
186	PC-3p-198942_13	AATTTGTCCGCAAAACCACATGTC	24	chr1	-	34392444	34392613
187	PC-3p-87724_62	AATTTAGGTGGCGACTTCTCCAGA	24	chr1	-	21369606	21369811
188	PC-3p-206730_12	ACCACGACGAGTATTTATGAACGG	24	chr2	-	49520501	49520625
189	PC-5p-203572_12	CCTTGCCGTCGCGCGCGTGCA	21	chr2	-	39530288	39530344
190	PC-3p-224443_11	TTAAATTTGTGATGCGGCTTCTCC	24	chr2	-	58372003	58372200
191	PC-3p-202370_13	ACAAGTAATATGGGTCGAGGGAGT	24	chr5	+	16980323	16980444
192	PC-5p-194632_13	ACCCTCGGGGTATCCTTTGATACT	24	chr2	-	1336206	1336343
193	PC-3p-115578_37	ACACGTCTGGAGATGCTTCTCAGT	24	chr1	-	13136453	13136673
194	PC-5p-215211_11	AACCCTCCGCTCCTAAATACTTGT	24	chr3	-	18988016	18988114
195	PC-3p-71619_90	ACGGGTACCCTGAGGATCACTATG	24	chr1	+	14744694	14744844
196	PC-3p-337750_6	GTTAATTCGACACGGAGGGAGTAT	24	chr2	-	35575145	35575216
197	PC-5p-278427_7	AGATTGTACTCCTTCCGATCCAT	23	chr3	+	17508043	17508149
198	PC-3p-203128_12	TAACGGTCGTCCGAACGCGCC	21	chr1	-	44988058	44988303
199	PC-3p-50987_156	GTGCACGCGTCGCCGTCAAGAGG	23	chr3	-	44250936	44251000
200	PC-3p-27959_333	ACCTTGGCACCTGACATGTGGACC	24	chr2	-	1976415	1976621
201	PC-3p-185722_15	AATAAGGGTCGAAGGCTACCGTGA	24	chr4	+	4224569	4224740
202	PC-3p-163019_19	AATAATATTGGTCGGAGGGTGTAC	24	chr1	-	5452682	5452803
203	PC-3p-152494_21	ATATTTTTATGGATGGGAGGGAGT	24	chr3	+	53382028	53382216
204	PC-3p-82877_69	TTGGAATTGAAATGAAACTGC	21	chr5	+	10298900	10299016
205	PC-5p-368011_6	TGGGGCTCACCCGTCGGACGCC	22	chr2	+	48419256	48419410
206	PC-3p-189285_14	AGATCACTGTTGACTGGGTAGTCC	24	chr2	+	38668833	38668974
207	PC-3p-111305_39	AAATTTAGGTGACGGCTTCTCCGA	24	chr5	-	21232502	21232695
208	PC-3p-344136_6	AGCTTCACAACTGGGCCAGGCTGA	24	chr1	-	46027226	46027340
209	PC-5p-163545_19	ACCCTCAGCGTATTCTTTGACCCT	24	chr4	+	5803067	5803231
210	PC-5p-194482_13	TTCTACTCCCTCGGTTCCATAAAG	24	chr3	-	47074740	47074850
211	PC-3p-130647_29	ATTTAGGTAGCGGTTTCTCCAAGA	24	chr1	-	50923538	50923726
212	PC-5p-32502_282	TTGTGCACAGAGAACCTCTCC	21	chr2	+	8001143	8001371
213	PC-3p-200914_13	AAGAAGAGTCAAAAGGTACCCTGA	24	chr5	+	6030297	6030434
214	PC-5p-209206_12	CTAGTATTTCCCTCGGTCTTG	21	chr3	+	44433248	44433404
215	PC-5p-223388_11	ATACTCCTTCCGATACTAAATTCT	24	chr2	-	33301630	33301792
216	PC-5p-166628_18	ATGTGTAGTACTCCTTCCCATTCT	24	chr1	+	42888528	42888635
217	PC-3p-65221_105	AAATCTGAGATGCGGCTTCTCTAA	24	chr1	-	27408917	27409106
218	PC-3p-69807_94	ATTTTGAATGCGGCTTCTCCAGGA	24	chr4	-	42536421	42536610
219	PC-3p-219914_11	AAACTTGTGATGCGGCTTCTCCAG	24	chr4	-	32544155	32544348
220	PC-3p-23091_406	TTACTCCCTCTCTTCATCGCC	21	chr3	-	25610685	25610874
221	PC-5p-133721_28	TGGATGGCTGACATGTGGACC	21	chr1	+	6258028	6258145
222	PC-5p-224977_11	TGTGGTCTGTGTAAAAATACC	21	chr2	+	27343593	27343781
223	PC-3p-279918_7	ACTAAGGAGAGTCAAAAGTTACCC	24	chr1	+	61776272	61776499
224	PC-3p-87350_62	TTACGGAACGGAGGGAGCACC	21	chr1	+	7186126	7186213
225	PC-5p-292004_7	AGCCCGGCCCGAAAGCTCGAAATG	24	chr1	+	64527262	64527399
226	PC-3p-238143_10	ACATCTTTTGTTGGACGAGGGAGT	24	chr1	+	33909944	33910096
227	PC-3p-150796_22	GATCCATGGAATCGTCTCGCCGTC	24	chr3	+	56681796	56681978
228	PC-3p-15479_595	TTGATCTGGCTACGATACGGC	21	chr1	-	25844318	25844414
229	PC-5p-248603_9	ATCCCTCTGTCTTGAATTAACTGA	24	chr1	+	25422177	25422262
230	PC-3p-156798_20	AAACAGCGACGAGAATTTAGAAAC	24	chr2	-	19770206	19770275
231	PC-5p-154981_21	ATACTACCTCTGGCCAACAAAGGA	24	chr3	+	48009698	48009842
232	PC-3p-78851_76	AATTTGGGATGCGACTTCTCTAGC	24	chr2	-	10921266	10921452
233	PC-5p-325499_6	TTCAGTCGTCCTGGCCGAGGC	21	chr3	-	28591476	28591574
234	PC-5p-188029_14	TTATACCTTATACTCCCTCCGTCT	24	chr1	+	31113089	31113228
235	PC-3p-364616_6	ATTTTTGTTGGTCTAATTGGTGGT	24	chr1	-	29332454	29332689
236	PC-5p-276103_7	AAGAGAAGTGGGCTATTAACTAGT	24	chr1	-	44406626	44406804
237	PC-3p-58227_127	ACCTGACCCACATGTTAGCCACCC	24	chr4	-	9797782	9797922
238	PC-5p-94296_54	ATAGGAGTCCTGTTTAGCGGTTCT	24	chr2	+	34121475	34121599
239	PC-3p-159744_20	TATGATCAGCTTATCCGTAGT	21	chr5	-	17083585	17083698
240	PC-5p-237748_10	ACCCCTTCCGTCCCATATCAAGTG	24	chr1	-	20151292	20151394
241	PC-5p-178996_16	AGTGTCGCAACTCTGTCTAGATGC	24	chr5	+	17916600	17916726
242	PC-3p-103243_45	CTTCCACCTTTGATCTGAGTC	21	chr1	-	7530044	7530209
243	PC-5p-110211_40	TTAGGATTACCTTGGCACTCC	21	chr2	+	10387688	10387896
244	PC-5p-275106_7	AATAAACAGTGTCGGCCATT	20	chr3	-	19470037	19470155
245	PC-3p-80379_73	AACTTAATGTGTGACGGAGGGAGT	24	chr2	+	36166978	36167086
246	PC-5p-392880_5	AGCTGTCCTCACCTAGCTTTCTGG	24	chr4	+	45746121	45746272
247	PC-3p-205542_12	AATCTGAGACAATTTGAGACAAGT	24	chr1	-	42597725	42597819
248	PC-5p-31584_291	AAGCTGAGAAGCACGGCCAGAGGT	24	chr2	+	10106935	10107148
249	PC-3p-132376_28	AGTAACGGACAGGTGGAGCGAGCC	24	chr2	+	26435300	26435359
250	PC-5p-100716_48	AGCCGCATCTCAGATTTAGTTAGT	24	chr1	+	69936288	69936496
251	PC-5p-250353_9	TTCCCTCCTTCCCAAAATAAG	21	chr4	-	1804992	1805105
252	PC-5p-424193_5	AAAACCCGCCACTGATAACCCCCT	24	chr5	+	23845423	23845566
253	PC-5p-490288_5	ATGCACGTGGTGGCCCAAGCAAGG	24	chr2	-	11774097	11774258
254	PC-3p-238293_10	ATCTTTTATTGGACGCAGGGAGCA	24	chr3	-	2511026	2511164
255	PC-5p-224960_11	ACACGTGAATCTGAGAAGCACCTC	24	chr3	+	55231831	55232020
256	PC-3p-376568_6	ACGACCAGCTGCGGCTCTGTCCAG	24	chr3	+	27909426	27909491
257	PC-5p-42226_203	ACACCTCCGGAGATGCTTCTCAGC	24	chr3	-	46888760	46888893
258	PC-3p-130395_29	ACGTCCGGAGATGCTTCTCAGTTT	24	chr2	-	49321716	49321941
259	PC-3p-219322_11	AATTGGTCAAAGTTGAGACGTCCT	24	chr1	-	6126811	6126944
260	PC-5p-32425_282	AGGTCATTGTGGATGTCATGCATG	24	chr3	-	58533829	58533906
261	PC-3p-453192_5	ATAGGTGGTCTATCAGTGGCGTGC	24	chr1	-	24182863	24183009
262	PC-5p-55851_136	ATTCCCTCGTCCCATAATTCTTGT	24	chr1	-	3167263	3167428
263	PC-3p-422072_5	ACACTTAGTATGGGACCGAGGGAG	24	chr2	+	43849245	43849452
264	PC-3p-124424_32	AATCTGTGACGCGGCTTCTCCAGA	24	chr2	-	56775762	56775952
265	PC-3p-119080_35	AAAGTGACAATCCATAGGCCTTCC	24	chr1	-	52839732	52839890
266	PC-5p-227792_11	AAAAGTGGACACGTGGCACGAATC	24	chr4	-	20243111	20243224
267	PC-3p-96581_52	AACTTGTGATGCGGCTTCTCCAGC	24	chr1	-	53634459	53634650
268	PC-3p-91791_57	ATTTGAGACAAGCAATATGGGTCC	24	chr2	-	34920643	34920765
269	PC-5p-155013_21	AAGAACGCCACTGATAACCTGCCT	24	chr1	-	32916679	32916815
270	PC-5p-86654_63	AACACATCAGTAACGGTCGGGGCC	24	chr3	-	41885342	41885423
271	PC-3p-142136_25	TAACTTTGGCTACACAACTCC	21	chr1	+	53465422	53465555
272	PC-5p-373121_6	AACTTGGCTGTGACGTTCAGT	21	chr3	+	35982914	35983000
273	PC-5p-65166_106	AATTGAATCCAGTCGGCCTGGCCC	24	chr3	+	57009857	57009995
274	PC-5p-240060_10	TTACTCGCTCCGTTCCTAAATACC	24	chr4	-	21519215	21519346
275	PC-5p-68814_96	ATTGTGCACAGAGAACCTCTC	21	chr2	-	8001341	8001487
276	PC-5p-108121_42	ATTTGTTTGGGATTCTGCTTCAGT	24	chr3	+	22689836	22689950
277	PC-5p-134817_27	ACTGCTCCCTCGGTTTCATAAAGA	24	chr2	-	8964895	8964995
278	PC-3p-150355_22	AGCCCAGTCGGCTTAGCCAAGGCC	24	chr3	-	5553427	5553579
279	PC-3p-275892_7	TCATGTTACATTAGTTAGATT	21	chr2	+	31509338	31509506
280	PC-3p-108164_42	TCCACCTTTCATCTGGTTCGT	21	chr5	+	21670460	21670620
281	PC-5p-374804_6	ATCCCAGGTCCCTCGGCTATATGC	24	chr2	-	52895665	52895812
282	PC-5p-162613_19	ACCTGTCGGTGCCACCGTGGCGTC	24	chr1	+	52432073	52432275
283	PC-5p-101819_47	TTCTGACGACCCGGCTCACAAGT	23	chr1	+	15480842	15481041
284	PC-5p-29542_314	TGAATCTCAGAGAAAAGCCGCCT	23	chr5	-	16300650	16300808
285	PC-3p-216979_11	AAGAATTCAGGAAACGGAGGGAGT	24	chr1	-	14559640	14559745
286	PC-3p-482569_5	AGTAATACCGGCCGGAGTGAGTAC	24	chr2	-	33804085	33804191
287	PC-5p-182791_15	TAGTACTCCTTCTGATCCATG	21	chr3	-	55849629	55849810
288	PC-3p-242903_9	ACATGTCAGCCATTCAAAGTCAGA	24	chr1	+	67568530	67568704
