# Supplementary material for: Integrated Analysis of MicroRNA and Target Genes in Brachypodium distachyon Infected by Magnaporthe oryzae by Small RNA and Degradome Sequencing
Source: Front Plant Sci. 2021 Oct 1;12:742347. doi: 10.3389/fpls.2021.742347 (PMC8517397; doi:10.3389/fpls.2021.742347)
Supplement: Supplementary file 6 [file Table_4.XLSX]

## Sheet: Sheet1
Table S4 Detailed information on identified PC miRNAs
Pre-miRNA Index	miR_name	miR_seq	len	genomeID	strand	start	end	pre-miRNA_seq	type	SS	hairpinLen	CG%	dG	MFEI	mock0h_1(raw)	Expression level
1	PC-5p-133443_28	AAGCTGAGAAGCATCTCCGGAGGT	24	chr3	+	18995431	18995649	ggtccggtttgtttgggcttttggtctttttaacaatctcaaaaacacttttcctgtttacacatgAAGCTGAGAAGCATCTCCGGAGGTgtttttggtgcttctagctgagaaACACGTTCGGAGGTGCTTTTCAGTttaatgtgtaaacgggagaagtgcttttgagattggtagaagcaccaaaagatgaaatagaagtccaaacaaacatggttt	5'	...(((((((((((((((((((((((((((...(((((((((((.((((((((((((((((((((.(((((((((((((((((((((.((((((((...((.....))..)))))))).))))))))))))))))))))).)))))))))))))))))))).)))))))))))..))))).))))............))))))))))))))).)))...	213	40.6	-123	1.4	3	low
1	PC-3p-113667_38	ACACGTTCGGAGGTGCTTTTCAGT	24	chr3	+	18995431	18995649	ggtccggtttgtttgggcttttggtctttttaacaatctcaaaaacacttttcctgtttacacatgAAGCTGAGAAGCATCTCCGGAGGTgtttttggtgcttctagctgagaaACACGTTCGGAGGTGCTTTTCAGTttaatgtgtaaacgggagaagtgcttttgagattggtagaagcaccaaaagatgaaatagaagtccaaacaaacatggttt	3'	...(((((((((((((((((((((((((((...(((((((((((.((((((((((((((((((((.(((((((((((((((((((((.((((((((...((.....))..)))))))).))))))))))))))))))))).)))))))))))))))))))).)))))))))))..))))).))))............))))))))))))))).)))...	213	40.6	-123	1.4	7	low
2	PC-5p-133443_28	AAGCTGAGAAGCATCTCCGGAGGT	24	chr4	-	17187725	17187941	tgtttgtttgggtttcagtttcagcttttgttgcttttagcaatttcaaaagcactttttctgtttacacgtgAAGCTGAGAAGCATCTCCGGACGTgcttttggtgcttctggctgagaagcACGTCCGGAGGTGTTTCTCAGCTttatgtgtaaacgggagaagtgtttttgagattgctagaaataccaaaagctgaagcagaagcccaaacaa	5'	...(((((((((((((.(((((((((((((.(..(((((((((((((((((((((((((((((((((((((((((((((((((((((((((((((((((((((...((.....))..)))))))))))))))))))))))))))))))))))))))))))))))))))))))))))))))))))))..).))))))))))))).)))))))))))))	214	42.4	-154.6	1.7	3	low
2	PC-3p-493073_5	ACGTCCGGATGTGTTTCTCAGCT	23	chr4	-	17187725	17187941	tgtttgtttgggtttcagtttcagcttttgttgcttttagcaatttcaaaagcactttttctgtttacacgtgAAGCTGAGAAGCATCTCCGGACGTgcttttggtgcttctggctgagaagcACGTCCGGAGGTGTTTCTCAGCTttatgtgtaaacgggagaagtgtttttgagattgctagaaataccaaaagctgaagcagaagcccaaacaa	3'	...(((((((((((((.(((((((((((((.(..(((((((((((((((((((((((((((((((((((((((((((((((((((((((((((((((((((((...((.....))..)))))))))))))))))))))))))))))))))))))))))))))))))))))))))))))))))))))..).))))))))))))).)))))))))))))	214	42.4	-154.6	1.7	0	low
3	PC-5p-5512_1396	TGCTTGTTGTGTGAGTGCTCC	21	chr1	+	23272635	23272838	actgcttaagattccacaagttttataatagctacattatttctagaatgggagaactctctgTGCTTGTTGTGTGAGTGCTCCcactacctacgccattaatatcccttacctacgcagtgggAGCACGCACACAACAAGCACAGAGagttctcccattctaaaaatattgtagctattataaaacttgtggaatcttaagca	5'	..((((((((((((((((((((((((((((((((((.(((((.(((((((((((((((((((((((((((((((((.(((((((((((..............................))))))))))).))))))))))))))))))))))))))))))))).))))).))))))))))))))))))))))))))))))))))	202	39.7	-142.5	1.8	47.5	middle
3	PC-3p-131256_29	AGCACGCACACAACAAGCACAGAG	24	chr1	+	23272635	23272838	actgcttaagattccacaagttttataatagctacattatttctagaatgggagaactctctgTGCTTGTTGTGTGAGTGCTCCcactacctacgccattaatatcccttacctacgcagtgggAGCACGCACACAACAAGCACAGAGagttctcccattctaaaaatattgtagctattataaaacttgtggaatcttaagca	3'	..((((((((((((((((((((((((((((((((((.(((((.(((((((((((((((((((((((((((((((((.(((((((((((..............................))))))))))).))))))))))))))))))))))))))))))))).))))).))))))))))))))))))))))))))))))))))	202	39.7	-142.5	1.8	0	low
4	PC-5p-5512_1396	TGCTTGTTGTGTGAGTGCTCC	21	chr1	-	23272693	23272897	aattgcttaagattccacaagttttataatagctacaatatttttagaatgggagaactctctgTGCTTGTTGTGTGCGTGCTCCcactgcgtaggtaagggatattaatggcgtaggtagtgggAGCACTCACACAACAAGCACAGAGagttctcccattctagaaataatgtagctattataaaacttgtggaatcttaagca	5'	...((((((((((((((((((((((((((((((((((.(((((((((((((((((((((((((((((((((((((((.(((((((((((((.((.((..............)).)).))))))))))))).))))))))))))))))))))))))))))))))))))))).))))))))))))))))))))))))))))))))))	202	39	-156	2	47.5	middle
4	PC-3p-131256_29	AGCACGCACACAACAAGCACAGAG	24	chr1	-	23272693	23272897	aattgcttaagattccacaagttttataatagctacaatatttttagaatgggagaactctctgTGCTTGTTGTGTGCGTGCTCCcactgcgtaggtaagggatattaatggcgtaggtagtgggAGCACTCACACAACAAGCACAGAGagttctcccattctagaaataatgtagctattataaaacttgtggaatcttaagca	3'	...((((((((((((((((((((((((((((((((((.(((((((((((((((((((((((((((((((((((((((.(((((((((((((.((.((..............)).)).))))))))))))).))))))))))))))))))))))))))))))))))))))).))))))))))))))))))))))))))))))))))	202	39	-156	2	0	low
5	PC-5p-70310_92	ACCCGAGCTCCCTCAATCTCT	21	chr1	+	3140102	3140310	aacttgcagaaagaacccctgatcctcagttatttccACCCGAGCTCCCTCAATCTCTtttccgctttctgcttggctggaaaggagttggggtggatagcagagaggggaaaagAGATTGAGGGAGCTCGGCTGGaaagaactggtggttggggatgatcgggggttctttttgcaaatttcctattccaagggttatctgacatgtg	5'	...((((((((((((((((((((((((((((.((((((.((((((((((((((((((((((((.(((((((((..(((..((.....))..)))....))))))))).)))))))))))))))))))))))).)))))).)))))).)).........))))))))))))))))))))...((((......))))..............	175	49.3	-114.9	1.1	5	middle
5	PC-3p-35596_252	AGATTGAGGGAGCTCGGCTGG	21	chr1	+	3140102	3140310	aacttgcagaaagaacccctgatcctcagttatttccACCCGAGCTCCCTCAATCTCTtttccgctttctgcttggctggaaaggagttggggtggatagcagagaggggaaaagAGATTGAGGGAGCTCGGCTGGaaagaactggtggttggggatgatcgggggttctttttgcaaatttcctattccaagggttatctgacatgtg	3'	...((((((((((((((((((((((((((((.((((((.((((((((((((((((((((((((.(((((((((..(((..((.....))..)))....))))))))).)))))))))))))))))))))))).)))))).)))))).)).........))))))))))))))))))))...((((......))))..............	175	49.3	-114.9	1.1	6.5	middle
6	PC-3p-35596_252	AGATTGAGGGAGCTCGGCTGG	21	chr1	-	3140045	3140169	caccagttctttccagccgagctccctcaatctcttttcccctctctgctatccaccccaactcctttccagccaagcagaaagcggaaaagAGATTGAGGGAGCTCGGGTGGaaataactgagg	3'	...(((((.((((((.((((((((((((((((((((((((.((.((((((.........................)))))).)).)))))))))))))))))))))))).)))))).)))))...	119	52.8	-73.4	1.1	6.5	middle
7	PC-5p-522897_5	AGGGTACCCGTTGACTCTCCTTAG	24	chr3	-	6637318	6637482	taggggtgcaacatggtgaccctcAGGGTACCCGTTGACTCTCCTTAGttcaaacaaatgaactagttttccaaaaagttatgtcattttgaaattttagttcatttggtggaactaaagAGGGTCAATGGGTATCCTGAGGGTcacaattttgcaggtctattt	5'	((((..(((((.((.((((((((((((((((((((((((((((.(((((((...((((((((((((..((.(((((..........))))).))..))))))))))))...))))))).)))))))))))))))))))))))))))).)).)))))..))))...	162	40	-92.7	1.4	0	low
7	PC-3p-132950_28	AAGGTCAATGGGTATCCTGAGGGT	24	chr3	-	6637318	6637482	taggggtgcaacatggtgaccctcAGGGTACCCGTTGACTCTCCTTAGttcaaacaaatgaactagttttccaaaaagttatgtcattttgaaattttagttcatttggtggaactaaagAGGGTCAATGGGTATCCTGAGGGTcacaattttgcaggtctattt	3'	((((..(((((.((.((((((((((((((((((((((((((((.(((((((...((((((((((((..((.(((((..........))))).))..))))))))))))...))))))).)))))))))))))))))))))))))))).)).)))))..))))...	162	40	-92.7	1.4	4	low
8	PC-3p-132950_28	AAGGTCAATGGGTATCCTGAGGGT	24	chr2	-	1451751	1451889	atggtgactctcagggtaccctttgactttacttagttcaaacatatgaactagttttttaaaaaattgtgtcattttaatttttttaatttatttgactgaactaagaAAGGTCAATGGGTATCCTGAGGGTcacaaa	3'	...((((((((((((((((((.((((((((.(((((((((..((.(((((.((.......(((((((((........))))))))))).))))).))..))))))))).)))))))).))))))))))))))))))...	133	30.9	-62.1	1.4	4	low
9	PC-3p-210659_12	AAAGCTGACGTGGCAACTAAACGA	24	chr2	+	7936063	7936191	cagttctgacaagtaagacccacctatattcgtttagttgccacgtcagctttcggacccaacccgccctggtccgAAAGCTGACGTGGCAACTAAACGAatataggtgggtcttacttgtcagaaata	3'	...((((((((((((((((((((((((((((((((((((((((((((((((((((((((...........))))))))))))))))))))))))))))))))))))))))))))))))))))))))...	123	48.1	-107.7	1.7	0	low
10	PC-3p-210659_12	AAAGCTGACGTGGCAACTAAACGA	24	chr2	-	7936016	7936181	tatttctgacaagtaagacccacctatattcgtttagttgccacgtcagctttcggaccagggcgggttgggtccgAAAGCTGACGTGGCAACTAAACGAatataggtgggtcttacttgtcagaactgacgtggaaacgaaacgggccggcccgtccaacgtggc	3'	...((((((((((((((((((((((((((((((((((((((((((((((((((((((((...(....)..))))))))))))))))))))))))))))))))))))))))))))))))))))))))...(((((....)...(((((....)))))...))))...	123	52.4	-122	1.4	0	low
11	PC-5p-183297_15	AACCCAGTCGGCCTGGCCCAAGCC	24	chr1	+	53459583	53459706	cAACCCAGTCGGCCTGGCCCAAGCCaactgggcgccagtcgggcagcccgggcgcaagcggcctgcagtcggcctggccgaggccgactaggcctaatcggcttgggccaggccgactgggccc	5'	...((((((((((((((((((((((..(((((((((.....))).))))))((....))(((((..(((((((((.....)))))))))))))).....))))))))))))))))))))))...	118	74.2	-98.8	1.1	0	low
12	PC-5p-183297_15	AACCCAGTCGGCCTGGCCCAAGCC	24	chr2	+	34815896	34816008	gaagccgacAACCCAGTCGGCCTGGCCCAAGCCgactgggcgccagtcgggcggcccgggcgtaagcggcctgcagtcggcctgggcgaggccgactgggcctaatcggcccc	5'	...(((((...((((((((((((.(((((.((((((((((((((.....))).))).((.((....)).))..)))))))).))))).)))))))))))).....)))))...	107	75.2	-78.1	0.9	0	low
13	PC-5p-218000_11	ATGCTCCCGATATGTCAACCA	21	chr1	+	8343224	8343360	tgATGCTCCCGATATGTCAACCAcgatatgtgccttgagatctatccacattctcattatattgcgctaattttatggtgagagtgcacagatgccaaggcaaggcacatttcATGGTTGACATATTGGGAGCAccc	5'	...((((((((((((((((((((.((.((((((((((.....((((..((((((((..(((............)))..))))))))....))))......)))))))))).)).))))))))))))))))))))...	131	44.5	-69.2	1.1	0	low
13	PC-3p-124942_31	ATGGTTGACATATTGGGAGCA	21	chr1	+	8343224	8343360	tgATGCTCCCGATATGTCAACCAcgatatgtgccttgagatctatccacattctcattatattgcgctaattttatggtgagagtgcacagatgccaaggcaaggcacatttcATGGTTGACATATTGGGAGCAccc	3'	...((((((((((((((((((((.((.((((((((((.....((((..((((((((..(((............)))..))))))))....))))......)))))))))).)).))))))))))))))))))))...	131	44.5	-69.2	1.1	5	low
14	PC-5p-498848_5	ACTGAAAAGCATCTCCGGACGTGC	24	chr4	-	2181095	2181315	gtttgtttgggcttctgcttcaacttttggtgcttcttgcaatttcaaaagcacttttcccgtttacacatgaaACTGAAAAGCATTTCCGGACGTGCttctcagctaaaagcaccaaaaGCACGTCCGGACATGCTTCTCAGCttcatgtgtaaacaggaaaagtgcttttgaaattgttaaaattatcaaaaactgaaggagaagtccaaataaatgga	5'	((((((((((((((((.(((((..((((((((......((((((((((((((((((((((.(((((((((((((.((((.((((((.(((((((((((((....((.....)).....))))))))))))).)))))).)))).))))))))))))).))))))))))))))))))))))......))))))))..))))).))))))))))))))))...	218	38.9	-128.4	1.5	0	low
14	PC-3p-105122_44	ACACGTCCGGACATGCTTCTCAGC	24	chr4	-	2181095	2181315	gtttgtttgggcttctgcttcaacttttggtgcttcttgcaatttcaaaagcacttttcccgtttacacatgaaACTGAAAAGCATTTCCGGACGTGCttctcagctaaaagcaccaaaaGCACGTCCGGACATGCTTCTCAGCttcatgtgtaaacaggaaaagtgcttttgaaattgttaaaattatcaaaaactgaaggagaagtccaaataaatgga	3'	((((((((((((((((.(((((..((((((((......((((((((((((((((((((((.(((((((((((((.((((.((((((.(((((((((((((....((.....)).....))))))))))))).)))))).)))).))))))))))))).))))))))))))))))))))))......))))))))..))))).))))))))))))))))...	218	38.9	-128.4	1.5	5	middle
15	PC-5p-298621_7	ATTATTCCCTCCGATCCATACCGT	24	chr3	-	29216467	29216541	tATTATTCCCTCCGATCCATACTGTtgtctagatacgcatgtatttcATTGTAATATGGATCGGAGGGAGTacca	5'	...((((((((((((((((((.((..((..((((((....)))))).))..)).))))))))))))))))))...	69	40	-34.1	1.1	0	low
15	PC-3p-404409_5	ATTGTAATATCGATCGGAGGGAGT	24	chr3	-	29216467	29216541	tATTATTCCCTCCGATCCATACTGTtgtctagatacgcatgtatttcATTGTAATATGGATCGGAGGGAGTacca	3'	...((((((((((((((((((.((..((..((((((....)))))).))..)).))))))))))))))))))...	69	40	-34.1	1.1	0	low
16	PC-5p-162773_19	TTTAAGTATTACTCCCTCCGA	21	chr5	+	18789196	18789348	agttggcatatcTTTAAGTATTACTCCCTCCGAtccatattagttgtcaaaatattacatgcatctagacgctttttagacataaatacatccatatttgggcaaatttgagacaattaatatggatcggagggagtattacttaaagccatc	5'	...((((.....((((((((.(((((((((((((((((((((((((((...............((((((.....))))))..(((((...((((....))))...))))).))))))))))))))))))))))))))).))))))))))))..	148	34	-67.1	1.3	0	low
17	PC-5p-162773_19	TTTAAGTATTACTCCCTCCGA	21	chr5	-	18789318	18789460	tggcTTTAAGTAATACTCCCTCCGAtccatattaattgtctcaaatttgcccaaatatggatgtatttatgtctaaaaagcgtctagatgcatgtaatattttgacaactaatatggatcggagggagtaatacttaaagata	5'	...(((((((((.(((((((((((((((((((((.(((((......((((.......((((..(....)..))))....((((....))))..))))......))))).))))))))))))))))))))).)))))))))...	137	32.9	-63.9	1.4	0	low
18	PC-5p-456370_5	TTAGGGTACCCTTTGACATT	20	chr2	-	37945067	37945204	actgtgacccTTAGGGTACCCTTTGACATTtcttagtttaacgaaatgaactaaaatttcagaatgacacaactttttgaaaaactagttcatttgtttgaactaagaaAGGTCAAAGGGTACTCTAAGGGTCaccat	5'	...((((((((((((((((((((((((.(((((((((((((..((((((((((...((((((((..........))))))))...))))))))))..))))))))))))).))))))))))))))))))))))))...	132	34.8	-76.8	1.6	0	low
18	PC-3p-72930_87	AGGTCAAAGGGTACTCTAAGGGTC	24	chr2	-	37945067	37945204	actgtgacccTTAGGGTACCCTTTGACATTtcttagtttaacgaaatgaactaaaatttcagaatgacacaactttttgaaaaactagttcatttgtttgaactaagaaAGGTCAAAGGGTACTCTAAGGGTCaccat	3'	...((((((((((((((((((((((((.(((((((((((((..((((((((((...((((((((..........))))))))...))))))))))..))))))))))))).))))))))))))))))))))))))...	132	34.8	-76.8	1.6	11	middle
19	PC-5p-85243_65	ACAGAATCCGAACACTTAGAC	21	chr1	+	11503669	11503782	atcgagtcaccgACAGAATCCGAACACTTAGACgagactgacactcattccatgaatacctaaataagtcttgtcagtctcgtctaagtgttcggattctgtcggtgactccat	5'	...((((((((((((((((((((((((((((((((((((((((.((((...))))....((.....))...))))))))))))))))))))))))))))))))))))))))...	108	44.7	-78	1.5	4.5	low
20	PC-5p-85243_65	ACAGAATCCGAACACTTAGAC	21	chr1	-	11503716	11503869	caacagaaaagttccttttcgtatggagtcaccgACAGAATCCGAACACTTAGACgagactgacaagacttatttaggtattcatggaatgagtgtcagtctcgtctaagtgttcggattctgtcggtgactcgatgatgatgtggatctgaga	5'	...((((.....(((...((((((.(((((((((((((((((((((((((((((((((((((((...((((((((...........))))))))))))))))))))))))))))))))))))))))))))))).)).))))...)))))))...	148	43.5	-93.6	1.4	4.5	low
21	PC-3p-113118_38	ATTTGGGATGCGGCTTCTCCAGGA	24	chr1	+	35434095	35434197	gctctggagaagctgcatccaaaatttaattagacttccaaaatagtttggcctaatctattttggaaatctagctaaATTTGGGATGCGGCTTCTCCAGGAa	3'	..((((((((((((((((((.(((((((..((((.(((((((((((...........))))))))))).))))..))))))).))))))))))))))))))..	99	38.8	-57.2	1.4	0	middle
22	PC-3p-113118_38	ATTTGGGATGCGGCTTCTCCAGGA	24	chr1	+	42861543	42861710	tccggtttctctaagaagctgccctcacccagcttcctggagaagccgtattcaaaatttgattagaatccaaaatagtttggcctaatctattttggaaatctagctaaATTTGGGATGCGGCTTCTCCAGGAagctaggggagggcagtttctcagagaaaccact	3'	...(((((((((.(((((((((((((.((((((((((((((((((((((((((.(((((((..((((.((((((((((...........))))))))))..))))..))))))).))))))))))))))))))))))).)))))))))))))))).)))))))))...	162	44.6	-111.2	1.5	0	middle
23	PC-5p-108645_41	GACCCTCAGGTACCCTTTGAT	21	chr3	-	19737942	19738094	gctgcaaatttttGACCCTCAGGTACCCTTTGATcctacttagtttaaccaaatgaactaaaattttaaaatgacacaactttttgaaaaactagttcatttgtttgaactaagtaaggtcaaaaggtatgctgaaggtaaaaaatttgcaac	5'	..(((((((((((.(((.(((((((((.(((((((.((((((((((((.(((((((((((...((((((((..........))))))))...))))))))))).)))))))))))).))))))).))))).)))).))).)))))))))))..	149	31.4	-65.9	1.4	0	low
24	PC-5p-108645_41	GACCCTCAGGTACCCTTTGAT	21	chr4	-	33430629	33430778	gccgcaacttGACCCTCAGGTACCCTTTGATccttcttagtttaaccaaatgaactaaagttttaaaatgacacaattttttgaaaaattagttcattcctttaaactaagaagggtcaaaaggtacaatgagggtcaacatgttgcacc	5'	...(((((((((((((((.(((((.((((((((((((((((((((...((((((((((..((((((((..........))))))))..))))))))))...)))))))))))))))))))).)))))..))))))))))...)))))...	144	36	-73.7	1.4	0	low
25	PC-3p-221783_11	CTAAATTACTTTGCCATTGGT	21	chr1	+	54018659	54018785	taccataacaaatggtaatataatttagcagaaaccctctcacggataggccatctctcttatttctcccctcatttcccatccgcaagggggtttctgCTAAATTACATTGCCATTGGTtgtgatc	3'	...((((((.(((((((((.((((((((((((((((((((..(((((.((...........................)).)))))..)))))))))))))))))))).))))))))).))))))...	121	41.7	-57	1.1	0	low
26	PC-3p-221783_11	CTAAATTACTTTGCCATTGGT	21	chr5	+	10949559	10949793	cccggtacacgtcagcaaggggggccacagaccataaccaatggcaatgtaatttaccataaaccccctcacagaagtctcttatttctcccctcgttcttcttcgcgaatgggtttctgCTAAATTACTTTGCCATTGGTtagggtctgtgggccccccgctgacgtgtatcggcgtcaacgtgccactaggcgggtcaaatgcaccagaatcagcttcggacctcgcgtgagc	3'	.(((((((((((((((..(((((((((((((((.(((((((((((((.((((((((.((.((((((......((((((.....))))))....((((........))))..)))))).)).)))))))).))))))))))))).))))))).))))))))))))))))))))))).........(((((...(((((((....((..........))....)))).)))))).))	174	53.6	-120.1	1	0	low
27	PC-5p-71795_89	CAAGGTACTTTTTGACTCTTC	21	chr5	+	27097874	27098040	gcgtagagctgcaactttgtgatcctCAAGGTACTTTTTGACTCTTCttagttcaaacaaatgaactagttttttaaaaagttgtgacattttaaaactttagtttatttgattgaactaAGGAGGGTCAAAGAGAATCTTAAGagtcaccatgttgcacctttagg	5'	...(((((.((((((...((((..((.(((((.(((((((((((((((((((((((.((((((((((((..((((((((.((....)).))))))))..)))))))))))).))))))))))))))))))))))).))))).))..))))...)))))).)))))..	162	34.1	-76.9	1.3	11	middle
27	PC-3p-422375_5	AGGAGGGTCAAAGAGAATCTTAAG	24	chr5	+	27097874	27098040	gcgtagagctgcaactttgtgatcctCAAGGTACTTTTTGACTCTTCttagttcaaacaaatgaactagttttttaaaaagttgtgacattttaaaactttagtttatttgattgaactaAGGAGGGTCAAAGAGAATCTTAAGagtcaccatgttgcacctttagg	3'	...(((((.((((((...((((..((.(((((.(((((((((((((((((((((((.((((((((((((..((((((((.((....)).))))))))..)))))))))))).))))))))))))))))))))))).))))).))..))))...)))))).)))))..	162	34.1	-76.9	1.3	5	low
28	PC-5p-45535_183	TGTTGACCACCTTTGACTGCC	21	chr2	-	11326865	11327028	cactggttatggagacgtgggatgTGTTGACCACCTTTGACTGCCacgtggcaccatacttctgcaaaggaagaaaaaggcggatacacccccgcccaagtgccatactgtgccacgTGGCAGTCGAAAATGGTCAACatatgcaaagtcatccatatacatat	5'	...((..(((((((((.....((((((((((((..(((((((((((((((((((....(((((.....))))).....(((((........))))).............)))))))))))))))))))..)))))))))))).....))).))))))..))...	158	49.4	-81.4	1	25	middle
28	PC-3p-262835_8	TGGCAGTCGAAAATGGTCAAC	21	chr2	-	11326865	11327028	cactggttatggagacgtgggatgTGTTGACCACCTTTGACTGCCacgtggcaccatacttctgcaaaggaagaaaaaggcggatacacccccgcccaagtgccatactgtgccacgTGGCAGTCGAAAATGGTCAACatatgcaaagtcatccatatacatat	3'	...((..(((((((((.....((((((((((((..(((((((((((((((((((....(((((.....))))).....(((((........))))).............)))))))))))))))))))..)))))))))))).....))).))))))..))...	158	49.4	-81.4	1	0	low
29	PC-5p-106925_43	TGGATCTAAAACGTGTGGTGC	21	chr4	+	14683700	14683844	tcatTGGATCTAAAACGTGTGGTGCagatcaaaggtgaaaatcaaaacacccacttaaacacatttttcacataaccccctgtacttatcttatgcttgataacacttcccaacctataatttgcaccacacgttttagatccaa	5'	...((((((((((((((((((((((((((.....(((((((.......................)))))))..............(((((........)))))................))))))))))))))))))))))))))	142	37.2	-50.1	0.9	3.5	low
30	PC-5p-106925_43	TGGATCTAAAACGTGTGGTGC	21	chr4	-	14683820	14683963	catTGGATCTAAAACGTGTGGTGCaaattataggttgggaagtgttatcaagcataagataagtacagggggttatgtgaaaaatgtgtttaagtgggtgttttgattttcacctttgatctgcaccacacgttttagatccaa	5'	..(((((((((((((((((((((((.((((.((((.(..((....(((((((((((.......((((........)))).....))))))).....))))......))..))))).)))).)))))))))))))))))))))))	142	37.5	-56.5	1	3.5	low
31	PC-5p-98600_50	TGCACGTACCCGTAGGTCGAC	21	chr2	-	10870103	10870246	tccTGCACGTACCCGTAGGTCGACgatttaactcatgttacataagtttgaactcacaatagttatatctttagaaaatagaacatctttgtgatttcaaatttatgttacatgagttaaaTTGTCGACCTAGGGGTACGTGca	5'	...(((((((((((.(((((((((((((((((((((((.(((((((((((((.((((((.((.....(((.........)))....)))))))).))))))))))))).))))))))))))))))))))))).)))))))))))	141	35.4	-83.6	1.6	0	low
31	PC-3p-462820_5	TTGTCGACCTAGGGGTACGTG	21	chr2	-	10870103	10870246	tccTGCACGTACCCGTAGGTCGACgatttaactcatgttacataagtttgaactcacaatagttatatctttagaaaatagaacatctttgtgatttcaaatttatgttacatgagttaaaTTGTCGACCTAGGGGTACGTGca	3'	...(((((((((((.(((((((((((((((((((((((.(((((((((((((.((((((.((.....(((.........)))....)))))))).))))))))))))).))))))))))))))))))))))).)))))))))))	141	35.4	-83.6	1.6	0	low
32	PC-3p-85577_65	TTTTGGACTAATCTGTATCAC	21	chr1	+	26478111	26478284	tccatgaactcgtgttagtgatacagattagtccaaaaacagtttggcaaggataaaagtgggcacgtgacacgaatccaggatcatgccacgtgtccatttttagtctttctaaaccgtTTTTGGACTAATCTGTATCACtaacttgagtttatggacttacgtgtgtgtgtt	3'	(((((((((((..(((((((((((((((((((((((((((.((((((.(((..((((((((((((((((.((.((........)).)).))))))))))))))))..))).)))))).)))))))))))))))))))))))))))..)))))))))))................	158	40.2	-96.1	1.4	0	middle
33	PC-3p-85577_65	TTTTGGACTAATCTGTATCAC	21	chr4	+	3828102	3828244	tgatacaggttagtccaaaaacggtttagaaagtctaaaaattgacacgtggcatgatcctggacggcggcttgtaactagatttctgccacgtgtcaacttttatccttgacaaactgtTTTTGGACTAATCTGTATCACta	3'	(((((((((((((((((((((((((((...(((..(((((.(((((((((((((..(..((((...((.....))..))))..)..))))))))))))).)))))..)))...)))))))))))))))))))))))))))...	140	39.9	-73.5	1.3	0	middle
34	PC-5p-466020_5	TGCCAGCTCGGTTCGGATTCT	21	chr2	-	52459782	52459955	ttttgaacgtatgaatccgtaacctgTGCCAGCTCGGTTCGGATTCTtgcatttttcctcctaaaaataatccacgaggacctagagccctttttctttgcattttttcagggggcaaaaTGTGAAAATCTGAGCTGAGCTAGCactggctacagaccaatacatacaaaatac	5'	(((((...((((...((.(((.((.((((.(((((((((((((((.(..((((((.((((((.((((.......((((((...((....))...))))))....)))).)))))).))))))..).))))))))))))))).)))).)).))).))...))))...)))))...	171	42	-65.3	0.9	0	low
34	PC-3p-312396_6	TGTGAAAATCTGAGCTGAGCTAGC	24	chr2	-	52459782	52459955	ttttgaacgtatgaatccgtaacctgTGCCAGCTCGGTTCGGATTCTtgcatttttcctcctaaaaataatccacgaggacctagagccctttttctttgcattttttcagggggcaaaaTGTGAAAATCTGAGCTGAGCTAGCactggctacagaccaatacatacaaaatac	3'	(((((...((((...((.(((.((.((((.(((((((((((((((.(..((((((.((((((.((((.......((((((...((....))...))))))....)))).)))))).))))))..).))))))))))))))).)))).)).))).))...))))...)))))...	171	42	-65.3	0.9	0	low
35	PC-3p-39962_218	TAAGTAGGGTCAACGGGTACC	21	chr1	-	40979080	40979251	acatgtagggctgcaaaagtgcgaccctcagggtacccgttgaccctccttagttcaaccaaatgaactaaaatttcaaaataacacaactttttgaaaaactagttcatttgtttgaacTAAGTAGGGTCAACGGGTACCctgagggtcaccaagttgcacctctatagac	3'	...(((((((.(((((...((.(((((((((((((((((((((((((.((((((((((.(((((((((((...((((((((..........))))))))...))))))))))).)))))))))).)))))))))))))))))))))))))..))..))))).)))))))...	166	42.4	-104.1	1.4	7.5	middle
36	PC-3p-39962_218	TAAGTAGGGTCAACGGGTACC	21	chr5	-	18672719	18672793	cgaggtacccattgaccctcttagttcaaccaaatgaacTAAGTAGGGTCAACGGGTACCctgaggatcactatg	3'	(..(((((((.(((((((((((((((((......))))))))).)))))))).)))))))..)............	63	48	-39.4	1.1	7.5	middle
37	PC-5p-71288_90	TATCCCGTCTGCCTACACACC	21	chr4	+	37017180	37017349	aaaactaacctacgcatctgaatttgaggTATCCCGTCTGCCTACACACCacatctgccctctgtatgcaaaaaaaacatatattagccttcttaaggcatctacaaaacagagggcagatgtggtgtgtaggcagacgggatacctcaaattcagatgcgtaggttagt	5'	...(((((((((((((((((((((((((((((((((((((((((((((((((((((((((((((((((.........)))......(((((...))))).........))))))))))))))))))))))))))))))))))))))))))))))))))))))))))))))	167	43.5	-131.6	1.8	0	middle
38	PC-5p-71288_90	TATCCCGTCTGCCTACACACC	21	chr4	-	37017274	37017443	aaaactaacctacgcatctgaatttgaggTATCCCGTCTGCCTACACACCacatctgccctctgttttgtagatgccttaagaaggctaatatatgttttttttgcatacagagggcagatgtggtgtgtaggcagacgggatacctcaaattcagatgcgtaggttagt	5'	...((((((((((((((((((((((((((((((((((((((((((((((((((((((((((((((..((((((.(((((...))))).(((....)))...)))))).))))))))))))))))))))))))))))))))))))))))))))))))))))))))))))))	167	43.5	-135.1	1.8	0	middle
39	PC-3p-23034_407	AGAAGCTAGGGGAGGACAGCT	21	chr3	+	20373069	20373215	tagaagctgccctcacctagcttcctgcagaagccgcgtcacaaatttaggtagacttccaaaatggtttaggccaaactagtttggtaacctaatcaaatttaggtggcttcttctccaAGAAGCTAGGGGAGGACAGCTtctcag	3'	.((((((((.((((.(((((((((.((.(((((((((.........((((((......(((((.((((((.....)))))).)))))..))))))..........)))))))))....)).))))))))).)))).))))))))...	143	46.3	-63.9	0.9	22	middle
40	PC-3p-23034_407	AGAAGCTAGGGGAGGACAGCT	21	chr4	-	32437252	32437398	tagaagctgtcctcacctagcttattggagaaaccgcgtcacaaatttagctagactttcaaaatagtttaggtcaaactagtttggtagtctaattaaatttaggcggtggcttctacaAGAATCTAGGGGAGGACAGCTtctcag	3'	.(((((((((((((.(((((.((.(((.((((.(((((((..(((((((..((((((..((((.((((((.....)))))).))))..))))))..))))))).))).)))).)))).))).)).))))).)))))))))))))...	143	40.8	-65.9	1.1	22	middle
41	PC-3p-175549_16	TGTTAATTCGGCACGGAGGGA	21	chr1	-	41014426	41014490	cacctactccttccgttccgaattaacaaacttggatTGTTAATTCGGGACGGAGGGAgtagcat	3'	...((((((((((((((((((((((((((.......))))))))))))))))))))))))))...	59	46.2	-42.7	1.4	0	low
42	PC-3p-175549_16	TGTTAATTCGGCACGGAGGGA	21	chr4	-	17403368	17403530	caattcaatatggtacatataggtatcacgatcttttaactactccctcagtcccgaattaactgacatggatttgtataagaatctatacaaatccacttcTGTTAATTCGGCACGGAGGGAgtataattgatctgattgatgtagtatatattttgagata	3'	...(((((....((((.((((...((((.((((..(((..(((((((((.((.((((((((((.((..((((((((((((......))))))))))))..)).)))))))))).)).))))))))))))..))))))))...)))))))).....)))))...	157	33.7	-66	1.2	0	low
43	PC-5p-423845_5	TCACTCCGGTCGGAATTACTTATC	24	chr2	-	5265076	5265160	aaaaagagaatacTCACTCCGGCCGGAATTACTTATCgcagatcgcaaatcaagtAATTCCGGCCGGAGTGAGTACATCcttaaa	5'	...(((.((.((((((((((((((((((((((((...((.....)).....))))))))))))))))))))))))..)))))...	79	43.5	-47.1	1.3	0	low
43	PC-3p-392811_5	AATTCTGGCCGGAGTGAGTACATC	24	chr2	-	5265076	5265160	aaaaagagaatacTCACTCCGGCCGGAATTACTTATCgcagatcgcaaatcaagtAATTCCGGCCGGAGTGAGTACATCcttaaa	3'	...(((.((.((((((((((((((((((((((((...((.....)).....))))))))))))))))))))))))..)))))...	79	43.5	-47.1	1.3	0	low
44	PC-5p-204327_12	AGAAGCCGCATCCCAAATTTAGAT	24	chr5	+	12606335	12606537	ttcttttcggcttcatggaacggcttttctgagaagctgccctcccagctgtttcctggAGAAGCCGCATCCCAAATTTAGATagattttcaaaataaattaggctaaattattttaaaagtctaatcAAATTTTGGATGCGGCTTCTTCAGgaagctgggtgagggcagcttttaagagaagccgggtttagaagccgaaaa	5'	...(((((((((((.(..(.((((((((((.(((((((((((((((((((...(((((((((((((((((((.((((((.((((((((((.(((((((.(((...))).))))))).))))))).))))))))).))))))))))))))))))))))))))..)))))))))))).))))))))))..)..))))))))))))	200	41.9	-119.5	1.4	0	low
44	PC-3p-502000_5	AAATTTTGGATGCGGCTTCTTCAG	24	chr5	+	12606335	12606537	ttcttttcggcttcatggaacggcttttctgagaagctgccctcccagctgtttcctggAGAAGCCGCATCCCAAATTTAGATagattttcaaaataaattaggctaaattattttaaaagtctaatcAAATTTTGGATGCGGCTTCTTCAGgaagctgggtgagggcagcttttaagagaagccgggtttagaagccgaaaa	3'	...(((((((((((.(..(.((((((((((.(((((((((((((((((((...(((((((((((((((((((.((((((.((((((((((.(((((((.(((...))).))))))).))))))).))))))))).))))))))))))))))))))))))))..)))))))))))).))))))))))..)..))))))))))))	200	41.9	-119.5	1.4	0	low
45	PC-3p-204055_12	ATTTGGTTGAACTAGTGAGGATCA	24	chr3	-	46897696	46897838	aacgtggtgacccttagggtatcttttgaccctttttagttcaaacaaatgaactagtttttcgtaaagttatgttattttaaaaatttagttcATTTGGTTGAACTAGCGAGGATCAaagggtatcctgagggtcacacaat	3'	...((.(((((((((((((((((((((((.(((..(((((((((.((((((((((((.......((((((......)))))).....)))))))))))).)))))))))..))).)))))))))))))))))))))))))...	137	35	-72.4	1.4	0	low
46	PC-3p-204055_12	ATTTGGTTGAACTAGTGAGGATCA	24	chr4	-	40575566	40575672	taccctttgatcctccttagttcaaacaaatgaactagtttttcaaaaaattgtgtcattttaaaactttagttcATTTGGTTGAACTAATGAGGATCAggaggatc	3'	...((((((((((((.(((((((((.((((((((((((..(((.((((..........)))).)))..)))))))))))).))))))))).))))))))).)))...	101	31.8	-43.2	1.3	0	low
47	PC-5p-99173_49	ATGGTTCCCCTCGTCACCCGATGT	24	chr3	+	30874432	30874490	ctATGGTTCCCCTCGTCACCCGATGCcgaatcggcggtcggagacgaggggagccaaaa	5'	...((((((((((((((..(((((((((...)))).))))).))))))))))))))...	53	62.7	-40.9	1.1	0	middle
48	PC-5p-99173_49	ATGGTTCCCCTCGTCACCCGATGT	24	chr4	-	41259248	41259342	ctgcagccagacgttgttttATGGTTCCCCTCGTCACCCGATGTctaatcggcggtcggagacgaggggaaccgaagaaaaacgttgatctgaag	5'	...(((...((((((.((((..(((((((((((((..((((((((.....))).))))).)))))))))))))..)))).))))))...)))...	89	53.7	-47.1	0.9	0	middle
49	PC-5p-308150_6	ATATCCTTTGACTCTCCTTAGTTC	24	chr1	-	21041270	21041445	ataagtagagctgcacaattgtgaccctcgtgATATCCTTTGACTCTCCTTAGTTCttagttcaaacaaatgaactaaaattttaaaatgacatgactttttactaaactagttcatttatttcAACTAAGGAGGGTCAAAAGATATCctgagggtcaccatgttgcacctctact	5'	...(((((((.((((..((.(((((((((..((((((.(((((((((((((((((.((((((((......)))))))).......((((((.((((((..((....))..)).)))))))))).))))))))))))))))).))))))..))))))))).))..)))).)))))))	173	35.2	-76.6	1.2	0	low
49	PC-3p-508881_5	AACTAAGGAGGGTCAAAAGATATC	24	chr1	-	21041270	21041445	ataagtagagctgcacaattgtgaccctcgtgATATCCTTTGACTCTCCTTAGTTCttagttcaaacaaatgaactaaaattttaaaatgacatgactttttactaaactagttcatttatttcAACTAAGGAGGGTCAAAAGATATCctgagggtcaccatgttgcacctctact	3'	...(((((((.((((..((.(((((((((..((((((.(((((((((((((((((.((((((((......)))))))).......((((((.((((((..((....))..)).)))))))))).))))))))))))))))).))))))..))))))))).))..)))).)))))))	173	35.2	-76.6	1.2	0	low
50	PC-3p-89816_59	ATCTTTTTGTTGGACGGAGGGAGT	24	chr3	+	44743406	44743540	agatacttcctccatccaacaaaggatgtctcaactttgactaaatttgaatgcatctatacactaagtcatgtctagatacatccaaattttgacaaacttgagacATCTTTTTGTTGGACGGAGGGAGTacaa	3'	...((((((((((.((((((((((((((((((((.((((...(((((((.(((.(((((.(((........))).))))).))).)))))))...)))).)))))))))))))).)))))).))))))))))...	129	36.3	-61.9	1.3	5.5	low
51	PC-3p-89816_59	ATCTTTTTGTTGGACGGAGGGAGT	24	chr3	+	55623123	55623261	atcactccctctgatccataataagtatctctaatttagtattttcaaaatttggatgtatctatacactaagtcatgtctagatacattcaaattttaataaacttgagacATCTTTTTGTTGGACGGAGGGAGTaca	3'	...((((((((((.(((((((.(((..((((........((((...((((((((((((((((((.(((........))).)))))))))))))))))))))).....))))...))).)))).)))))))))))))...	133	30.9	-50.5	1.2	5.5	low
52	PC-5p-64428_108	TGTGAGATGGGTGGGTAAGTT	21	chr1	+	47139776	47139917	tgaagggaaTGTGAGATGGGTGGGTAAGTTtccataggcaaccaaccaagcaaaaactgattggtaacctatgatatttggctttgttgccaaaatattggtcgcctatggtatcTTGCCCACCCATCTCATATTCccttaa	5'	..((((((((((((((((((((((((((...((((((((.(((.(((((.((.....)).))))).......((((((((((......))).)))))))))).))))))))...))))))))))))))))))))))))))..	138	42.3	-83.2	1.4	0	middle
52	PC-3p-31491_292	TTGCCCACCCATCTCATATTC	21	chr1	+	47139776	47139917	tgaagggaaTGTGAGATGGGTGGGTAAGTTtccataggcaaccaaccaagcaaaaactgattggtaacctatgatatttggctttgttgccaaaatattggtcgcctatggtatcTTGCCCACCCATCTCATATTCccttaa	3'	..((((((((((((((((((((((((((...((((((((.(((.(((((.((.....)).))))).......((((((((((......))).)))))))))).))))))))...))))))))))))))))))))))))))..	138	42.3	-83.2	1.4	30	middle
53	PC-5p-134343_27	TGTTTCTCGGTGGGAAGAGTG	21	chr1	-	9049821	9049910	ccctggcTGTTTCTCGGTGGGAAGAGTGgatttgacccccttgaccgccacgtggccatgcccTCTCTTTCCACCGAGAAACAGCCAggg	5'	((((((((((((((((((((((((((.((...((............(((....)))))...)).))))))))))))))))))))))))))	90	61.1	-57.7	1	2.5	middle
53	PC-3p-208700_12	TCTCTTTCCACCGAGAAACAGCCA	24	chr1	-	9049821	9049910	ccctggcTGTTTCTCGGTGGGAAGAGTGgatttgacccccttgaccgccacgtggccatgcccTCTCTTTCCACCGAGAAACAGCCAggg	3'	((((((((((((((((((((((((((.((...((............(((....)))))...)).))))))))))))))))))))))))))	90	61.1	-57.7	1	0	middle
54	PC-5p-52200_151	AGGTACGCTGTGACCCTCCTTAGT	24	chr1	+	55456429	55456594	atatagagctgcaagtttgtgaccctcAGGTACGCTGTGACCCTCCTTAGTtcaacaaaataaactaagttttaaaatgacacaactttttaaagaactagttcatttgtttgaactaagaagggtcaaaggataccctgagggtcaccatgttgcacctctagcc	5'	...(((((.(((((....((((((((((((((..((.(((((((.((((((((((..((((.(((((..((((((((..........))))))))...))))).))))..)))))))))).))))))).))..)).))))))))))))....))))).)))))...	160	39.8	-71.6	1.1	10	middle
55	PC-5p-52200_151	AGGTACGCTGTGACCCTCCTTAGT	24	chr2	-	10132743	10132913	cttgaatagagctgcaaatttttgaccctcAGGTACCCTGTGACCCTCCTTAGTtcaaacaaatgaactcgtttttcaaaaagttgtgttattttaaaattttagttcatttggttgaactaaggagggtcagagggtaccctgagggtcaaaaatttgcagctattcttg	5'	...((((..((((((((((((((((((((((((((((((.((((((((((((((((((.((((((((((.(((((....(((((......))))))))))...)))))))))).)))))))))))))))))).)))))).))))))))))))))))))))))))))))...	165	38	-104	1.6	10	middle
56	PC-5p-143253_24	ATAAACCTGTAGTCCACGTTCTTT	24	chr3	-	46784571	46784728	gccaaaaccctgtaaatttctgaaATAAACCTGTAGTCCACGTTCTATcggaacttttgcgaaatcccccctattgtttttctgaatcaacgcgcagtcaatgtttaattgaagatgtggactgcaggtttatttaggaaatttataagggttttttt	5'	...(((((((((((((((((..((((((((((((((((((((((...((((((.....((((...........))))..))))))............(((((.....))))).))))))))))))))))))))))..)))))))))).)))))))...	152	36.7	-59.8	1	0	low
57	PC-3p-348334_6	TGGACCAGCAGGGCCCGTT	19	chr2	-	31360362	31360420	atactaaatgagccgtgccggccagcgacccgccTGGACCAGCACGGCCCGTTtagctt	3'	...(((((((.(((((((.((((((((...)).)))).)).))))))).)))))))...	53	62.7	-31.9	0.9	0	low
58	PC-5p-180675_16	TGGCTGTTTCTCGGTGGGAAG	21	chr1	+	9049748	9049876	agaccaggcatcccgacccccTGGCTGTTTCTCGGTGGAAAGagagggcatggccacgtggcggtcaagggggtcaaatccactcttcccaccgagaaacagccagggtaggtgggtggtggggggggg	5'	...((...((((((.(((((((((((((((((((((((.(((((.(((..(((((...((.....))....)))))..))).))))).))))))))))))))))))))..))).)).))))...))...	123	64.3	-75.6	0.9	2.5	low
59	PC-5p-235437_10	ACTCCCTCGCTCCAACAACAGATG	24	chr1	-	21865328	21865403	tactACTCCCTCGCTCCAACAACAGATGtttcaagttttaaagttgagacatctttgttggactgaaggagtacca	5'	...((((((.((..((((((((.(((((((((((.((...)).)))))))))))))))))))..)).))))))...	70	40.8	-34.6	1.1	0	low
60	PC-3p-256983_8	ACGTGCCAGCCCGTTCCGGCGAAA	24	chr5	+	6735504	6735599	ataggtatcgctggccaacgggccggcacggcccaggcccgtgaggcccacctaaaaacgggccatgACGTGCCAGCCCGTTCCGGCGAAAcccca	3'	...(((.(((((((..(((((((.((((((.....(((((((.(((....)))....)))))))....)))))).)))))))))))))).)))...	90	67.7	-57.3	0.9	0	low
61	PC-3p-307159_6	AAATTTGTGATGCGGCTTCTCCAA	24	chr3	+	34955090	34955282	cggcttcctggaccggcttctctgagaagctgccctcccccagcttcttggagaagccgccacctaaatttgattaggctatcaaattagtttggcctaaactactttggaagtctagctAAATTTGTGATGCGGCTTCTCCAAgaagttacgtgagggcagcttctaggagaagccggtcctagaagccaaa	3'	.((((((..(((((((((((((..(((((((((((((....((((((((((((((((((((((..(((((((..((((((..((((.(((((((...))))))).))))..))))))..))))))))))..)))))))))))))))))))....)))))))))))))..)))))))))))))..))))))...	189	49.7	-125.7	1.3	5	low
62	PC-3p-58007_128	TAATTGAACTAGGAAGTGGGCC	22	chr3	-	14156936	14157099	gctcaatggtagggatgcaaacaggatcccgttagtggcccacttctagttcaattctcaaatatcctattcaacttttgagccaaaattgaataggagattcgaTAATTGAACTAGGAAGTGGGCCattcacaagatcccgcttgcatctctactcaatggtg	3'	((.((.((((((((((((((...(((((..((.(((((((((((((((((((((((.((.(((.((((((((((.(((((...))))))))))))))).))).)).)))))))))).))))))))))))).))..)))))...)))))))))))).)).)))).	163	42.7	-83	1.2	12	middle
63	PC-5p-538460_5	GTTGTTTGTCACTATCCTGTC	21	chr1	-	72877175	72877274	ccaagttGTTGTTTGTCACTATCCTGTCattcagtgtgctgcaccaataattatgtactacactgaatgactggatactgacaaacaaaatcatgctatg	5'	...(((..((((((((((.(((((.((((((((((((..((((..........))))..)))))))))))).))))).))))))))))......)))...	94	38	-42.1	1.1	0	low
64	PC-3p-60736_119	AATTTTTGATGCGGCTTCTCCGGA	24	chr1	-	37530863	37531012	cccagcttcctggagaagccgcatccgaaatttagctagattttcaaaatatattaggccaaactattttggaagtctaatcaAATTTTTGATGCGGCTTCTCCGGAaagctagactagaagccgaaaagaacgcacccataacctcagt	3'	...(((((.((((((((((((((((..((((((...(((((((((((((((.............)))))))))))))))...))))))..)))))))))))))))).)))))......................................	109	42	-55.7	0.9	10	middle
65	PC-5p-281389_7	TTAAGTCTAGTACTCCCTCCGTCC	24	chr2	+	11945099	11945182	cTTAAGTCTTGTACTCCCTCCGTCCcaaaataagtgacgtgggttcatagaagaatttgggacggagggagtagaatatttcaa	5'	...((((.((.((((((((((((((((((....(((((....).)))).......)))))))))))))))))).)).))))...	78	42.9	-37.2	1	0	low
66	PC-3p-173001_17	AGTGCACACGTGGAACCTGACTGT	24	chr2	+	7526541	7526718	catttgacaggctttctagcatgtggggcccatcagtcaggtgccacgtgtccactcgggcccgaatcatttgccatgagtgattgattggaccgacctagagcaagtgatttgggctcgAGTGCACACGTGGAACCTAACTGTtggacccacatgttagaaagcccgtcaaatggcc	3'	((((((((.((((((((((((((((((..(((.((((.((((.((((((((.((((((((((((((((((((((..(..((..............))..)..)))))))))))))))))))))).)))))))).)))).)))).))).)))))))))))))))))).))))))))...	175	53.4	-116	1.2	7	middle
67	PC-5p-66046_103	TGAATCTCAGTGAAAAGCTGCCT	23	chr1	-	24045915	24046068	acataatttcgTGAATCTCAGTGAAAAGCCGCCTaacagcattaaattgtatttttgttccgctataccaaagttttgttctacaattggtgtagaatgtgcaaaataaagtttaagatgttaggcggatttttctctaagattcatgtggtta	5'	...((((..(((((((((.((.((((((((((((((((...(((((((....((((((....(((((((((....(((.....)))))))))))).....))))))...)))))))..)))))))))).)))))).)).)))))))))..))))	151	33.1	-59.9	1.2	0	middle
68	PC-5p-128377_30	TCCGTCGGCGAAGCCTTTGCC	21	chr4	+	25958628	25958707	tcacgggTCCGTCGGCGAAGCCTTTGCCggcggcctcggaaaaaagccgccggcaaaggctttgccggtggctcctggca	5'	...((((.((..((((((((((((((((((((((...........))))))))))))))))))))))..))..))))...	74	67.5	-59.6	1.1	5	low
69	PC-3p-449183_5	AGTGAACGGCACGTTTTATGGATC	24	chr2	-	38235244	38235349	tacatactccctctaattcataaaaagtgtcgcccattttgtaataagttagtacaaattttataccaAGTGAACGGCACGTTTTATGGATCagaggaagtatttt	3'	...(((((.(((((.((((((((((.((((((..(((((.(((..(((((......)))))..))).)))))..)))))).)))))))))).))))).)))))...	100	33	-37.1	1.1	0	low
70	PC-5p-202697_13	AGTGCACTGCCCGGAATTCACCCA	24	chr5	-	480440	480518	aaatctgccggttggtgctgaAGTGCACTGCCCGGAATTCACCCGgaacctccggacgaattccggacggtgcactgta	5'	........((((....)))).(((((((((.(((((((((..((((.....))))..))))))))).)))))))))...	55	58.2	-41.2	0.9	0	middle
71	PC-5p-121450_33	AGAAGCTGCACTCACCTACCTTTC	24	chr1	-	26947208	26947354	cttAGAAGCTGCACTCACCTACCTTTCtggagaagccgcatctcagatttagctagattttcaaaaaaatttagaccaaactagtttgatagcctaattaaatttaggtggcggcttctccagaaagttgggtgagagcagcttctc	5'	...(((((((((.((((((((.(((((((((((((((((...(((((((...(((((((((....)))))))))........)))))))..((((((......)))))).))))))))))))))))).)))))))).))))))))).	143	41.5	-79.9	1.3	0	middle
72	PC-3p-198753_13	AACTAATATGGATCGGAAAGAGTT	24	chr1	+	57664390	57664530	tggtgatttgcaatactccttccgatccatattaattgtctcaaatttgcccaaatatggatgtatctatgcctaaaaatcgtctagatacatataatattttgacAACTAATATGGATCGGAAAGAGTAgcaaattaatt	3'	...((((((((..(((((.(((((((((((((((.(((((.((....))...((((((..(((((((((..(.........)..)))))))))...)))))).))))).))))))))))))))).)))))))))))))...	135	31.2	-52.6	1.2	0	low
73	PC-5p-241530_10	ACTACTCCCTCCGTTGCTAAGTAC	24	chr1	-	70150769	70150860	aACTACTCCCTCCGTTGCTAAGTACttgtcgctgttttagtacaaatttgcactaaaatagcgacaagtatttaggaacggaggtagtatac	5'	...((((.((((((((.((((((((((((((((((((((((.((....)).)))))))))))))))))))))))).)))))))).))))...	86	39.1	-56.2	1.6	0	low
74	PC-3p-80268_73	AAGGCCTTGTGGGCACCCCCTCCT	24	chr2	-	46832881	46832960	cttggaggaggagggtgcccccgaagcccatggggtgcccacAAGGCCTTGTGGGCACCCCCTCCTcctttacatgcatc	3'	...((((((((.((((((((.(((.(((..((((...))))...))).))).))))))))))))))))............	65	65	-48.3	0.9	0	middle
75	PC-5p-295967_7	TTCTCCCTCCGCTCCATATTA	21	chr4	+	17666041	17666169	agcttatgttgcttgctaaggaaatatttcTTCTCCCTCCGCTCCATATTAattggcacggatttagtacaaaatccgtgccaattaatatggaacggagggagtatctcttggcaagcgacctgattt	5'	...(((.(((((((((((((((..........(((((((((.(((((((((((((((((((((((......))))))))))))))))))))))).)))))))))..)).))))))))))))).)))...	123	41.9	-76.4	1.4	0	middle
76	PC-5p-7868_1058	ATCTGACTTTGAATGGCTGACATG	24	chr1	-	67568598	67568703	ttcagtaaagttacttcATCTGACTTTGGATGGCTGACATGtgggtcccatgacctgttggcccacgtgtcagccacccaaagttaggcgacgttgcgtcacttaa	5'	...(((...(..((.((..((((((((((.(((((((((((((((((.((.....))..))))))))))))))))).))))))))))..)).))..)...)))...	100	50	-53.8	1	103	middle
77	PC-5p-41594_207	ATACCTCCGTCCCAAAATAAGTGT	24	chr1	+	1233005	1233063	ATACCTCCGTCCCAAAATAAGTGAcgtgatccacgtcacttattctgggacggaggaag	5'	...(((((((((((.(((((((((((((...))))))))))))).)))))))))))...	53	49.2	-42.4	1.5	5.5	middle
78	PC-3p-152373_21	AATTCACGTCAGTTAATTCGGAGC	24	chr2	-	4882378	4882489	cacacaattcttatactcactctgtcctgaattaaaagacgtggatttatataagaatctatacaAATTCACGTCAGTTAATTCGGACCagatggagtgtaagttctgtaag	3'	...(((...(((((((((..((((..(((((((((..(((((((((((.((((......)))).)))))))))))..)))))))))..))))..)))))))))...)))...	106	34.8	-45.2	1.2	0	middle
79	PC-5p-203636_12	ACGGCTCTTAACTGACTCTTA	21	chr4	-	46606677	46606822	caaaggACGGCTCTTAACTGACTCTTAtttgaaatttgcttatgtggaggaaagagaaatatgagagagaagaggattgactcttcgtgaagagttagactcttaaggaaagaatcgaataagagtcagctaagagtcgacctatt	5'	...(((.(((((((((.(((((((((((((((......(((((((.............)))))))....(((((..(((((((((....))))))))).)))))..........))))))))))))))).))))))))).)))...	140	38.4	-57.9	1	0	low
80	PC-3p-111061_40	ACACGTCCGAATGTGCTTCTCAGT	24	chr4	+	18975475	18975704	ttttttgtttgtacttcagtttcagcttttcgtgattttagtctcaaaaatattttttttttatacatgaatctgagaagcattttcggacgtgtttggtgcttctagttgagaaACACGTCCGAATGTGCTTCTCAGTttcatgtataaacgggaggaatacttttgagattgatagaagcaccaaaaactgaagtaaaagcccaaacaaacagagcccgaggagcccg	3'	..((((((((((((((((((((..((((((.......((((((((((((.((((..((.((((((((((((.((((((((((..(((((((((((((...((.....))....)))))))))))))..)))))))))).))))))))))))...))..)))).)))))))))))).)))))).....))))))))))..........)))))))))).............	215	37.4	-89.8	1	7	middle
81	PC-3p-67792_99	AAATCTTTGTGGGACGGAGGGAGT	24	chr4	+	33051335	33051405	aaatactcactccgtcccataaagattggcacggatttgaactAAATCTTTATGGGACGGAGGGAGTacga	3'	...(((((.((((((((((((((((((..((......)).....)))))))))))))))))).)))))...	65	43.7	-36.6	1.2	3	low
82	PC-3p-272762_7	ACAAGTAATAGGGGTCGGAGC	21	chr1	-	58150199	58150290	agatactccctccgacctatattacttgtcgttgatttagtgcaactttgtactaaatctgcgACAAGTAATAGGGGTCGGAGCgagtacct	3'	((.(((((.((((((((..((((((((((((..(((((((((((....)))))))))))..))))))))))))..)))))))).))))).))	92	43.5	-57.3	1.4	0	low
83	PC-5p-144045_24	TAGCTACCCATATTTTAGCCCCCC	24	chr2	+	6552263	6552340	gatgggTAGCTACCCATATTTTAGCCCCCAatacccgaatatgggtattggacgctaaaatatgggtagctacccttt	5'	...((((((((((((((((((((((..(((((((((......)))))))))..))))))))))))))))))))))...	72	44.9	-55.4	1.6	0	low
84	PC-5p-237077_10	AGTGTCATCCATTTTGTAGTAAGT	24	chr3	-	29262297	29262402	aattctgctgaatgccctccgattcataaaaAGTGTCATCCATTTTGTACTAAGTtagtacaaatttgtactaagtggacgatactttttatgaatcgcagggagt	5'	.((((....)))).((((.((((((((((((((((((.(((((((.((((.(((((......))))))))).))))))).)))))))))))))))))).))))...	89	35.8	-47.9	1.3	0	low
85	PC-5p-151767_22	ATTCCTCCGTCTAACAAAGAATGT	24	chr3	-	54076943	54077073	gtATTCCTCCGTCTAACAAAGGATGTctcaactttgactaaatttgaatgcatctatacactaagtcatgtatagatacattcaaattttgagaaaaaacttgagacatcttttgttggacggagggagta	5'	...((((((((((((((((((((((((((((.(((..(((((((((((((.(((((((((........))))))))).)))))))))))..))...))).))))))))))))))))))))))))))))...	125	34.4	-68.5	1.5	6	low
86	PC-3p-143121_24	ATTTAATATGGGACGAAGGGAGCA	24	chr1	-	52071434	52071564	gaatactctctttgtctggtattatgtgtcgcaactttgtttagatacgcatgtacgtacaacaaaaacacgcctaaatacatgcgtatctagacaattgtgacATTTAATATGGGACGAAGGGAGTAgaa	3'	...(((((((((((((..((((((..((((((((..((((((((((((((((((((((...........)))......)))))))))))))))))))))))))))..))))))..)))))))))))))...	125	37.4	-62.7	1.3	0	low
87	PC-5p-137337_26	CCTCCGTCCCGAATTAACTTT	21	chr2	-	47300687	47300774	atactcCCTCCGTCCCGAATTAACTTAcgtagatttatataaaaatttatacaaattcacgtcagttaatttgggacggagtgagtat	5'	((((((.((((((((((((((((((.((((..((((.(((((....))))).))))..)))).)))))))))))))))))).))))))	88	34.1	-47.2	1.6	0	low
88	PC-3p-355899_6	ATCAGTGTCGTGTCCGCTCTACAC	24	chr2	+	38165000	38165118	gacatgggccatcggcgtcctatcagtggcgtgtggaggtgtacccgccactgataatttgctATCAGTGTCGTGTCCGCTCCACACgccactgatgggggtcgcgaatggcctgtttt	3'	...(..((((((..((((((((((((((((((((((((.((.((.((.((((((((......)))))))).)).)).)))))))))))))))))))))))..)))..))))))..)...	113	58	-74.1	1.1	0	low
89	PC-3p-509601_5	ATTTAGGTGGCGGCTTCTACAGAAA	25	chr3	-	6998934	6999123	gcttctaggaccggcttctcttagaagctgctctcacctagcttcctggagaagctgcatcttagatttagctagatttccaaagtagtttaggccaaactagtttggtagcctaatcaaATTTAGGTGGCGGCTTCTACAGGAAgctggggaagggcagcttctcggagaagccggtccaggaagccga	3'	(((((..(((((((((((((..((((((((((((..((((((((((((.(((((((((..(((((((((...(((..(.(((((.((((((.....)))))).))))).)..)))...)))))))))..))))))))).))))))))))))..))))))))))))..)))))))))))))..)))))...	187	50	-122.3	1.3	0	low
90	PC-3p-157318_20	AGATCTTTATGGAACGGAGGGAGT	24	chr4	-	34832466	34832563	tagtactctctccgttccataaagatcggtacgaatttaaactcaaattcaactcaaattcgtgccatgaAGATTTTTATGGAACGGAGGGAGTaata	3'	...(((((((((((((((((((((((((((((((((((.................))))))))))).....))))))))))))))))))))))))...	92	36.7	-49.4	1.4	0	low
91	PC-5p-161216_19	ATTCCTCCGTCCAACACAGAATGT	24	chr2	-	22835778	22835952	tacacgtattttagtatataaaaattttagtATTCCTCCGTCCAACAAAGAATGTctcaattttaactaaatttgaatatatctatacaccaagtcatgtctagatacatttaaattttaaaaaatctgagacattttttattgaacggagagagtatatataaataaatacgtt	5'	...((((((((...(((((..........((((((((((((.(((.((((((((((((((((((....((((((((((.((((((.(((........))).)))))).))))))))))...))))).))))))))))))).))).)))))).)))))))))))...)))))))).	171	24	-56.7	1.3	0	low
92	PC-3p-105615_44	AGACCCGAACCTGTCAGACCCGAC	24	chr5	-	20565155	20565214	gaatcgggtttacgggttcgggttgggcactaccAGACCCGGACCTGTCAGACCCGACag	3'	...(((((((((((((((((((((((......))).)))))))))))).))))))))...	54	61.7	-37.8	1	7	middle
93	PC-5p-183486_15	TTGGCTTACCAAAATTTTGGC	21	chr2	+	38265902	38265967	atgaTTGGCTTACCAAAATTTTGGCgacaattcagtcatgaccaaaatactggtagtgttgatttt	5'	..(((..((((((((..(((((((((((......)))..).)))))))..)))))).))..)))..	62	34.8	-19.7	0.9	7	low
94	PC-5p-378250_6	AACGAGCACGCCGCCCGTCAGTGA	24	chr3	+	47707188	47707280	agacatcagtAACGAGCACGCCGCCCGTCAGTGAtgatacccacatcactggcaggaagttagtggcgggcggcctgcccgttactgatgcag	5'	...(((((((((((.(((.(((((((((((.((((.....(((......)))......)))).))))))))))).))).)))))))))))...	87	59.1	-53.2	1	0	low
95	PC-5p-197448_13	TGCATCTGCCACTGCACCTAC	21	chr5	+	17100621	17100780	ggagtgcttgtgattgagcTGCATCTGCCACTGCACCTACtcacctaggaagagcgagagggtcaaggacatccttgctcttacatgcatcatatgcaaggtgaatgtagaccattccttggtaggtgcaggtgcaaatgcagctcaatcactatcacat	5'	...(((...(((((((((((((((.(((..((((((((((.((...((((((((((((.(((((...))).))))))))).(((((.((((........)))).))))).....)))))))))))))))))..))).)))))))))))))))...)))..	155	48.8	-78.6	1	0	middle
96	PC-5p-184969_15	ATTTGTGGTCTGTGTAAAAATACC	24	chr5	+	9846194	9846382	agatgtatactgcgtatctgtatattttcgtgcaaagattcattgATTTGTGGTCTGTGTAAAAATACCaaatctggggaggaaatggatacctcaatagcgctattatacatccccagatttggtatttttacacagaccacaaatcaatgaatctttgcacgaaaatgtacagatacgtagtataca	5'	...(((((((((((((((((((((((((((((((((((((((((((((((((((((((((((((((((((((((((((((...(((((....((....))..))))).....)))))))))))))))))))))))))))))))))))))))))))))))))))))))))))))))))))))))))))))	186	35.4	-133.5	2	0	low
97	PC-3p-181706_15	ATCGCTGTCGGCTATTCCTGTCGG	24	chr1	-	21441076	21441254	cgagccttgacctgacgacggattatattcctgtcggtgactgacgggagtagccgacaggaatatatctcttgtcggttagcacacaggcatattggaatatccctgtcgagctATCTCTGTCGGCTATTCCTGTCGGctcacacacaggagatatattcctgtcaggaaaacgcatt	3'	...((.((..(((((((..(((.(((((((((((..((((((((((((((((((((((((..(((...(((..((......))..(((((.((((....)))).))))).))).)))..)))))))))))))))))))).))))..))))))).)))).))))))))))..)).))...	173	49.2	-83.3	0.9	0	low
98	PC-3p-277914_7	AATTATGAAACGGGGGAGTAGTAT	24	chr1	+	17091999	17092125	gatctactctctccgcttcataattcttgtcaaaatattacatgtatctagacgttttttagaaataaatacatccttttttcttgacaaatttgaaacatgAATTATGAAACGGGGGAGTAGTATa	3'	...((((((.(((((.(((((((((((((((((........(((((((((((.....))))))......))))).........)))))))...........)))))))))).)))))))))))....	120	29.9	-35.3	0.9	0	low
99	PC-3p-190052_14	AAGGCATCTTTTGTTGGGCAGAGG	24	chr5	-	21896013	21896190	acagtaacatcgaaattaatgctggtccgtccgtccaacaaaagatgttttaagttggtcaaaatttgattgtatctagatgtgacttactgtatagatgcattcaaatttagttaaattAAGGCATCTTTTGTTGGGCAGAGGgagcagtacattatttgattttgatcatgctagg	3'	..((((..((((((((((((((((.(((.((.(((((((((((((((..((((.((..(..((((((((.((((((((...(((...)))....)))))))).)))))))).)..)).))))..))))))))))))))).)).))).)))))......)))))))))))..))))...	173	34.8	-70.1	1.1	0	low
100	PC-5p-120900_33	AAAACTGTCTTCCCCCAGCTTTCT	24	chr2	-	45730148	45730377	ttttccgcgaagctgctctcctcagcttccttgagaagccgtcacgttggctagtttttttcggttttctggaccggcttttccgaAAAACTGCCTTCCCCCAGCTTTCTgaagaagctgtcacctaaatttgattaggctaccaaattagtttggccaaaacaattttgaaatctgatatgcggcttctgcagaaagttaggcgagggcagcttttaggagaagccggt	5'	...((((..((((((.....(((((.....))))).(((((......))))).........))))))..))))(((((((((((.((((.((((((((.((.(((((((((.(((((((((..(((((......)))))...(((((....))))).........................))))))))).))))))))).)).)))))))).)))).))))))))))).	156	46.5	-92.4	0.9	0	middle
101	PC-5p-161043_19	ATTTCCCGGAATCGACCCGCAGTC	24	chr3	-	41310266	41310450	tattactccctctgtacctatttgattgcgccgtcacttttgcaaagaaaacttgctATTTCCCGGAATCGACCCGCAGTCcacgttcaattgaagatgtgtactgcgggttgatttcggaaattaacaggttttgtttttgaaaaagtgctgacgccaatcaattggaaacggagggagtacta	5'	...((((((((((((..(((.(((((((((.(..(((((((.(((((((((((((..((((.((((((((((((((((((.((((((........)))))).))))))))))))))))))))))...)))))))..)))))).)))))))..).))).)))))).)))..))))))))))))...	179	42.7	-91.7	1.2	0	middle
102	PC-5p-172085_17	AGCACCGCCACTGTAATGTACCAG	24	chr4	+	11475329	11475431	agctcggaaagtgcaccggtggccgtgggaAGCACCGCCACTGTAATGTACCAGtggcgcccaccgccactggtacattacagtggcggtgcttatccactat	5'	.((((((........)))..))).(((((((((((((((((((((((((((((((((((.....)))))))))))))))))))))))))))))).)))))...	76	59.2	-73.1	1.2	0	middle
103	PC-3p-206323_12	AGTTAATATTGGGACGGAGGGAGT	24	chr1	-	59523749	59523902	aagggtttcccaagatggtactccctccgtcccatattaagtgccgaaatattacatgtatctagacatattttagtatatagatacgttcatatttagacaaatttgagtcAATTAATATTGGGACGGAGGGAGTactattcatgaaaccagc	3'	...((((((....(((((((((((((((((((((((((((......((((((...(((((((((...((((....)))).)))))))))..)))))).(((........)))..)))))).)))))))))))))))))))))...))))))...	148	36.4	-64.6	1.2	0	low
104	PC-3p-123006_32	AGTCTCGACCAGCCCGAACCGGCC	24	chr2	-	21931212	21931430	aacaaggaaactgactccgggctccacctgtcggtctctattacttaatctggcttaaccggtcggttttgaggccggttcgggctggtcgggactggccttctataccccgcttatgccAGTCCCGACCAGCCCGAACCGGCCtcaaaaccgatcggttaagccagattaagtaacagagaacgataggtgaagcccggaatcagtttccatgttagc	3'	((((.(((((((((.((((((((.(((((((((.(((((.(((((((((((((((((((((((((((((((((((((((((((((((((((((((((((..................))))))))))))))))))))))))))))))))))))))))))))))))))))))))))).))))).))))))))).)))))))).))))))))).))))...	216	53.9	-184.6	1.6	0	low
105	PC-5p-143334_24	AGACCACCAGCGATCTGTATGCCC	24	chr2	+	27592803	27592924	acacgtaccggatcaAGACCACCAGCGATCTGTATGCCCttgtgcggcccgctccgttgcaggggttgttcgggtagtcacaagggcgtagagatccctggtggtcttgatccggcggcacc	5'	....((.((((((((((((((((((.(((((.((((((((((((..(((((((((......)))).....)))))...)))))))))))).))))).))))))))))))))))))..))...	115	61.5	-82.2	1.1	0	middle
106	PC-3p-201628_13	ACAAGAATTATGAAACGGAGGCAC	24	chr4	-	47732889	47733037	ctttgtttcctatgtactccctccgttccataattcttgtcgaaatattacatatacctagatgccttttaggaatagatacatccatttttgggcaaatttgagACAAGAATTATGAAACGGAGGCAAtacaaattaaggacgcacac	3'	...((..((((.((((...((((((((.(((((((((((((...............((((((.....))))))..(((((...((((....))))...))))).))))))))))))).))))))))...)))).....))))..))...	143	36.2	-48.5	0.9	0	low
107	PC-5p-228610_10	TGCAACATACTCCCTTCGTCC	21	chr1	-	51626686	51626776	caTGCAACATACTCCCTCCGTCCcaaaataactgtcatggatttaaatccacgacagttaatttgggacggagggagtatttgttagccca	5'	...((((((((((((((((((((((((.((((((((.(((((....))))).)))))))).))))))))))))))))))..)))).))...	85	44	-57.8	1.4	5	low
108	PC-3p-74659_83	ATTTAATATGGGACGGAGGGACCA	24	chr3	-	8949119	8949219	tactccctccgtcccatattaagtgccgaaatattacatgtatatagatactttttaggtatagatatatccatgtcATTTAATATGGGACGGAGGGACTA	3'	...((((((((((((((((((((((..........((((((((((..(((((.....)))))..)))))..)))))))))))))))))))))))))))...	95	35.6	-48	1.3	0	middle
109	PC-5p-522359_5	AACGGTCGCCTGGTTACCCGCCCG	24	chr1	+	47279570	47279669	aacacatcggtAACGGTCGCCTGGTTACCCGCCCGttactgatgagtatatgcacacatcagtaacggtcgggtaacaaggtgaccgttactgatgttct	5'	...(((((((((((((((((((.((((((((.((((((((((((.((......)).)))))))))))).)))))))).)))))))))))))))))))...	94	50	-70.5	1.4	0	low
110	PC-5p-206229_12	ACTACTCCGTTCCTAAATACTTGT	24	chr1	-	4084556	4084650	ttaactACTACTCTGTTCCTAAATACTTGTcgtgattttagtgcaaatttgcactaaaaccacgacaagtatttaggaacggagggagtagtatt	5'	...((((((.((((((((((((((((((((((((.((((((((((....)))))))))).))))))))))))))))))))))))..))))))...	89	35.8	-61.7	1.8	0	low
111	PC-3p-204774_12	TTGAGCTAAGGAGGGTTGGAG	21	chr1	+	40124841	40125013	ttctctgggtacaggtgcaaaaaggtgaggataccgtccaacccttcttagttcaagcaaatggattaaaattttaaaatcacatcagttttgtgtaaaactagttcatttgtTTGAGCTAAGGAGGGTTGGAGgcgcagggtcatctttttgcacctcttatctccaggatt	3'	.((.(((((...((((((((((((((((.....((.((((((((((((((((((((((((((((((((...(((((....((((.......))))))))).)))))))))))))))))))))))))))))))))).......)))))))))))))))).....).))))))..	170	40.5	-82.4	1.2	6	low
112	PC-3p-103124_46	ATGACGTTGCATCTGATTGGTGGC	24	chr4	+	9169804	9169966	ctcgataattaagccggttgatggtgtttccgacaacccgaaaccaccggtcagatgccacgtcatctttccaactcatttttgacacccgttttcgATGACGTTGCATCTGACTGGTGGCcccgggtggtcggaaacacaatcaaccgaagcttcaatcatt	3'	...(((....((((((((((((.(((((((((((.(((((...(((((((((((((((.((((((((.....((((((....))).....)))...)))))))).)))))))))))))))...))))).))))))))))).))))))))..))))..)))...	157	49.7	-87.3	1.1	12	middle
113	PC-3p-246075_9	AGCCGCCCGTTACTGATGTGCTCC	24	chr4	+	32076759	32076950	cacatctgtaacgggcagataagggatgcgaccgttactgatgtctagaagaacatcagtaacgggcgtgtggctcaacgaccgttactgatgtaagaacatcagtggcggtcgcacagtAGCCGCCCGTTACTGATGTGCTCCtatacatcagtaacggtcgcatagtagctaaccgttactgatgtgctg	3'	((((((.(((((((..((.((....(((((((((((((((((((.(((.((.((((((((((((((((.((..((...((((((..((((((((....))))))))..))))))...))..)))))))))))))))))).)).))).)))))))))))))))))))..)).))..))))))).))))))...	189	50.5	-121.2	1.2	0	middle
114	PC-5p-133137_28	AGGTTCCACGTGTGCACTCGAGCC	24	chr2	-	7526609	7526798	agtttaggccatttgacgggctttctaacatgtgggtccaacagttAGGTTCCACGTGTGCACTCGAGCCcaaatcacttgctctaggtcggtccaatcaatcactcatggcaaatgattcgggcccgagtggacacgtggcacctgactgatgggccccacatgctagaaagcctgtcaaatggcctga	5'	...((((((((((((((((((((((((.((((((((((((.(((((((((.((((((((.((((((.((((.(((((.(((((...(((.(((.......))))))...))))).))))).)))).)))))).)))))))).))))))))).)))).)))))))).))))))))))))))))))))))))	187	52.6	-127.5	1.3	0	middle
115	PC-3p-108622_41	ATTTAATATGAGAGGGAGGGAGCA	24	chr1	-	61133896	61133964	ttactcccaccgtgtcatattaaatgattcaaatttgtccaaatATTTAATATGAGACGGAGGGAGCAt	3'	...(((((.((((.((((((((((((((........))).....))))))))))).)))).)))))...	63	34.8	-27.7	1.2	0	low
116	PC-3p-118947_35	ATTTTTTATCGGACGGAGAGAGTA	24	chr3	-	17656164	17656325	taatttttctgtccaataaaagatgtcttaagtttgtcaaaatttagatgtatctagacatgacttagtgtatagatgcattcaaatttgatcaaaattgagacATTTTTTATTGGACGGAGAGAGTActaaatatgcacgtatagtgcaattactccctcc	3'	...((((((((((((((((((((((((((((.(((((((((.(((..(((((((((.((((......)))).)))))))))..)))))))).)))).))))))))))))))))))))))))))))..........(((((.....)))))............	122	30.9	-66.7	1.3	10	middle
117	PC-5p-291878_7	ATAGTGATCCTCAGGGTACCCGTT	24	chr1	-	14744804	14744956	gggtgcaacATGGTGATCCTCAGGGTACCCGTTgaccctctttaattcaaacaaatgaactagtttttcaaaaaattatgttattttaaatttttagttcatttggttgaagtaaaaaagatcaatggataccctgagaatcacaattttgca	5'	...(((((.((.(((((.(((((((((.(((((((...(((((..(((((.((((((((((((........(((((......)))))......)))))))))))).))))).....)))))))))))).))))))))).))))).)).)))))	150	32.7	-56.9	1.1	7	low
118	PC-3p-227994_11	AGTTTAGGACCTCGCGTGACCGGC	24	chr1	+	42753825	42753998	gacacgcaaatcccaattttcttataagccggtcacacgaggtcctaaattcgatcgggcaggtctgaccagcctacgtggcacgttgacccacgtaggctggtcagacccgctcgagcgAGTTTAGGACCTCGCGTGACCGGCttataagaaaagtaggacttgcgtgtccag	3'	(((((((((.(((...((((((((((((((((((((.((((((((((((((((.((((((.((((((((((((((((((((.........)))))))))))))))))))).)))))).)))))))))))))))).))))))))))))))))))))...))).)))))))))...	171	54.6	-138.6	1.5	0	middle
119	PC-3p-281804_7	ATTATGAAATGGAGAGAGTACTC	23	chr1	-	63221419	63221545	acaagtactccctccgttccataattcttgtctcaaatttgcccaaaaatggatgtttatattcccaaaaagtgtctatatatatgtaatatttcaacaaaaATTATGAAATGGAGAGAGTACTCtc	3'	...(((((((.(((((((.(((((((.((((.......((((......(((((..(((...........)))..)))))......)))).......)))).))))))).))))))).)))))))...	121	31.5	-35	0.9	0	low
120	PC-3p-83959_67	ATAGGACCTGCGCTGAACCACTT	23	chr5	+	15778563	15778724	gtcccaattgtttcgtaagtggttcagcgcaggtcctatggtggctcaattgcgtgcctggtgccagctcgggcgtgtgcctggtgcccacgtaggcaccaggcacgcaaccgagccaccATAGGACCTGCGCTGAACCACTTacgaaacaattgggactca	3'	(((((((((((((((((((((((((((((((((((((((((((((((..((((((((((((((((..(..(((((.........)))))..)..))))))))))))))))..)))))))))))))))))))))))))))))))))))))))))))))))...	159	58.6	-141.9	1.5	18	middle
121	PC-3p-305824_6	ACAGGAAACTGGGGGAGGGCAGCT	24	chr3	+	50584524	50584678	ttcctagaagctgctctcacctagctttctgaaaaagccgcatcttagatttagctaggttccaaagcagtttaggctaaactagtttggtagcctaatcaaatttaggtggcggcttctACAGGAAACTGGGGGAGGGCAGCTtctcggagaag	3'	((((.(((((((((((((.(((((.((((((...(((((((..(((((((((...(((((((((((..((((((...))))))..))))).))))))...)))))))))..)))))))...)))))).))))).))))))))))))).))))...	152	46.5	-79	1.1	0	low
122	PC-5p-184977_15	ATATTGCATCTTGAAACTGTGTGA	24	chr5	-	1662853	1663011	tactttgatctttgtatctcaATATTGCATCTTGAAACTGTGTGAagcgatccccccccttacagggttcgatctctgtgcttaccgtgctagtccctagatcgactcgctagcacacacagtttcaagatgtaatatcaagatacaaaggtcaaaagt	5'	...((((((((((((((((..(((((((((((((((((((((((.(((((......(((.....))).((((((((((..(.....)..).)).....))))))).)))))....)))))))))))))))))))))))..))))))))))))))))...	153	42.8	-75.6	1.1	0	low
123	PC-5p-127320_30	ACTGAGAAGCACCTCCGGACGTGG	24	chr1	-	38882033	38882277	aatttaaggcacggtgaattaggccttgtttgtttgaacttctgcttcaggttttggtgcttctagcaatatcaaaagcacttcttccgtttacacatgaaACTGAGAAGCACCTCCGGACGTGGttctcagctagaagcaccaaaagcacgtctgaaggtgattctcagtttcacgtgtaaacaggaaaaatgtttttgagattgctaaaaacacgagaagctgatgtagaaattcaaacaaac	5'	.....(((((............)))))(((((((((((.((((((.((((.((((.(((.((.(((((((.(((((((((.((.((((((((((((.((((((((((((.(((((.((((((((.((....((.....)).....)).)))))))).))))).)))))))))))).)))))))).)))).))))))))))).))))))).)).))).)))).)))).)))))).)))))))))))	218	40.4	-114.1	1.2	5	low
124	PC-3p-234775_10	AATTTTTGATGCGGCTTCTTCAGA	24	chr3	-	33544855	33545047	ggctttctggagcgacttctctgagaagctgccctcccccagcttcctgaagaagccgcatcccaaatttagctagatttccaaaatgtattaggccaaattattttagaagtctaatcaAATTTTTGATGCGGCTTCTTCAGAaagttaggtgaggacagcttctcagagaagccggatctataagccgaaa	3'	(((((..((((.((.((((((((((((((((.((((.((.(((((.((((((((((((((((..((((((...((((((((.((((((.(((......))))))))).))))))))...))))))..)))))))))))))))).))))).)).)))).)))))))))))))))).))..)))).)))))....	189	44	-101.5	1.2	0	low
125	PC-3p-254930_8	TCAGTGACGGGTGTGGTACGCC	22	chr3	+	39214874	39215005	ttttgtacccgtcactgatgatgagtgttcatcagtgacggtcACGTGCTCGCCCGTCACTGATGACcccttaTCAGTGACGGGTGTGGTACGCCcgccactgatgaccactcatcagtaacggacacacag	3'	...(((..((((.(((((...((((((.(((((((((.(((...(((((((((((((((((((((......))))))))))))))).)))))).))).))))))))).))))))))))).))))..)))...	126	54.5	-75.7	1.1	0	middle
126	PC-3p-130075_29	ATGAGTCACTTAATGTGGGATGGA	24	chr1	-	12984096	12984204	ttttccgtctcatattaaatgactttctattatatgtatttagacactttttagacatagatacatctatatttagacatatTTGAGTCACTTAATGTGGGATGGAggg	3'	(..(((((((((((((((.((((((((((.((((((((((((....((....))...))))))))..))))..)))).......)))))).)))))))))))))))..)	109	29.4	-34.9	1.1	0	low
127	PC-3p-194862_13	AGGGTCAAATGGTATCCTGAGGGT	24	chr3	-	27337208	27337367	agaggtgcaacatggtgaccctcagggtaccctttgagtctccttagttcaaacaaacgaactagttttcaaaaagatgtgccatcttaaaattctagttcatttggttgaactaaggAGGGTCAAAAGGTATCCTGAGGGTcacacttttgcagccgta	3'	...(((((((....(((((((((((((((((.(((((..(((((((((((((.((((.(((((((..((....((((((...))))))..))..))))))).)))).)))))))))))))..))))).)))))))))))))))))....))))).))...	154	42.5	-87.5	1.3	0	low
128	PC-3p-167237_18	TCATGCATGGTGATCACCTTT	21	chr3	+	33203214	33203416	gatcattcttgatgctttattttgtgtcgtgcacataccatgtccaacttgagcttaaagatgatcaccatgcatgttgttttgcacaacttcctatttaaagcatccttatgcaaaacaTCATGCATGGTGATCACCTTTtagttgaaggtgaaaacggtacatattaatgagacaaaataaaagcttcaagagtagtcaca	3'	((..((((((((.((((((((((((.((((.....((((...((...(((.((((.((((.(((((((((((((((.(((((((((.......((......))........))))))))).))))))))))))))).)))).)))).)))..))....)))).......)))).)))))))))).)).))))))))..))...	200	36	-80.6	1.1	0	middle
129	PC-3p-160590_19	TAAAAAGTTGCGGCACTCAATACC	24	chr4	+	17193387	17193499	ttccgtccgatattaagtgccccaactttgcctagatacacatgtatgtagaaacatttaatgtacagatatatacatatcTAAAAAGTTGCGGCACTCAATACCggacgaaa	3'	...((((((.((((.((((((.(((((((...((((((....((((((((...((((...)))).....)))))))))))))).))))))).)))))).)))).))))))...	107	37.2	-41.9	1	8	middle
130	PC-5p-180181_16	AAATACACCCGCGGTCCTGCTATT	24	chr5	-	9316502	9316645	ttaagtcAAATACACCCGCGGTCCTGATATTattgacgaggtgtcaagttagtcctaaaataggacttaaatatgcagtttattaattttaggactaacttgacacctcttcaataattaggactacgggtgtatttaactctt	5'	...(((.(((((((((((..((((((((..((((((.((((((((((((((((((((((((......(((((.....)))))...)))))))))))))))))))))))).))))))))))))))..))))))))))).)))...	138	34.7	-78.6	1.6	0	low
131	PC-5p-119482_34	TTGCACGTTCCACTTGTCTTT	21	chr2	+	5606005	5606146	agaaaaTTGCACGTTCCACTTGTCTTTggaaggattgttaacgtattagaggctgagtaggtgtttcccacaaaaaagtcatcgaccagaggtgtttttcgcaccaatcctcccaaagacgagtggaagcatgcaatttcct	5'	((.((((((((.(((((((((((((((((.((((((............((((((......(((.....))).....)))).)).......(((((.....))))))))))).)))))))))))))))).).)))))))).))	142	43.7	-54.5	0.9	7	low
132	PC-5p-230266_10	AAGCTGAGAAACACGTCGGGAGGT	24	chr1	+	20253207	20253420	tttgtttgggctctgtttcaacttttggtgcttctaactctctaaaaagtgcatctcccgtttacacatgAAGCTGAGAAACACGTCGGGAGGTgcttccttccagaagctgcagaaagcatctccagacgtgcttctcagctcatgtgtagacggtaaaagcgttttttagagagttaaaagcagcaaaagttgaaggagaaacccaaacaaa	5'	((((((((((.(((..(((((((((((.(((((.((((((((((((((..((.....((((((((((((((.((((((((.((((((.((((((((((.((..(((...))).)).)))))))))).)))))).)))))))))))))))))))))).....))..)))))))))))))).))))).)))))))))))..)))..))))))))))	214	43.5	-125.7	1.3	0	low
133	PC-5p-30317_305	AAGAAACATCTCCGGACGTGCTTC	24	chr5	+	839818	839934	cacttctttcgtttacacatgaagctAAGAAGCATCTCCGGACGTGCTTCtcagctagaagcaccaaaagcacgtccggaggtgcttctcagcttcatgtgtaaataggtagaatta	5'	...(((((..((((((((((((((((.((((((((((((((((((((((....((.....)).....)))))))))))))))))))))).))))))))))))))))..).))))...	111	45.3	-71.7	1.4	12	middle
134	PC-3p-205702_12	ACTTTCGCGGATCCCGTTTGCATC	24	chr4	-	30831594	30831730	ggtgcaaatgggatcccgcgaaagtcccgtttctagttcaattctcaaatcttttattcaaattctgaacaaaaatttgaatagaaaatttgaaaaatgaactagaagcgggACTTTCGCGGATCCCGTTTGCATCg	3'	((((((((((((((.(((((((((((((((((((((((((.((.((((((.(((((((((((((.........))))))))))))).)))))).)).))))))))))))))))))))))))))))))))))))))).	136	38.7	-87.8	1.7	0	low
135	PC-3p-29633_313	TGTGTAAACGAGTGAAGTGCT	21	chr2	-	12679995	12680148	acactagacctctagaaagcacttctcacgtttatacatgaaggtgagaagcacgtccggaggtgcttcccgcagcttctggggttaagcacctcgggatgtgcttctcagcttcaTGTGTAAACGAGAGAAGTGCTttttagagggctagaac	3'	...((((.(((((((((((((((((((.(((((((((((((((.((((((((((((((.((((((((((((.(((...))))))..))))))))).)))))))))))))).))))))))))))))).))))))))))))))))))).))))...	148	49.4	-113.8	1.5	30	middle
136	PC-5p-216674_11	ATAAGCTGCCCTCTCCTAGCTTCC	24	chr4	+	37100315	37100459	tATAAGCTGCCCTCTCCTAGCTTCCtacagaagccgcatctcagatttagctaggcatccaaactagtttaggccaatctagtttggtaacgtaatcaaatttagatggcagattcttcaggaagctggggtagggcagcttctt	5'	...((((((((((..(((((((((((..((((...((((((.((((((..........(((((((((...........)))))))))..........)))))))))).))...))))..)))))))))))..))))))))))...	139	44.8	-62.4	1	2.5	middle
137	PC-5p-221709_11	AGAACCTCCTTGTGCTGTGTAATT	24	chr2	-	35862538	35862747	tctgacaaataacttatttagtttatgcaaatgatatatcaaatttcatttcactatagggacactAGAACCTCCTTGTGCTGTGTAATTttggcgagaaaaaagacattcttctcgccaaaattacacagcacaaggtggttgcggtgtcccctatagttaaatgatttttcatatatcacttgtgtaaaacaaataagttattcctcg	5'	...((..((((((((((((..((((..(((.((((((((.(((..((((((.((((((((((((((..((((.(((((((((((((((((((((((((((...........))))))))))))))))))))))))))).))))..)))))))).)))))).))))))..))).)))))))).)))..))))..))))))))))))..)).	206	33.8	-111.9	1.6	0	low
138	PC-3p-201293_13	ATACCCGTACCCGAGGACCCGATC	24	chr4	+	2729722	2729797	cccgttgggttcgggtacgggtatggttttaccatacccATACCCGTACCCGAGGACCCGACCcttaaccgttacc	3'	...(((((((((((((((((((((((...........))))))))))))))))..)))))))..............	59	57.9	-41.5	0.9	5	low
139	PC-3p-289614_7	AACGTCTGTGGAATCTGTTTCGCC	24	chr2	+	48062592	48062737	ttcaacgcaaacactgatttacggtattgtgcggtagtggcgaaacatatctcacaaacgtttacactaaaaccgaatactgcaAACGTCTGTGGAATCTGTTTCGCCtcacgcaaatctataccgtaaaatagtttttggtttac	3'	...(((.((((.(((..((((((((((..((((.....(((((((((.((..((((.((((((.((.((........)).)).)))))).))))..)).)))))))))...)))).....))))))))))..))).)))))))...	140	39.7	-52.4	0.9	7	low
140	PC-3p-207860_12	AGTACCTCTCTGCTACCTCTCTAC	24	chr5	+	11101371	11101436	gtagtggggcggtaccggagcggtactaccgctggcggtAGTACCTCTCTGCTACCTCTCTACcac	3'	((.((((((.((((.(((((.((((((((((....)))))))))).))))).)))).)))))).))	66	62.1	-40.8	1	0	low
141	PC-3p-274774_7	ATGGACTAGGGCCCCCCTCCTCAC	24	chr3	+	21858808	21858872	ccatgtgagaaaaggggggcttggtccatggtccaccATGGACTAGGGCCCCCCTCCTCACacct	3'	...((((((...(((((((((((((((((((....)))))))))))).))))))).))))))...	59	61.5	-44.4	1.1	0	low
142	PC-3p-69157_95	TCTAATTGAGCAGCCACCTTG	21	chr2	-	23093953	23094091	agttgcaccacaagtacagacttgtaaggttgctgctcaattagattataaaacatggcatttgcttaaaacatggctgccatgttttaaaaTCTAATTGAGCAGCCACCTTGcaagtcggtgtacttgtggtgcatga	3'	...(((((((((((((((((((((((((((.((((((((((((((((.((((((((((((...(((........))))))))))))))).)))))))))))))))).))))))))))))..)))))))))))))))...	133	40.3	-91.8	1.6	12	middle
143	PC-3p-126442_31	AGCGGCACCTATTATGGATCGGAG	24	chr3	+	53070961	53071061	tgtactgcctccgatccataataagtgtcgctgatttagtacaattttagtacaactttgtactaaatcAGCGGCACCTATTATGGATCGGAGggagtagt	3'	..((((.((((((((((((((((.((((((((((((((((((((.............)))))))))))))))))))).)))))))))))))))).))))..	97	40.6	-66.3	1.6	0	middle
144	PC-3p-344255_6	ATATGGGATGGAGGGACTATTATT	24	chr3	-	28343707	28343833	tgcaatactccctccgtcccatattaagtgactcaaatttgcctaaatttggatgtatctatgcccaaaaagcgtctaaatacttgtaatatttcgtcaattaATATGGGATGGAGGGAGTATTATT	3'	...((((((((((((((((((((((((.((((..((((((((....((((((((((...............))))))))))....)))).)))).)))).))))))))))))))))))))))))...	121	35.4	-56.2	1.3	0	low
145	PC-5p-178140_16	AGAGCTCCAGTGGCGGTGAACGAC	24	chr3	+	15621925	15622072	actaaAGAGCTCCAGTGGCGGTGAACGACcaccgccacgggtgctaaagcaccggtggcgctgctggtcgtgcgagtgctttcactgccactggtgctctacccgcagtggcagtggcggtggttgctcaccgccactggtgttcgtt	5'	......((((.(((((((((((((.(((((((((((((.(((((....)))))..((.((((((.(((.(..(.(((((.......).)))).)..)...))).)))))).))))))))))))))).))))))))))))).))))...	139	62.8	-97.5	1	0	low
146	PC-5p-69609_94	ACTCCTCCGTCGAACGAAAGATGT	24	chr4	+	142242	142390	aaaatgtatactACTCCTCCGTCGAACGAAAGATGTctcagctttggctaaatttaaatgcatctatacactaagtcatgtttagatacatccaaattttgataaacttaagacatcttttattggacggatggagtactgtatatatg	5'	...((((((((((((((((((((.((..((((((((((.((.((((...((((((..(((.(((((.(((........))).))))).)))..))))))...))))))..))))))))))..)).)))))).))))))..)))))))).	145	32.9	-53.8	1.1	16	middle
147	PC-5p-505583_5	ACCCATTGACCTTTCTTAGTTCAG	24	chr2	+	1451837	1452000	ggagcaacatctgaaagtttgtgaccctcaggatACCCATTGACCTTTCTTAGTTCAGtcaaataaattaaaaaaattaaaatgacacaattttttaaaaaactagttcatatgtttgaactaagtaaagtcaaagggtaccctgagagtcaccatgttgcatc	5'	...(((((((..........(((((.((((((.(((((.((((.(((((((((((((..((.((.(((((........(((((......))))).........))))).)).))..))))))))).)))))))).))))).)))))).))))).)))))))...	158	33.5	-54	1	0	low
148	PC-3p-66951_101	AGTGTCAAAGGGTACCCTGAGGTT	24	chr1	-	5379540	5379704	tagagctgcaaaattgtgaccctcagggtaccctttgaccctccttagttcaaccaaatgaactaaaatttcaaaatgacacaactttttggaaaactagatcatttgtttgaactaaggAGTGTCAAAGGGTACCCTGAGGGTcaccatgttgcacctctactc	3'	(((((.(((((.((.((((((((((((((((((((((((.(((((((((((((.(((((((.(((...((((((((..........))))))))...))).))))))).))))))))))))).)))))))))))))))))))))))).)).))))).)))))...	162	41.2	-99.9	1.5	11	middle
149	PC-5p-223304_11	AATACTCTCCCGTTTCAAAATACT	24	chr5	-	13188863	13188993	agggcatcgcagaagccatcgagtcaaaatAATACTCTCCCGTTTCAAAATACTtgtcgtttgcactaaaaccgtgacaagtatttagaaacggcgggagtatgttgggttgttggcccgtgctgtgcatg	5'	...(((..(((...((((.(((..(((....(((((((((((((((.(((((((((((((((......))))...))))))))))).))))))).)))))))).)))..))).))))...)))..)))...	125	46.6	-54.5	0.9	0	low
150	PC-3p-152063_22	AGACATTTTTTGTTGCACGGAGCT	24	chr1	+	68319454	68319588	atagtacttcctccgtccaacaaagatgtctcaactttgactaaatttgaatgcatctatacattaagtcatgtctaaatacatctaaattttgataaactcgAGACATTTTTTGTTGGACGGAGCTagtatgta	3'	...(((((..((((((((((((((((((((((...((((...((((((..(((.((.((.((((......)))).)).)).)))..))))))...))))...)))))).))))))))))))))))..)))))...	129	32.6	-46.3	1.1	0	middle
151	PC-5p-209508_12	AAATAATTGTCGCTGGTTTAGTAC	24	chr2	-	56960761	56960828	cgtttctAAATAATTGTCGCTGTTTTAGTACaaacttgcattaaaacggcgacaaatatttagaatgt	5'	...(((((((((.((((((((((((((((.((....)).)))))))))))))))).)))))))))...	62	30.9	-30.3	1.4	0	low
152	PC-3p-92155_56	ACACGTCCGGAATTGCTTCTCAGC	24	chr1	-	63113353	63113573	gtttgtttgggcttctgcttcagcttttggtgcttctagcaatctcaaaagcacttctcccatttacacatgaagctgagaagcacctccggacatgtttttctaccagaagcacaaaaaACACGTCCGGAAGTGCTTCTCAGCttcatgtgtaaacatgagaagtgcttttgaaattgctaaaagcaccaaaaactgaaactgaaacccaaacaaacagg	3'	(((((((((((.(((...(((((.(((((((((((.(((((((.(((((((((((((((...((((((((((((((((((((((((.(((((((.(((((((..............))))))).))))))).))))))))))))))))))))))))...))))))))))))))).))))))).))))))))))).)))))...))).)))))))))))...	218	42.1	-138.1	1.5	10	low
153	PC-3p-440636_5	AAGTTAGTGACGGACGGCTCGCTC	24	chr2	+	10585169	10585267	gttatacatcactaacgggcaggccgtccgtcactaatgctaaacacatcagtgacaggAAGTTAGTGACGGACGGCTCGCTCgttactgatatgtttt	3'	...(((.((((.((((((((..((((((((((((((((......(((....))).......))))))))))))))))..)))))))).)))).)))...	93	47.5	-50.8	1.1	0	low
154	PC-3p-117590_35	TGACGGTAGCTTCTCGTGCGT	21	chr1	+	2469273	2469385	atccagctgaagacttgcgagaagctatcggcagatggcaggggttcttaggatgctgtttgcctaaaaccccaacaatcTGACGGTAGCTTCTCGTGCGTcgacagctgcac	3'	...((((((..(((..((((((((((((((.(((((....((((((.(((((..........)))))))))))....))))).))))))))))))))..)))..))))))...	107	53.1	-60.6	1	0	low
155	PC-5p-233097_10	TAGAAAGTTGTACTCCCTCCGTCC	24	chr2	-	49933208	49933360	tggatttagTAGAAAGTTGTACTCCCTCCGTCCcatattaagtgactcaagtttgtctaaactggacgtatctatatagtaaaatacgtctagatacatgtaatattttggcacttaatatgggacggagggagtactaattttgtactaaat	5'	...((((((((.((((((((((((((((((((((((((((((((.(..((((.........((((((((((............))))))))))...........))))..))))))))))))))))))))))))))).)))))).))))))))	150	34.6	-74.6	1.4	0	low
156	PC-5p-346521_6	AGCTTCCTGTAGAAACCGTCACCT	24	chr1	-	67425391	67425569	cctggaccggcttctccgagaagctgttctcccccAGCTTCCTGTAGAAACCGTCACCTaaatttgattaggctaccaaattagtttggcctaaactattttgaaaacctagctaaatctaagatgtggcttctccaggaagctaggtgagagcagcttctaagagaaaccggtcctaa	5'	...(((((((.(((((..(((((((((((((.((.(((((((((.((((.(((.((.((..(((((..((((....((((.(((((((...))))))).))))....))))..)))))...)).))))).)))).))))))))).)).)))))))))))))..))))).)))))))...	173	45.8	-87.1	1.1	0	low
157	PC-3p-238222_10	TAAACCTGCAACAATTAAATT	21	chr2	+	48140130	48140303	gatgaagtttaatccaaaacaaattgtgaactacaaatccttctactccctcccatctgatttaattgtcacgggtttaggcaaaactttgccTAAACCTGCAACAATTAAATTggatcgcagggagtattaaatttgttttacctaattttttatttgtttgttatcttttta	3'	...((((..((((...((((((((.(((((..((((((.....((((((((...(((..((((((((((..(((((((((((((....)))))))))))))..))))))))))..)))...))))))))....)))))))))))..........)))))))))))).))))...	168	31.6	-57.8	1.1	0	low
158	PC-5p-542291_5	AAGACACATCGGACGAATCTGACC	24	chr1	+	12089060	12089232	ttccttacgggtcgatacccacatatcagAAGACACATCGGACGAATCTGACCggacgcgttagcccggtaagcccgcacctttttaacctcttcaatcttgccttctaattcttcaaattgggccgggttcgtccgacgtgtcatctgacatgtgggcccgacctgtaagaa	5'	...(((((((((((...(((((((.(((((.(((((.((((((((((((((((((..((....)))))))..(((((...........................................)))))))))))))))))).))))).))))).)))))))..)))))))))))..	168	51.4	-80.112	0.9	0	low
159	PC-5p-403148_5	TTGCATGCTTCCACTCGTCTTT	22	chr2	-	5606106	5606260	acaggcgaggaaaTTGCATGCTTCCACTCGTCTTTgggaggattggtgcgaaaaacacctctggtcgatgacttttttgtgggaaacacctactcagcctctaatacgttaacaatccttccaaagacaagtggaacgtgcaattttctcgccac	5'	...(((((((((((((((((.(((((((.((((((((((((((((..(((............((((...)))).....(((((.....))))).............)))...)))))))))))))))).))))))))))))))))))))))))..	150	46.5	-77.7	1.1	0	low
160	PC-5p-343963_6	AATGATGTCCAGATCTTAATGCAA	24	chr1	+	11534664	11534736	aatgagAATGATGTCCAGATCTTAATGCAAcggtttcaatgtgtcggttaagatctaagacatttttcttaaa	5'	..((((((..(((((.(((((((((((((.((.......)))))..))))))))))..)))))..))))))..	69	32.9	-22.2	0.9	0	low
161	PC-5p-234179_10	ACAGTTCGTCAGAAACTACGGGTT	24	chr2	+	18777200	18777289	atACAGTTCGTCAGAAACTACGGGTTttgtgatatttactcaaaaaattaagtaaaaccgcgaaaccacgtggtttcaggctgactgaaa	5'	...((((..(((.((((((((((((((((((...((((((.((....)).))))))..))))))))).))))))))).)))..))))...	84	37.8	-35.9	1.1	0	low
162	PC-3p-372671_6	AAATGCCACGCCTTTCTTTGTACC	24	chr1	+	6501879	6502081	gtctttgtcaacgggcgaaggaaatgcgtgctatttcgtctaacaaaatgaaaggtgtgcgtttggagcaaggtacgaagaaaaatgtggcgttttgtgaaatttgacAAATGCCACGCCTTTCTTCGTACCtctccccaaacgcacacctttcattttgttagaaaaaatagcacacatttccttcgcactttgacagaatg	3'	...((((((((.((((((((((((((.(((((((((..((((((((((((((((((((((((((((....(((((((((((((..((((((((((.((........))))))))))))..)))))))))))))....))))))))))))))))))))))))))))..))))))))).)))))))))))).))))))))))...	197	42.4	-126.3	1.5	0	low
163	PC-3p-299429_7	AAGCGGGACTTTGGCGGATCGGTT	24	chr5	-	15820827	15820972	tgtagggatgcaaacgggatcccgcgaaagtcccgcttctatttcatttttcaaatcttctattcaaaattttgttcagaatttgaataagagatttgaaaattgaactagAAGCGGGACTTTGGCGGATCGGTTtgcacccttgc	3'	.((((((.(((((((..(((.((((.(((((((((((((((.((((.(((((((((((..((((((((.((((....))))))))))))..))))))))))).)))).))))))))))))))).))))))).))))))).))))))	145	40.4	-82.3	1.4	0	low
164	PC-5p-227073_11	ACATTTCGTCCGGTATTGAGTGCC	24	chr4	-	17193477	17193597	acACATTTCGTCCGGTATTGAGTGCCgcaactttttagatatgtatatatctgtacattaaatgtttctacatacatgtgtatctaggcaaagttggggcacttaatatcggacggaagga	5'	.....(((((((((((((((((((((.((((((((((((((((((((....))))).....((((........))))..))))))))..))))))).)))))))))))))))))))))...	113	38	-54.1	1.2	0	low
165	PC-3p-134408_27	ACGGGCGGCCTGCCAGTTAGTGAT	24	chr1	-	49975242	49975332	tacatcgctaacgggcaggccgcccgtcactaatgctaaacacatcagtgacaggaagttagtgACGGGCGGCCTGCCAGTTACTGATatg	3'	...(((..((((.(((((((((((((((((((((......(((....))).......))))))))))))))))))))).))))..)))...	85	53.8	-53.9	1.1	0	low
166	PC-5p-94883_53	ATACCACGCCCGTCACTGATGAGT	24	chr3	-	48368443	48368599	atcagtgacggccATACCACGCCCGTCACTGATGAGTggtcatcagtgacggatgtggtacgcccgtcgatgaccactcatcagtgacgggcgcgcctcatcattaacgggcacgcaccgtcactaatgaccattcatcagtaatgggtgcgggtgg	5'	...........((((.((.(((((((.((((((((((((((((.((((((((.((((...(((((((((((((....)))))...)))))))).((((..........)))).)))))))))))).)))))))))))))))).))))))).))))))	146	57.3	-89.7	1	9	middle
167	PC-3p-149015_22	ATGCGGCTTCTCCAGAAAGAT	21	chr1	-	58164098	58164273	gaagcggcttctctcagaagctgcccacccccagcttcctggagaagccacatcctaaatttagctagattttcaaaatagattaggccaaactattttgaaagtctaatcaaattttggATGCGGCTTCTCCAGAAAGATgggtgagggcagcttctcaaagaagccgggtctat	3'	((..((((((((...(((((((((((...((((.(((.(((((((((((.(((((.((((((...((((((((((((((((...........))))))))))))))))...)))))).))))).))))))))))).))).))))...)))))))))))...))))))))..))...	173	45.5	-98.3	1.2	0	middle
168	PC-5p-247130_9	ATCTAATTGGCGAAGTACTCCCTC	24	chr3	-	49287704	49287878	atatattctgggacgtgcgtgcacgtacacacttactagtgggATCTAATTGGCGAAGTACTCCCTCcgattcttaacagctatctcacatttagtgcaatgttaatacaaagttgtattaaatttgagacacttattataaatttggagggagtagctctcagttggtcctggt	5'	.......((((...(((.(((....))).)))...)))).((((.((((((((.((..((((((((((((....(((......(((((.((((((((((((...........)))))))))))).)))))......))).....))))))))))))..))))))))))))))...	132	39.4	-59.5	0.9	5	middle
169	PC-5p-62007_115	ATCAGTGACGGACGTACCACACCC	24	chr5	+	11386657	11386823	tgcgtgcccgtcactgatgaggggtcATCAGTGACGGGCGTACCACACCCgtcactgataaggagtcatcagtgactggcgagcacgcgaccgtcactgatgttgtatcattattgactggtgtgataggcccgtcactgatgatgctcatcggtgacgggcacaaa	5'	...((((((((((((((((((..((((((((((((((((.((.((((((.((((.(((((......((((((((((.((((......)).))))))))))))...)))))....)))).)))))).)).)))))))))))))))).))))))))))))))))))...	161	55.1	-110.1	1.2	6	middle
170	PC-5p-199863_13	AGTTCCGCCCTGGTACCGGTCTGA	24	chr2	+	9513326	9513526	gatttttcagtgatagccgatactacctcctgttagccggaggttccggcgggcggaAGTTCCGCCCTGGTACCGGTCTGAtactgaaatgctactggaatcctaccgtgcaaagcggtaggaggccggtagcagggcggaaattctaccccctagaacttccggtcccctaccggcctggtaccggggttactgaaaatt	5'	...(((((((((((..(((.(((((...((.((..(((((((((((..(.(((..(((.((((((((((.(((((((((..(((((...(((.((.((.......)))))))...)))))..))))))))).)))))))))).)))..))).)..))))))))))).....)).))..))))).))).)))))))))))..	196	56.2	-106.1	0.9	0	low
171	PC-3p-96685_52	CTTAATTCGGGACGGAGGGGG	21	chr3	-	2522566	2522659	attgtactccctccgacccaaaataagggacgtggatttgtataagaatctagacaattccatgtcaCTTAATTCGGGACGGAGGGAGtattta	3'	...((((((((((((.(((.((.((((.((((((((.((((.((......)).)))).)))))))).)))).)).))).))))))))))))...	88	41.5	-47.9	1.2	0	low
172	PC-5p-265158_8	AGGTACCCTTTGACCCTACTTAGT	24	chr4	-	10458242	10458409	gtctggaggtgcaacatggtgaccctcaAGGTACCCTTTGACCCTTCTTAGTtcaaacaaatgaactagattttcaaaaagttgtgtcattttgaaattttagttcatttggttgaattaagaagggtcaaagggtaccttgagggtcacaattttgcagctctatcc	5'	...(((((.(((((.((.((((((((((((((((((((((((((((((((((((((.(((((((((((((.((((((((..........)))))))).))))))))))))).)))))))))))))))))))))))))))))))))))))).)).))))).)))))...	162	39.3	-110	1.7	0	low
173	PC-5p-202939_13	AAGTGTCGCAACTCTGTCTAGATG	24	chr1	+	53803135	53803294	gatgagaactaatattAAGTGTCGCAACTTTGTCTAGATGcacatgtatctagatgcgtttaagagtgtaggcacatgcgtatgtatctagatgcgttttagtgtgtaggtacatgagtatgtagacaagttgtgacacttaaatatgtaatgttttttt	5'	...((((((..(((((((((((((((((((.(((((.((((.((((((((((((((((((((.(((..((.((....)).))..).))))))))))))........)))))))))).)))).))))))))))))))))))))).))).....))))))..	155	35	-64.9	1.2	5	low
174	PC-3p-87584_62	ATGTACATCAGTAACGGTCGCTCC	24	chr4	+	35143268	35143358	aacgcgaccgttactgatgatatatacatcagtaacggtcgggaaagatcgaccgccactgatgtatATGTACATCAGTAACGGTCGCTCC	3'	...((((((((((((((((((((((((((((((..(((((((......)))))))..)))))))))))))).))))))))))))))))...	85	47.3	-61.7	1.4	10	middle
175	PC-5p-194326_13	ATATTAGTGACGGGTGCAGCCAGC	24	chr3	+	14938123	14938252	ctacaaaaatgcatatatgtgacgagATATTAGTGGCGGGTGCAGCCAGCccgccactgatgtcgagcatcagtgacgaatggtcacgcgcccgccgctgataaacagttgcagaattgcaattttggac	5'	...(((((.((((....((..((....((((((((((((((((.((((...((.((((((((.....)))))))).))..))))...))))))))))))))))....))..))....)))).)))))...	124	50.8	-65.7	1	0	low
176	PC-5p-66776_101	TTGTGGTCTGTGTAAAAATAC	21	chr4	+	20483683	20483869	gatgtatactacatatctgtacatttttgtgtaaagattcattgatTTGTGGTCTGTGTAAAAATACcaaatctggggaggaaattgatacgtcaatagcgctactatacatccccaaatttgatatttttacacagaccacaaatcaatgaatctttacacgaaaatgtacagatatgtagtatac	5'	...(((((((((((((((((((((((((((((((((((((((((((((((((((((((((((((((.(((((.((((((...........(((.....)))..........)))))).))))).)))))))))))))))))))))))))))))))))))))))))))))))))))))))))))))))	184	32.1	-115.2	1.9	0	middle
177	PC-5p-207165_12	ACTCCCTCGTCCAACAAAAGATGT	24	chr4	+	47760751	47760882	tcatACTCCCTCGTCCAACAAAAGATGTctcaagtttgtaaaaatttggatgtatctagacatgacttagtgtatagatgcattcaatttggtcaaagttgagacatcctttgttggacggagggagtagat	5'	((.(((((((((((((((((((.((((((((((.((((...(((.(((((((((((((.((((......)))).))))))))))))))))...)))).)))))))))).))))))))))).)))))))))).	131	37.9	-73.4	1.5	0	low
178	PC-5p-38197_231	ATTTGGGCTGGGGGCGAC	18	chr2	-	31549203	31549267	ctgccgggATTTGGGCTGGGGGCAACcgattctccgaccggctgccctccgccctatcccgggcg	5'	...(((((((..((((.(((((((.(((..........))).))))))).)))).)))))))...	59	72.3	-40.1	0.9	0	middle
179	PC-5p-315794_6	TTCCTCGGTCCCATAAAGATT	21	chr1	-	18773722	18773850	agtccatgaagcccgctataagttacTTCCTCCGTCCCATAAAGATTgccacggatttgaactagaggtagttcaaatccgtgtcaatctttgtaggacggagggagtatttgattgaggaaatgggta	5'	..(((((....((((...((((.((((((((((((((.((((((((((.(((((((((((((((....))))))))))))))).)))))))))).))))))))))))))))))..)).))..)))))..	125	44.2	-69.2	1.2	0	low
180	PC-5p-134775_27	AGTACTCCCTCTGATACATATTAC	24	chr4	-	42824718	42824842	atAGTACTCCCTCTGATCCATATTACttgtctcaaatttgcccaaatatggatgtatctatgtttaaaaagcgtctagatacatgtaatatttcgacaagtaatatggatcggagggagtataat	5'	...((((((((((((((((((((((((((((..........(((....)))((((((((((((((...))))))..))))))))..........))))))))))))))))))))))))))))...	119	33.6	-59.9	1.4	7	low
181	PC-3p-209274_12	AAATTTAGGTGGCGGCTTCTTCAC	24	chr4	-	10772968	10773156	cggcattcaggaccggcttctcctaaaagctgcactcacctgactttttggagaagccgcatctcagatttagctaggtttccaaaatagtttagatcaaactagtttgatagcctaatcAAATTTAGGTGGCGGCTTCTTCAAggagaaagcagcagcttttcggagaagccggtcagaaagccgaaa	3'	((((.(((..(((((((((((((.(((((((((......((..((..(((((((((((((((((.((((((...((((((..((((.((((((.....)))))).))))..))))))...)))))))))).)))))))))))))..))..))..))))))))).))))))))))))).))).))))...	186	45.5	-97.1	1.1	0	low
182	PC-3p-288416_7	ATTCGGTGAGAACCCTCGTTCGGT	24	chr4	+	43629804	43630016	ttctaacacgtgtgattttttttgagaattttttgaattttttcgatagagtttttacagtttgcatcatagacgtggttttcaccggataccgtgagcggcaaacaatgaaggtgaagtATTCGGTGAAAACCCTCGTTCGGTgcaaactccataaaaatcacgtttagaagttttaaaaaaattctaaaaaaataccatatgttgggactg	3'	((((((((..((..((((((((..((((((((((((((((((..(((...(((((((.((((((((((...((((.((((((((((((((((.....((..((.....))...))...))))))))))))))))..)))).))))))))))...)))))))...))).))))))))..))))))))))))))))))..))..))))))))...	210	34.7	-68.5	0.9	7	low
183	PC-3p-75326_82	AGATTAATGGGTCGGGTCGGGTCC	24	chr1	-	2678673	2678877	aaccggggctgcatgttatatagcacgtgtcccaggtgagtcgttttctttgaacacgtctgatctggtcccaactcgacccattaatcttggtcttcgaaaccacaatagtgacaAGATTAATGGGTCGGGTCGGGTCCagatctgacgtgccaaatagaaggatcagcctgtccacgtgtcatattgcaagcaatcagcgata	3'	...((.(..(((.((..((((..((((((...(((((..(((.((((.((((..((((((.(((((((.(((.(((((((((((((((((((.((.................))))))))))))))))))))).))).))))))).)))))).)))).)))).)))..)))))..))))))..))))..)).)))..)..))...	199	48.3	-100.4	1	0	middle
184	PC-3p-326875_6	AAGGGCACTGAGACCGAGTAGTAC	24	chr3	-	42505448	42505574	ccccacctaccggtggttactactcagtgctcagtgtgtttcccgttccggttgagttctaaacggtgcttaaggggttcagggAAGGGCACTGAGACCGAGTAGTACcatcatgtatcgggtggtc	3'	..((((((((.(((((.((((((((.((.(((((((..((((((...((..(((((..((....))..)))))..))....))))))..))))))))).)))))))))))))..))...))))))..	123	54.3	-59	0.9	0	low
185	PC-3p-338480_6	ATGGTCAAAGGGTACCTGAGGGT	23	chr3	-	36576993	36577155	cagaggtgcaacatggtgaccctcagggtacccgttgactctccttagttcaaacaaataaactagtttttcaaaaaattgtgtcattttaaaactttagttcatttggttgaactatggAGGGTCAAAGGGTACCTGAGGGTcacaaagttgcagctctatt	3'	.((((.((((((...((((((((((((.(((((.((((((((((.((((((((.(((((.((((((..(((.((((..........)))).)))..)))))).))))).)))))))).)))))))))).)))))))))))))))))...)))))).))))...	159	39.9	-86.9	1.3	0	low
186	PC-3p-35561_253	AGCACCCGACCGTCACTGATGACT	24	chr1	+	34974138	34974233	aatgagtagtcatcagtgatggctctgcgtgcccgtcactgatgaggggtcatcagtgacgggcgAGCACGCGACCGTCACTGATGACTcgtcaca	3'	..(((..(((((((((((((((.((.(((((((((((((((((((....)))))))))))))))....)))))))))))))))))))))..)))..	92	57.3	-62.9	1.1	17	middle
187	PC-3p-472907_5	AAACGGGACAGGTGCTTTTGAGAT	24	chr4	-	15254986	15255137	ttctagcaatctcaaaagcatttctcctgtttacacatgaagctgagaagcacctctggacgtgcttctcagccagaagcaccaaaagcacgttcggaggtgtttctcatcttcatgtgtAAACGGGACAGGTGCTTTTGAGATtgctaaaa	3'	...(((((((((((((((((..(.((((((((((((((((((.((((((((((((((((((((((((....((.....)).....)))))))))))))))))))))))).)))))))))))))))))).)..)))))))))))))))))...	146	44.7	-102.6	1.5	0	low
188	PC-3p-81861_70	ATTTAGGTGGCGGTTTCTCTAAGA	24	chr2	+	57453910	57454032	ctcacctagcttcttggagaagccacatctcagagttagctaggtttccaaattagtttaggccaaactgatttggcaacctaactaaATTTAGGTGGCGGTTTCTCTAAGAaactgggtaag	3'	((.((((((.((((((((((((((.(((((.(((.((((.((((((.((((((((((((.....)))))))))))).)))))).)))).))))))))..)))))))))))))).)))))).))	123	42.3	-61.1	1.2	5	middle
189	PC-3p-198942_13	AATTTGTCCGCAAAACCACATGTC	24	chr1	-	34392444	34392613	aaacgtgtgttttgcggacaagttagcaaaaatggaggctcgttaagaagcctacctcaaaaccggtggttataaccacagttattgagacttcttttccacggagtcacaacttttgctAATTTGTCCGCAAAACCACATGTCttatgtctaattgtctcatctcgccc	3'	..(((((((((((((((((((((((((((((..((((((((.....).))))).))....(((..(((((....))))).))).(((.((((((........)))))).))).))))))))))))))))))))))).))))))...........................	141	42.4	-64.9	0.9	0	middle
190	PC-3p-87724_62	AATTTAGGTGGCGACTTCTCCAGA	24	chr1	-	21369606	21369811	ggctgcgttcttttcggtttctaggaccggcttcttttagaaactgtcctcacctaactttctggagaaggcgcatctcagatttagctaggttcacaaagtagtttggtagcctaatcaAATTTAGGTGGCGGCTTCTCCAGAaagttggaggagggcagcttctcgaagaagccggtccagaaagccaaaaaatactggcctta	3'	(((...((..((((.(((((((.(((((((((((((..((((.((((((((..(((((((((((((((((.(((((((.((((((...((((((..((((....))))..))))))...)))))))))).))).)))))))))))))))))..)))))))).))))..)))))))))))))))))).)).))))..))..)))...	203	47.1	-110.7	1.1	8	low
191	PC-3p-206730_12	ACCACGACGAGTATTTATGAACGG	24	chr2	-	49520501	49520625	ttgcacgtttaaggcagataatttatactccctccattcctaaatacttgtcgtggttttagtgcaaattgcactaaaACCACGACAAGTATTTATGAACGGagtgagtagctatgaacgtgatt	3'	...((((((((..((..........(((((.((((.(((.(((((((((((((((((((((((((.....))))))))))))))))))))))))).))).)))).)))))))..))))))))...	119	37.6	-67.1	1.4	0	low
192	PC-5p-203572_12	CCTTGCCGTCGCGCGCGTGCA	21	chr2	-	39530288	39530344	ggacCCTTGCCGGCGCGCGCGTGCAcccaacggtgcgcgcgtcgccgtcaaggggct	5'	...((((((.(((((.(((((((((((....)))))))))))))))).))))))...	51	77.2	-43	1	0	low
193	PC-3p-224443_11	TTAAATTTGTGATGCGGCTTCTCC	24	chr2	-	58372003	58372200	ttcggcttcctggaccgacttctctgagaagctgccctcccccagcttcttggaaaagccgtcacctaaatttgattaggatactaaactagtttggcccaaactactttggaaatctagTTAAATTTGTGATGCGGCTTCTCCaagaaactaggtgcgggcagcttctaggagaaaccggtgctagaagccgaaaag	3'	((((((((.((((((((..(((((..(((((((((((...((.((.((((((((.((((((((((..(((((((((((((...(((((.(((((((...))))))).)))))...))))))))))))))))..))))))).)))))))).)).))...)))))))))))..)))))..)))).))))))))))))...	195	47.5	-101.2	1.1	0	middle
194	PC-3p-202370_13	ACAAGTAATATGGGTCGAGGGAGT	24	chr5	+	16980323	16980444	gaatacttcctccgacccatgttacttgtctcaaatttgcccaaatatggttctatctatgtttataaaacgtctagacacatataatattttgACAAGTAATATGGGTCGAGGGAGTactc	3'	((.((((((((.((((((((((((((((((..((((........(((((..((((...((((((...)))))).))))..)))))...)))).)))))))))))))))))))))))))).))	122	36.1	-48.1	1.1	0	low
195	PC-5p-194632_13	ACCCTCGGGGTATCCTTTGATACT	24	chr2	-	1336206	1336343	atggtgACCCTCGGGGTATCCTTTGATACTccttagtaaaaacaaatgaactaatttttcaaaaaattgtgtcattttaaaactttaattcatttggttaaactaaggaggatcaatgggtaccctgagggtaacaaa	5'	...((.(((((((((((((((.(((((.(((((((((.....((((((((.(((..(((.((((..........)))).)))..))).)))))))).....))))))))).))))).))))))))))))))).))...	132	33.3	-60	1.3	0	low
196	PC-3p-115578_37	ACACGTCTGGAGATGCTTCTCAGT	24	chr1	-	13136453	13136673	gtttgtttggatttctgtttcagcttttggtgcttttaacaatctcaaaaacacttctcctgtttacacatgaagctgagaagcacctccggacgtgtttttggtgcttctagctgagaaACACGTCTGGAGATGCTTCTCAGTttgatgtgtaaacgggagaagtgttttcgagattgctagaaacaccaaaaactgaaacagaagaccaaacaaatagg	3'	((((((((((..(((((((((((.((((((((.(((((.(((((((.((((((((((((((((((((((((.(((((((((((((.((((((((((((((((...((.....))..)))))))))))))))).))))))))))))).)))))))))))))))))))))))).))))))).))))).)))))))).)))))))))))..))))))))))...	218	40.7	-143.9	1.6	0	middle
197	PC-5p-215211_11	AACCCTCCGCTCCTAAATACTTGT	24	chr3	-	18988016	18988114	gtttctatttAACCCTCCGCTCCTAAATACTTGTcgctgttttagtgcaaacttgcactaaaacagtgacaactatttaggaacggagggagtagatgt	5'	...((((((...(((((((.(((((((((.(((((((((((((((((((....))))))))))))))))))).))))))))).)))))))))))))...	93	40.4	-60.2	1.5	0	low
198	PC-3p-71619_90	ACGGGTACCCTGAGGATCACTATG	24	chr1	+	14744694	14744844	gcaaaattgtgattctcagggtatccattgatcttttttacttcaaccaaatgaactaaaaatttaaaataacataattttttgaaaaactagttcatttgtttgaattaaagagggtcaACGGGTACCCTGAGGATCACCATGttgcacc	3'	((((.((.((((((((((((((((((.(((((((((((((.(((((.(((((((((((....(((((((..........)))))))....))))))))))).))))).))))))))))))).)))))))))))))))))).)).))))...	148	32.5	-73.2	1.5	8	middle
199	PC-3p-337750_6	GTTAATTCGACACGGAGGGAGTAT	24	chr2	-	35575145	35575216	catactccctccatcccgaattaactgacgtggatttatataaataaGTTAATTCGAGACGGAGGGAGTATa	3'	.(((((((((((.((.((((((((((....((........))....)))))))))).)).))))))))))).	70	38.9	-33.8	1.2	0	low
200	PC-5p-278427_7	AGATTGTACTCCTTCCGATCCAT	23	chr3	+	17508043	17508149	aatgaaattAGATTGTACTCCTTCCGATCCATaaaaagcgtcgtcctaacttagtataaaatggtgcgacactttttatgtatcggaaagagtaagtctccttccat	5'	.(((.((..(((((.(((((.(((((((.(((((((((.(((((((................)).))))).))))))))).))))))).))))))))))..)).)))	106	36.4	-38.6	1	0	middle
201	PC-3p-203128_12	TAACGGTCGTCCGAACGCGCC	21	chr1	-	44988058	44988303	gaccgctagtgatgatcagccggatatctctaacggtcgctcgcgggcgaccgagggtgatgtgccaaacatcagtggcgggcgcgctcgggcgactgttagtgatgagttgtacatcatTAACGGTCGTCCGAACGCGCGcgctagtgatacgcgcggacacatcactaacggtcgcccaggcagcgaccgtcactgatgatgttcgcgaggaatgatgggacatcagtggccgtcgccgcgcac	3'	(((((.(((.((((.((.....)))))).))).)))))......(((((((((..(((((((((((....((((.(((((.(((((.((((((((((((((((((((.......)))))))))))))))))))).))))).))))).))))......)).)))))))))..)))))))))..((.(((((.((((((((((...(((....))).........)))))))))).))))).))....	136	60.6	-141.6	1	6	low
202	PC-3p-50987_156	GTGCACGCGTCGCCGTCAAGAGG	23	chr3	-	44250936	44251000	ccccggcctcttgccggcgtgcgcgtgcacccgacgGTGCACGCGTCGCCGTCAAGCGGccgttg	3'	...(((((.((((.(((((.(((((((((((....)))))))))))))))).)))).)))))...	59	76.9	-48.6	1	6	middle
203	PC-3p-27959_333	ACCTTGGCACCTGACATGTGGACC	24	chr2	-	1976415	1976621	gctatttgggcccacatatcaggtgctagggtggacgcatttgtgctagaaatcccctgcctctttcttccttctctgccgtcggcccttggcaggttttgttttagcaaaagtgcgtccACCTTGGCACCTGACATGTGGGCCcaaatagccacgtgagtaggagagacacgcccgaaacacaataggacctgtgatgaatcactt	3'	(((((((((((((((((.((((((((((((((((((((((((.((((((((....((((((................(((...)))....)))))).....)))))))).)))))))))))))))))))))))).)))))))))))))))))...((((...((..........))....((((........)))).....))))..	152	52.2	-108	1	16	middle
204	PC-3p-185722_15	AATAAGGGTCGAAGGCTACCGTGA	24	chr4	+	4224569	4224740	cacctaggggtgcaacatggtacccctcagggtaccctttgacccttcttagttcaaacaaatgaactagtttttcaaaaagttgtgtcattttaaaattttagttcatttggttgaactAATAAGGGTCGAAGGCTACCGTGAgggtcacaattttgcagctctacgtcca	3'	.((.(((((.(((((.((.((..((((((.((((.((((((((((((.(((((((((.((((((((((((..(((.((((..........)))).)))..)))))))))))).))))))))).)))))))))))).)))).))))))..)).)).))))).))))).))...	168	41.3	-83	1.2	0	low
205	PC-3p-163019_19	AATAATATTGGTCGGAGGGTGTAC	24	chr1	-	5452682	5452803	tgaggtactccttccgacccatattacttgtcgcggatttactttcatattacttgtcgttgatttagtgcaattttgtactgaatctgcgacaAATAATATTGGTCGGAGGGAGTACtaaa	3'	...((((((((((((((((.((((((.(((((((.((.......))...............(((((((((((....))))))))))).))))))).)))))).))))))))))))))))...	116	38.5	-60	1.3	0	middle
206	PC-3p-152494_21	ATATTTTTATGGATGGGAGGGAGT	24	chr3	+	53382028	53382216	gaatttagataaagttgagacatcctttgttggacggttggagtaccactccatccgatccataaaaagtgtcgtccacttagtacaaaatttgtattaacatggtacaaaatgggtgacATATTTTTATGGATCGGAGGGAGTacattttgaggtatgattggatgtatactttttttttctgaaaca	3'	...((((((.((((..(((((((((...(((..((..(..((((...(((((.((((((((((((((((((((..(((.((.((((......(((....)))..)))).)).)))..))))).))))))))))))))).)))))..))))..).))..))).))))))...)))..))))))))))...	183	35.4	-63.3	0.9	0	low
207	PC-3p-82877_69	TTGGAATTGAAATGAAACTGC	21	chr5	+	10298900	10299016	gggccacattcaaaagcagtttcatttcaattccaaaggagtttcgttcgtgaaaagtttatgaatggaactcctTTGGAATTGAAATGAAACTGCttctgaatttgaatgtgggaa	3'	...(((((((((((((((((((((((((((((((((((((((((((((((((((...)))))))))))))))))))))))))))))))))))))))))......))))))))))...	111	36.8	-73.8	1.7	0	middle
208	PC-5p-368011_6	TGGGGCTCACCCGTCGGACGCC	22	chr2	+	48419256	48419410	aaatctttataggTGGGGCTCACCCGTCGGACGCCacgtcagacctgaaaacttgcgggagtgagaaggaggctgtaaggtttaatcgcgggctaacagggcagatcgggttgaggccgacgtggtgtccgacaggtgggccccacttcttagaa	5'	...(((....((((((((((((((.(((((((((((((((((.(((.....((..(....)..))....))))))...(((((((((.((((((.....)))...))))))))).))).)))))))))))))).))))))))))))))...))).	151	56.8	-79.3	0.9	0	low
209	PC-3p-189285_14	AGATCACTGTTGACTGGGTAGTCC	24	chr2	+	38668833	38668974	gattcggccgcccatcctatcggtggctactcagtcaacagtgtcttccccttgcactggaataccaaacgcgatcagtttggtgctccagcggctaagggaAGATCACTGTTGACTGGGTAGTCCcataacgtgccgactc	3'	((.(((((((.......(((.((.((((((((((((((((((((((((((...((.(((((..(((((((.......)))))))..)))))..))...))))))).)))))))))))))))))))))))).)).))))).))	142	54.9	-77.3	1	7	low
210	PC-3p-111305_39	AAATTTAGGTGACGGCTTCTCCGA	24	chr5	-	21232502	21232695	cggcttctaggaccggcttctcctagaagctgccctcacctagcttcctggagaagccgcatcacaaatttagctagattttcaaaatagtttaggccaaactagtttggtagtctaatcAAATTTAGGTGACGGCTTCTCCAAgaagctgggggagggcagcttctctgagaagccggtccaggaagccgtaa	3'	(((((((..(((((((((((((..(((((((((((((.(((((((((.(((((((((((((((..((((((...((((((..((((.((((((.....)))))).))))..))))))...)))))).)))).))))))))))).))))))))).)))))))))))))..)))))))))))))..)))))))...	191	49.5	-128.4	1.3	0	low
211	PC-3p-344136_6	AGCTTCACAACTGGGCCAGGCTGA	24	chr1	-	46027226	46027340	gtgggccctcgagatcgattgcgggatggactcagcttggctgggttgtgaagctcaatttgAGCTTCACAACTGGGCCAGGCTGAgggccatttttcgtatgaggtgggctaaa	3'	...(((((.....(((...((((((((((.(((((((((((..(((((((((((((.....)))))))))))))..)))))))))))..)))))..)))))...))))))))...	109	54.8	-66.2	1.1	0	low
212	PC-5p-163545_19	ACCCTCAGCGTATTCTTTGACCCT	24	chr4	+	5803067	5803231	aagtagagctgcaactttgtgACCCTCAGGGTATTCTTTGACCCTgtttagttcaaccaaatgaactaaagtttcaaaatgacacaaccttttgaaaaactagttcatttgtttgaactaaaaagggtcaaatgataccctgaggatcaacatgttgcacttcta	5'	...((((..((((((....(((.(((((((((((..(((((((((.((((((((((.(((((((((((...((((((((..........))))))))...))))))))))).)))))))))).)))))))))..))))))))))).)))....))))))..))))	162	36.4	-83.5	1.4	5	middle
213	PC-5p-194482_13	TTCTACTCCCTCGGTTCCATAAAG	24	chr3	-	47074740	47074850	gcatctataTTCTACTCCCTCCGTTCCATAAAGattggcacgaatttgaactagagctaattcaaatccgtgtcaatctttatgaaacggagggagtagaacatacgacac	5'	...(((((.((((((((((((((((.((((((((((((((((.(((((((.((....)).))))))).)))))))))))))))).)))))))))))))))).))).))...	105	40.5	-61.7	1.4	0	low
214	PC-3p-130647_29	ATTTAGGTAGCGGTTTCTCCAAGA	24	chr1	-	50923538	50923726	cttctaggaccggcttctcctagaagctgccctcacctagcttcctggagaagctgcatcacaaatttagctagacttccaaaatagttttaggccaaactagtttggtagcttaatcaaATTTAGGTAGCGGCTTCTCCAAGAagctgggataggacagcttctcagagaagccggtccaggaagccg	3'	((((..(((((((((((((..((((((((.(((..(((((((((.(((((((((((((((..(((((((((((.....(((((.((((((......)))))).)))))))))).....)))))).))).)))))))))))).)))))))))..))).))))))))..)))))))))))))..))))...	186	48.1	-104.2	1.1	5	low
215	PC-5p-32502_282	TTGTGCACAGAGAACCTCTCC	21	chr2	+	8001143	8001371	tcgaggccttgcgctcggatctagacaacaaaagtggaagatcgagaagctcaaggctcaactggtggagcaagtccagaacaggaaaTTGTGCACAGAGAACCTCTCCttgaaagcctgtctagacaagctagatagtagtccagaggttctcggtgcacagctcaacactaactatctagcttgtctagacgggccttcaaagagaggttctcagtgcacaatttct	5'	..(((.(((((.((((.(((((...((.......))..)))))..).))).))))))))..((((..........))))....(((((((((((((.(((((((((((.(((((.(((((((((((((((((((((((((((...(((...............)))...))).)))))))))))))))))))))))).))))).))))))))))).)))))))))))))	146	48.5	-117.3	1.1	71	middle
216	PC-3p-200914_13	AAGAAGAGTCAAAAGGTACCCTGA	24	chr5	+	6030297	6030434	acggtgattatcagggtattctttgacacttcttagttcaaacaaataaactagttttataaaaagttatgtcatttttaaattttagttcatttggttgaactAAGAAGAGTCAAAAGGTACCCTGAtagtcacaaa	3'	...((((((((((((((((..((((((.(((((((((((((.(((((.((((((..((.((((((.........))))))))..)))))).))))).))))))))))))).))))))..))))))))))))))))...	132	29	-65.8	1.6	0	low
217	PC-5p-209206_12	CTAGTATTTCCCTCGGTCTTG	21	chr3	+	44433248	44433404	agaaaaattgtatgtaagctatattgtgaaatgaactagaCTAGTATTTCTCTCGGTCTTGttagcatgtttatacaggatgagtgcttatgctaataagactgagggaaatactaaactactttgttccacaatttggcttatatacagttttccc	5'	...((((((((((((((((((.((((((.((..((.(((..((((((((((((((((((((((((((((..(((.........)))..))))))))))))))))))))))))))))..))).))..)).)))))).))))))))))))))))))...	151	33.1	-75.4	1.5	0	low
218	PC-5p-223388_11	ATACTCCTTCCGATACTAAATTCT	24	chr2	-	33301630	33301792	tatggtcaaactggcagataatagATACTCCTTCCGATTCTAAATTCTtgtctcaagtttgccgaaatatggatgtatctattcttaaaaaacgtctagatagttgtaatatttcgacaacaatttaggattggagggagtatttgcatttgtgttgactctg	5'	...((((((....((((((..(((((((((((((((((((((((((.(((((..((((((((.......(((((((...............))))))).......)))).)))).))))).))))))))))))))))))))))))).)))))).))))))...	157	34.4	-55.5	1	0	low
219	PC-5p-166628_18	ATGTGTAGTACTCCTTCCCATTCT	24	chr1	+	42888528	42888635	gtaATGTGTAGTACTCCTTCCCATTCTaaattgttgtcgttattttaatacaaatttgaactgaaacaacgacaacaatttaggatcgaagtgagtactatatataca	5'	((.(((((((((((((((((..(((((((((((((((((((.(((((...((....))...))))).))))))))))))))))))).)))).))))))))))))))).	107	30.6	-47.5	1.4	0	low
220	PC-3p-65221_105	AAATCTGAGATGCGGCTTCTCTAA	24	chr1	-	27408917	27409106	accggcttctctgagaagttgtcctcccccaccttcctggggaagccgtcacttaaatttgattaggctagtaaattagtttgggctaaattactttggaaacctaactAAATCTGAGATACGGCTTCTCTAAgaagttaggtgagtgcagcttctaagagaagccagtcagtcctagaagccggaaaga	3'	...(((((((((.((((((((..(((.((...((((.((((((((((((..((((.((((..((((((((((((.(((((....))))).)))))..))...)))))..)))).))))..)))))))))))).))))...)).)))..)))))))).)))))))))..((..(((........)))..))	163	44.7	-80.6	0.9	31	middle
221	PC-3p-69807_94	ATTTTGAATGCGGCTTCTCCAGGA	24	chr4	-	42536421	42536610	gcttccttgagcggcttctctgagaagtagccctcccccagcttcttggagaagccgcattccaaatttagctaaattttcaaaatagattaggccaaactatttttgaagtctaatcaaATTTTGGATGCGGCTTCTCCAGGAagctgggtgagggcagcttctcagaaaagccgggtctagaagccga	3'	(((((...((.((((((.(((((((((..((((((.((((((((((((((((((((((((((.((((((..................((((((((((((.....))))..)))))))))))))).)))))))))))))))))))))))))).))))))..))))))))).))))))..))..)))))...	187	46.8	-109.4	1.2	7	middle
222	PC-3p-219914_11	AAACTTGTGATGCGGCTTCTCCAG	24	chr4	-	32544155	32544348	cggcttcctgcactggcttctctgagaagctgccctcctccagcttcttggagaagccaccatctaaatttgattagactatcaaactagattggcctaaactactttgaaagtctagctAAATTTGTGATGCGGCTTCTCCAGgaagctaggtgagggcagcttctaggagaagccggttctagaaggcgaaa	3'	((.((((....(((((((((((..(((((((((((((..(((((((((((((((((((..((((((((((((..((((((.(((((.(((.((......))))).))))).))))))..)))))))).)))).))))))))))))))))).)).)))))))))))))..)))))))))))....)))).))...	191	47.9	-114.7	1.2	0	middle
223	PC-3p-23091_406	TTACTCCCTCTCTTCATCGCC	21	chr3	-	25610685	25610874	gatgaagagagggagtaagggagcagcctcggggcacgagcagcaccggcaccaccactcccacccgcgagttaatgtgtcgatggtgttggtgctgctcgtggcgccggggctgctcccTTACTCCCTCTCTTCATCGCCgtcgaagccgcgccgtgtgcagtccagccgccggcacttagggttcact	3'	((((((((((((((((((((((((((((((((.((((((((((((((..(((((.(((....((......))....)))....)))))..)))))))))))).)).))))))))))))))))))))))))))))))))...((.(((.((..((((((.((......)))).)))).....)).))))).	138	64.7	-128.7	1	11	middle
224	PC-5p-133721_28	TGGATGGCTGACATGTGGACC	21	chr1	+	6258028	6258145	cctggattcagtgacgtaacgtcacctaacttTGGATGGCTGACATGTGGGCCaacaggtcgtgggacccacatgttagccacccaaagtcaggtgaagtaacttcattgaatccttc	5'	...(((((((((((.((.((.((((((.(((((((.(((((((((((((((((.((.....)).)).))))))))))))))).))))))).)))))).)).)).)))))))))))...	112	50	-72.7	1.2	10	middle
225	PC-5p-224977_11	TGTGGTCTGTGTAAAAATACC	21	chr2	+	27343593	27343781	agatgtatactacatatctgtacattttcgtgtaaagattcattgattTGTGGTCTGTGTAAAAATACCaaatctagggatgtataatagcgctattgaggtatccatttcctccccagatttggtatttttacacagaccacaaatcaatgaatctttacgcgaaaatgtacagatatgtagtataca	5'	...((((((((((((((((((((((((((((((((((((((((((((((((((((((((((((((((((((((((.(((..((......))......((((.........)))))))))))))))))))))))))))))))))))))))))))))))))))))))))))))))))))))))))))))))	186	33.3	-124.7	2	0	low
226	PC-3p-279918_7	ACTAAGGAGAGTCAAAAGTTACCC	24	chr1	+	61776272	61776499	cattatagagctgcaaaaatgtgaccctcgaggtaccttttgatcatctttagttcaaccaaatgaacaaaaaatttaaaatgacgcaattttttgaaaaactagttcatttgtttgaACTAAGGAGAGTCAAAAGTTACCCtaagggtcaccatgttgcacctctatatcattacatgatctaaatatttacatgcaggcactagtatcatgtactccctccacccc	3'	...(((((((.(((((....((((((((...((((.((((((((..((((((((((((.(((((((((......(((((((..........)))))))......))))))))).))))))))))))..)))))))).))))...))))))))....))))).)))))))....(((((((((((...................))).)))))))).............	166	36	-80.6	1	0	low
227	PC-3p-87350_62	TTACGGAACGGAGGGAGCACC	21	chr1	+	7186126	7186213	tgattggtactccctccgttccgtaaagattggcgcggtctagttcaaagccgcgccaatctTTACGGAACGGAGGGAGCACCaagga	3'	...(((((.(((((((((((((((((((((((((((((.((.......))))))))))))))))))))))))))))))).)))))...	82	54.5	-68.6	1.4	3	low
228	PC-5p-292004_7	AGCCCGGCCCGAAAGCTCGAAATG	24	chr1	+	64527262	64527399	caAGCCCGGCCCGAAAGCTCGAAATGactaaaaacggttattttttaggaaaaatatgtataaaaatcatttatttattctaaaaataattattttaatgcttaaatgacctattttcggggtttcgggccgggtcgg	5'	...(((((((((((((.((((((((((((......))))).....((((........((((.(((((...((((((.......))))))..))))).))))........)))).))))))).)))))))))))))...	132	34.1	-47.4	1	0	low
229	PC-3p-238143_10	ACATCTTTTGTTGGACGAGGGAGT	24	chr1	+	33909944	33910096	aagttcgaactgttatattcctctgtccaacaaaggatgtctcaattttgactaaatttgaatgcatatacactaagtcatgtccagatacatctaaattttgacaaacttgagACATCTTTTGTTGGACGAGGGAGTagttgttctgaaaaa	3'	...(((((((.....((((((..((((((((((((((((((((((.((((...((((((..(((.((....((........))....)).)))..))))))...)))).))))))))))))))))))))))..))))))...)))).)))...	147	34	-57.4	1.1	0	low
230	PC-3p-150796_22	GATCCATGGAATCGTCTCGCCGTC	24	chr3	+	56681796	56681978	tggatggtggttctattgccacgtcatctcatggtgagtcgatttcgtggaccccactaagatgcatccctctatttctctctctctctcattctcatgtgctcccacgagctaatgtggGATCCATGGAATCGTCTCGCCGTCagctgacgtggacacatggcaatgaaaccaccatctcgt	3'	.(((((((((((..((((((((((((.((.((((((((.((((((((((((.(((((..(((........)))...........................((((....))))....))))).)))))))))))).)))))))).)).))))))........))))))..)))))))))))...	179	50.8	-83	0.9	0	low
231	PC-3p-15479_595	TTGATCTGGCTACGATACGGC	21	chr1	-	25844318	25844414	acaggcgaggccgtatcgtagccagatcaacatatatcttgtgagtctcgccactcacaagatatatgTTGATCTGGCTACGATACGGCcggccgag	3'	...(((..((((((((((((((((((((((((((((((((((((((......)))))))))))))))))))))))))))))))))))))).)))...	91	51.5	-78.2	1.6	8.5	middle
232	PC-5p-248603_9	ATCCCTCTGTCTTGAATTAACTGA	24	chr1	+	25422177	25422262	taATCCCTCTGTCTTGAATTAACTGAcgccgatttgtttagattcttatacaaatccacgtcagttaatttcagacggagtgagta	5'	...((.((((((((..((((((((((((..(((((((.(((....))).)))))))..))))))))))))..)))))))).))...	80	37.2	-38	1.2	0	low
233	PC-3p-156798_20	AAACAGCGACGAGAATTTAGAAAC	24	chr2	-	19770206	19770275	ctttttctaaattcttgtcgctgttatagtttaaatttgtactaAAACAGCGACAAGAATTTAGAAACgg	3'	...((((((((((((((((((((((.((((..........)))).))))))))))))))))))))))...	64	30	-35	1.7	0	middle
234	PC-5p-154981_21	ATACTACCTCTGGCCAACAAAGGA	24	chr3	+	48009698	48009842	taacttacATACTACCTCTGGCCAACAAAGGAagtcttaactttgactaaatttgaatgtatttatacattaagtcatgtctagatacattcaaattttgacaaacttgagacatcttttgttggacggagggagtactaagctt	5'	...((((..((((.((((((.(((((((((((.(((((((.((((...(((((((((((((((((.((((......)))).)))))))))))))))))...)))).))))))).))))))))))).)))))).)))).))))...	139	33.1	-63.1	1.3	9	low
235	PC-3p-78851_76	AATTTGGGATGCGACTTCTCTAGC	24	chr2	-	10921266	10921452	gtttttagatccggcttctctgagaagctgccctcatccagctttctggaaaagccgcattcaaaatttgattagcctttcaaaatagtttggcctaatctattttagaaaatcttgctaAATTTGGGATGCGACTTCTCTAGTaagctgggggtgggcaacttctcagagaagccgctaggaagcc	3'	((((((((...((((((((((((((((.(((((...((((((((.(((((.(((.(((((((.(((((((...((..(((((((((((...........))))))).))))..))...))))))).))))))).))).))))).))))))))...))))).)))))))))))))))))))).)))).	186	43.9	-87.7	1.1	10	middle
236	PC-5p-325499_6	TTCAGTCGTCCTGGCCGAGGC	21	chr3	-	28591476	28591574	cctgggcgaagccaactggacTTCAGTCGGCCTGGCCGAGGCcgactgggcctactcggctttggccaggccgactgggcccaatcggcctcgcctagc	5'	.((((((((.(((...(((.(.(((((((((((((((((((((((.((....)).)))))))))))))))))))))))).)))...))).)))))))).	97	69.7	-72.2	1	0	low
237	PC-5p-188029_14	TTATACCTTATACTCCCTCCGTCT	24	chr1	+	31113089	31113228	tgtatatgtatatcttgTTATAACTTATACTCCCTCCGTCTcaagttaactaacgtggatttgtataagaatctatacaaatccacgtcagttaattcgggatggagggagtatctgtcttgtgaactggtacatgtctg	5'	...((((((((......(((((((..((((((((((((((((.((((((((.(((((((((((((((......))))))))))))))).)))))))).))))))))))))))))..))..)))))....))))))))...	134	37.1	-69.5	1.3	0	low
238	PC-3p-364616_6	ATTTTTGTTGGTCTAATTGGTGGT	24	chr1	-	29332454	29332689	caactttgaccatcaactagactaacaaaatatgaattatgtgttataaaaattataccactagattcatatttgagaaaagtttatgatggtatagtttttacagtataaaatttaCTTTTTGTTGGTCTAATTGGTGGTcaaagcaaaacactgaaatgcgttcgtgtcttatattattatgtaacggagggagtacaactctagtatccgaacttactccctagtatccgaac	3'	...(((((((((((((.(((((((((((((..((((((.(((..(.((((((((((((((......(((((.............))))))))))))))))))).)..))).))))))..))))))))))))).)))))))))))))................(((((.((..((((....))))..))..((((((((....((........))...))))))))......)))))	143	31.4	-74.9	1	0	low
239	PC-5p-276103_7	AAGAGAAGTGGGCTATTAACTAGT	24	chr1	-	44406626	44406804	tggtgcttagttggagaaaagagaagaggagagagAAGAGAAGTGGGCTATTAACTAGTagccggctgcaacacgtgctactagacaccatagagtgcctaggagcacatgctgcagctgactattagatagtaacccacctctcttttctctcctttttcttttctccaactaagtaa	5'	...(((((((((((((((((((((.((((((((((((((((.(((((.(((((.(((((((.((((((((.((.(((((.((((.(((......))).)))).))))).)).)))))))).))))))).))))).))))).))))))))))))))))))))))))))))))))))))).	175	44.7	-112.2	1.4	0	middle
240	PC-3p-58227_127	ACCTGACCCACATGTTAGCCACCC	24	chr4	-	9797782	9797922	acggacggacctggattcggtgaagttactactttgggtggctaacacgtgggtcaacgggcccacgtgttagccACCTGACCCACATGTTAGCCACCCaaagtcaggtgaagttacgtcactgaatttttctctgtcacg	3'	.((((((((....((((((((((..((((((((((((((((((((((.((((((((...(((..........)))...)))))))).)))))))))))))))))..))))).......))))))))))....)))))).))	140	52.5	-74.3	1	15	middle
241	PC-5p-94296_54	ATAGGAGTCCTGTTTAGCGGTTCT	24	chr2	+	34121475	34121599	tcggctgttaaaaacgggATAGGAGTCCTGTTTAGCGGTTCTactgaagatgctctaaaagaatgttagagcatctttaacagaaactacttaaacaaggctcctaaactgtttttaggggcttt	5'	..(((..((((((((((..((((((((.(((((((..(((((..((((((((((((((.......))))))))))))))..)))).)..)).))))).))))))))..))))))))))..)))..	121	39.2	-57.2	1.2	5	middle
242	PC-3p-159744_20	TATGATCAGCTTATCCGTAGT	21	chr5	-	17083585	17083698	gatgcgccaggcactacgtataagatgatcatacagtctgttccactttttgaagggaaagtcgaacagactgTATGATCAGCTTATCCGTAGTctgttttacttggctgctaa	3'	...((((((((.((((((.(((((.((((((((((((((((((.((((((......)))))).)))))))))))))))))).))))).))))))........)))))).))...	108	43	-56.7	1.2	8	low
243	PC-5p-237748_10	ACCCCTTCCGTCCCATATCAAGTG	24	chr1	-	20151292	20151394	gcaagtACTCCTTCCGTCCCATATCAAGTGacgaaatattacatgatacatttatatttggacaaatttgagtcacttaatatgtgacggagggagtattaac	5'	...(((((((((((((((.(((((.(((((((.((((....((.((((......)))))).....))))..))))))).))))).)))))))))))))))...	97	35.9	-40.6	1.1	0	low
244	PC-5p-178996_16	AGTGTCGCAACTCTGTCTAGATGC	24	chr5	+	17916600	17916726	aatactaattaaatgatattaAGTGTCGCAACTTTGTCTAGATGCgcatgtatctagagcgttttagtgtgtacatacatgtgtatctagacaatgttgcgacactcagtgctagacgattagtcca	5'	...(((((((...(..((((.(((((((((((.((((((((((((((((((((.((..((......))...)).)))))))))))))))))))).))))))))))).))))..)...)))))))...	121	37	-58	1.2	0	low
245	PC-3p-103243_45	CTTCCACCTTTGATCTGAGTC	21	chr1	-	7530044	7530209	atcgtaggccattcgattaagaacgcacggctcggatcaaaggtggaaatcccaccgaccacttaaaccaacttttgaacataaccctctaccattgagtttaagtggttggtgggaCTTCCACCTTTGATCTGAGTCatgggtttttgatccaatggcctacaag	3'	...((((((((((.((((((((((.((.((((((((((((((((((((.((((((((((((((((((((((.....((.........)).....))).))))))))))))))))))).)))))))))))))))))))).)).)))))))))).))))))))))...	160	45.8	-105	1.4	7	middle
246	PC-5p-110211_40	TTAGGATTACCTTGGCACTCC	21	chr2	+	10387688	10387896	gcagtgcgataggaccttcgtgacccacttagtgtacttttaggactcaaaccttcattttcatattaTTAGGATTACCTTGGCACTCCtgcaatactctggaaatcctaaaagtattgcttgggtgccaagttagtcccaatactatgaaaatgtacatttatgtcctcagattacaccaagtgagtcattagagatcatatctgtac	5'	...((((((((.((.(((.(((((.(((((.(((((.(((.(((((..(((....((((((((((.((((.((((((.((((((((((..((((((((..((....))....))))))))..)))))))))).)))))).)))).))))))))))....)))..))))).))).))))).))))).)))))..))).)).)))).))))	206	39.2	-87.8	1.1	6	middle
247	PC-5p-275106_7	AATAAACAGTGTCGGCCATT	20	chr3	-	19470037	19470155	tccattgtttgtactccctcgatcAATAAACAGTGTCGGCCATTttgtactaagttagtacaaattttgtactacatgtccggcactttttatggatcggagggagtacatctaataga	5'	((.((((..(((((((((((((((.(((((.((((((((.(((...((((.(((((......))))).))))...))).)))))))).))))).)))).)))))))))))..)))).))	119	38.7	-52.1	1.1	0	low
248	PC-3p-80379_73	AACTTAATGTGTGACGGAGGGAGT	24	chr2	+	36166978	36167086	ctaactccctttgtcccatattaagagacgaaatattacgctttttgggtatagatacattcatatttgaacaaatttgagtCACTTAATGTGTGACGGAGGGAGTacc	3'	...(((((((..(((.(((((((((.(((.......(((.((....)))))(((((...((((....))))...))))).))).))))))))).)))..)))))))...	103	36.7	-35.9	0.9	5	middle
249	PC-5p-392880_5	AGCTGTCCTCACCTAGCTTTCTGG	24	chr4	+	45746121	45746272	ctcctagaAGCTGTCCTCACCTAGCTTTCTGGagaagccgcatcataaattttgctatactttcaaaatagtttagtccaaactagtttagtagcctaatcaaattttggtcatggcttctctaggaagctggaggagggcagcttctcaga	5'	...(((((((((((((((..(((((((((((((((((((..............((((.(((........))).))))(((((.....((((....))))......)))))....)))))))))))))))))))..))))))))))))).)).	148	42.1	-69.6	1.1	0	low
250	PC-3p-205542_12	AATCTGAGACAATTTGAGACAAGT	24	chr1	-	42597725	42597819	aaatattacatgtttctagattgttttagaaatacatttttttaggcaaatttgagacaagttaAATCTGAGACAATTTGAGACAAGTaataccg	3'	...((((((.((((((.(((((((((((((...((.((.((((((......)))))).))))....))))))))))))))))))).))))))...	89	26.3	-25.3	1	0	low
251	PC-5p-31584_291	AAGCTGAGAAGCACGGCCAGAGGT	24	chr2	+	10106935	10107148	ttttttgggtttctgattcagcttttggtacttctaaccctctaaaaagtacttcacccgtttacacatgAAGCTGAGAAGCACGTCCAGAGGTgcttcctgcagcttctggagggaagcacctcccgacgtgcttctcagattcatatgtaaacgggagaagtgtttttttagaaagctagaagcaccaaaagctgaaacagaagcccaaaca	5'	...((((((((((((.(((((((((((((.((((((....(((((((..((((((.((((((((((.(((((.((((((((((((((..((((((((((((.(((...)))..))))))))))))..)))))))))))))).))))).)))))))))).))))))...)))))))....)))))).))))))))))))).))))))))))))..	209	44.4	-133.4	1.4	24	middle
252	PC-3p-132376_28	AGTAACGGACAGGTGGAGCGAGCC	24	chr2	+	26435300	26435359	taagctgcgcttcgcgtccgttgctcacccgaggAGTAACGGACAGGTGGAGCGAGCCaa	3'	...(((.(((((((((((((((((((.......)))))))))))..)))))))))))...	54	61.7	-33.8	0.9	0	middle
253	PC-5p-100716_48	AGCCGCATCTCAGATTTAGTTAGT	24	chr1	+	69936288	69936496	tgcgttctgttcggcttctaagaccggtttctcctataagctgtcctcacccagcttcctggagaAGCCGCATCTCAGATTTAGTTAGTtttccaaagtagtttagacaaactagtttggtagcctaatcaaatttaggtggcggcttctccaggaagctgggggagaacagcttctcggagaagccggtcctggaagccgaaaagaac	5'	...(((((.(((((((((((.(((((((((((((...(((((((.(((.((((((((((((((((((((((((((.((((((..((((..(.(((((.((((((....)))))).))))).)..))))..)))))))))).)))))))))))))))))))))).))).)))))))...))))))))))))).))))))))))).)))))	206	48.8	-137.4	1.3	0	middle
254	PC-5p-250353_9	TTCCCTCCTTCCCAAAATAAG	21	chr4	-	1804992	1805105	aaccaatcctatataTTCCCTCCGTCCCAAAATAAGtgacgcggatttgtataaattgtcatacaaattcacgtcacttattttgggacagagtgagtactatatggattgtta	5'	...(((((((((((((((.(((.((((((((((((((((((.((((((((((........)))))))))).)))))))))))))))))).))).))))).)))).))))))...	108	36	-59.6	1.5	0	low
255	PC-5p-424193_5	AAAACCCGCCACTGATAACCCCCT	24	chr5	+	23845423	23845566	caatcagtggcggtttttctAAAACCCGCCACTGATAACCCCCTatcagtggccatgctatcagtggaggatttttatctaaaaaccgcactgatgggggtccatgagtggcgggtttcggattaaaaaacccgcccctgacgg	5'	...((((.(((((((((((..((((((((((((.((.((((((.(((((((.((((.......)))).((.(((((....))))))).)))))))))))))..)).))))))))))))..))....)))))).))).))))...	138	50.7	-70.1	1	0	low
256	PC-5p-490288_5	ATGCACGTGGTGGCCCAAGCAAGG	24	chr2	-	11774097	11774258	acaacactcagcccatacATGCACGTGGTGGCCCAAGCAAGGccaaagggagttgacacatatggtcaggtaggaagcatgttgaagtatttccaagacaagatcgccgagaacccaactgggctttatttgggccacgttgtgcatgtatgggatgagtgt	5'	...(((((((.((((((((((((((..(((((((((..((((((...(((..(((((.......)))))...((((..((......))..))))...................))).....))))))..)))))))))..)))))))))))))).)))))))	159	50	-75.2	0.9	0	low
257	PC-3p-238293_10	ATCTTTTATTGGACGCAGGGAGCA	24	chr3	-	2511026	2511164	atttgtgctctctccgtccaacaaaaaatgtctcacgtttgactaaatttgaatgtcatctatacactaagtcatgtctagatacattcaaattttgataaatttgagtcATCTTTTATTGGACGGAGGGAGCAtatag	3'	...((((((((((((((((((.((((.(((.((((..((((...((((((((((((.(((((.(((........))).)))))))))))))))))...))))..)))).))).)))).))))))))))))))))))...	133	33.8	-63.3	1.3	10	low
258	PC-5p-224960_11	ACACGTGAATCTGAGAAGCACCTC	24	chr3	+	55231831	55232020	tttgtttcagcttttggtgcttctagcaatttcaaaagcacttctcccgtttACACGTGAATCTGAGAAGCACCTCcagacgtgcttctccgctagaagcaccaaaagcacctcgggaggtgcttttcagctttatgtgtaaacatgagaagtgcttttgagattgctaaaagcatgaagctgaagccca	5'	...(((((((((((..((((((.(((((((((((((((((((((((..(((((((((((((.(((((((((((((((.((.((((((....((.....)).....)))))).)).))))))))))))))).)))))))))))))..))))))))))))))))))))))).)))))))))))))))))...	184	44.7	-116	1.4	0	middle
259	PC-3p-376568_6	ACGACCAGCTGCGGCTCTGTCCAG	24	chr3	+	27909426	27909491	agaggagaaggggccgcagctggtcagtgatgaagcgcagcACGACCAGCTGCGGCTCTGTCCAGc	3'	...(((...((((((((((((((((.(((.((.....)).))))))))))))))))))).)))...	60	65.2	-40.8	0.9	0	low
260	PC-5p-42226_203	ACACCTCCGGAGATGCTTCTCAGC	24	chr3	-	46888760	46888893	aaaagcacttctcccgtttacacatgaagttgagaaACACCTCCGGACATGCTTCTCAGCtagaagcaccaaaagcaagaagcatgtccggaggtgcttctcagcttcatgtgtaaaatgggagaagtgttggg	5'	...(((((((((((((((((((((((((((((((((.(((((((((((((((((((..(((............))).))))))))))))))))))).)))))))))))))))))))).)))))))))))))...	128	47	-94	1.5	19	middle
261	PC-3p-130395_29	ACGTCCGGAGATGCTTCTCAGTTT	24	chr2	-	49321716	49321941	taggccacttttgtttggctcagcttttggtttattaattttaaaaacacttctcctgtttacacatgaagctgagaatcacttccggacgtgtgtttttggtgcttctagctgagaagcACGTCCGGAGATGCTTCTCAGTTTcatgtgtaaacagtagaagtgcttttgagattactagaagcaccgaaaactgaaatagaagtccaaacaaacaggcctggtt	3'	((((((...((((((((((((((.((((((((((.(((((((((((.(((((((.(((((((((((((((((((((((.((..(((((((((((.((((..((.......))..)))))))))))))))..)).))))))))))))))))))))))).))))))).))))))))))).)))....))))))).)))).......).)))))))))..))))))...	223	40.7	-114.4	1.2	0	middle
262	PC-3p-219322_11	AATTGGTCAAAGTTGAGACGTCCT	24	chr1	-	6126811	6126944	ttttacttcctctgtccaacaaaagatgtctcaagtttgtcaaaacttggatgtatgtagacatgacttagtgtatagatgcattcaaATTTGGTCAAAGTTGAGACGTCCTttgttggacgaagggagtacaa	3'	...((((((((..((((((((((.((((((((((.(((((((((..((((((((((.((.((((......)))).)).)))))))))).))))).)))).)))))))))).))))))))))..))))))))...	128	37.3	-66.2	1.3	0	low
263	PC-5p-32425_282	AGGTCATTGTGGATGTCATGCATG	24	chr3	-	58533829	58533906	tAGGTCATTGTGGATGTCATGCATGcaacccagatcatcatgatcttgggttgcatgcatgacatccacaatgataat	5'	...(((((((((((((((((((((((((((((((((.....)))).)))))))))))))))))))))))))))))...	72	42.3	-60.1	1.8	13	middle
264	PC-3p-453192_5	ATAGGTGGTCTATCAGTGGCGTGC	24	chr1	-	24182863	24183009	acacgccactgatggaccgaccgcgctcccctgtctcgtcccacgggtcaccattagtgacggtcggaacagaaaccgccactgatagtagtggcggttccttggtaagaaccgacattgATAGGTGGTCTATCAGTGGCGTGTttc	3'	((((((((((((((((((.(((.........((.((((.....)))).))..(((((((.(((((....(((.(((((((((((....)))))))))))..)))....).)))).))))))).)))))))))))))))))))))...	144	56.5	-74.9	0.9	5	low
265	PC-5p-55851_136	ATTCCCTCGTCCCATAATTCTTGT	24	chr1	-	3167263	3167428	cgagcaccctttcagcgtatatatattACTCCCTCGTCCCATAATTCTTGTctcaaatttgctcaaatatggatgtatctattcctaaaaaatgtctagatacatgtaatatttcgacaagaattacgggacagagggagtacattttaatgttgttggctgccta	5'	...(((.((...((((((.((.....((((((((((((((.(((((((((((.((.((((....)))).)).(((((((((...............)))))))))..........))))))))))).))))).))))))))).....))))))))..)).)))...	160	36.7	-59.3	1	7	middle
266	PC-3p-422072_5	ACACTTAGTATGGGACCGAGGGAG	24	chr2	+	43849245	43849452	atattactctctccgttccatattaagtgtctcaaatttgttcaaacatgaatgtatatatacctaaaaaacgtctagatacatgtaatgtttcgACACTTAGTATGGGACGGAGGGAGtaggatttaggagtacttgtctccattcactcagacggacttatgaaggcacccacgaagaaattcctcagaatgccttaaaaacaaaa	3'	...((((((((((((((((((((((((((((.((....))...((((((..((((((.((.((.........)).)).))))))...)))))).))))))))))))))))))))))))))))......((((.......)))).....................((((((.....(((....))).......))))))..........	119	37	-66.8	0.9	0	middle
267	PC-3p-124424_32	AATCTGTGACGCGGCTTCTCCAGA	24	chr2	-	56775762	56775952	cgcttcctacaccggtttctctgaaaagctgccctcctccagcttcttggagaagccgccacctaaatttgattaggttaccaaactagtttagcctaaattattttggaagtctagctaAATTTGTGACGCGGCTTCTCCAGAaaactaggtgaggacagtttctaggagaagccggtccaagaagccga	3'	.(((((....((((((((((((...((((((.((((..((((.((..(((((((((((((((..(((((((..(((..(.(((((.(((((((...))))))).))))).)..)))..))))))))))..))))))))))))..)).)).)).)))).))))))...))))))))))))....)))))...	187	46.6	-86.4	1	0	low
268	PC-3p-119080_35	AAAGTGACAATCCATAGGCCTTCC	24	chr1	-	52839732	52839890	aatgacatcggaggaaggcctataaattgccattttaagctggtacaagaaagactcgtaaaaaaaaaagctagtacaagaaaggtcacatgtgaaaggtgaagggggctcggctagcagAAAGTGGCAATCCATAGGCCTTCCtccaatgtcattgga	3'	((((((((.((((((((((((((..(((((((((((..((((((....((.....))...........((((..(((........(((....)))...))).....))))..))))))..)))))))))))..)))))))))))))).))))))))...	156	43.4	-66.4	1	0	middle
269	PC-5p-227792_11	AAAAGTGGACACGTGGCACGAATC	24	chr4	-	20243111	20243224	aaaaaaaacggtttggcaaagctAAAAGTGGACACGTGGCACGAATCcaattacaagctgcggttcaggatcatgccacgtgtccatttttagctttccgaaaccgtttttaga	5'	...(((((((((((((.((((((((((((((((((((((((.((.((((((..(.....)..)))..))))).)))))))))))))))))))))))))).)))))))))))...	108	43	-61.8	1.3	0	middle
270	PC-3p-96581_52	AACTTGTGATGCGGCTTCTCCAGC	24	chr1	-	53634459	53634650	ggcttcctggaccggcttctccgagaagctgccttcctccagcttcttggagaagccgccacctaaatttgattaggctaccaaactagtttggcctaaactactttggaagtctagctaAATTTGTGATGCGGCTTCTCCAGCaagttaggtgagggcagcttctaggagaagccggtcctagaatccgaa	3'	((.(((..((((((((((((((.(((((((((((((..(((((((..(((((((((((((((..(((((((..((((((.(((((.(((((((...))))))).))))).))))))..))))))))))..))))))))))))..))))).)).))))))))))))).))))))))))))))..))).))...	189	50.5	-117	1.2	0	middle
271	PC-3p-91791_57	ATTTGAGACAAGCAATATGGGTCC	24	chr2	-	34920643	34920765	taatactccctccgacccatattactcgtcgaaatattacatgtatctagacgcttcttaatcatagatacatccatatttgggcaaATTTGAGACAAGCAATATGGGTCGgagagagtaatt	3'	...(((((.((((((((((((((.((.(((.((((.....(((((((((((..........)).)))))))))(((....)))....))))..))).)).)))))))))))))).)))))...	117	37.4	-47.5	1	0	low
272	PC-5p-155013_21	AAGAACGCCACTGATAACCTGCCT	24	chr1	-	32916679	32916815	ccaaccattagtggcggatacacatctgaAAGAACGCCACTGATAACCTGCCTatcaatgtcgtttacctgaatttaaccgccactgatagacaggtatcagtggcggttttcagcttgaccgccactaatggttgc	5'	.((((((((((((((((...((...(((((((..(((((((((((.((((.((((((.((.((.(((........))).)).)).)))))).))))))))))))))).)))))))..)).)))))))))))))))).	135	47.4	-71.3	1.1	13	middle
273	PC-5p-86654_63	AACACATCAGTAACGGTCGGGGCC	24	chr3	-	41885342	41885423	AAAACATCAGTAACGGTCGGGGCCgccgttactaacttcgtgttactgatgaaacggtcgccccgactgttactgatgtacc	5'	...((((((((((((((((((((..(((((..((((.....)))).......)))))..))))))))))))))))))))...	76	51.2	-46.5	1.1	0	middle
274	PC-3p-142136_25	TAACTTTGGCTACACAACTCC	21	chr1	+	53465422	53465555	atcatttggagttgtgtagccaaagttatgactagtttggtgggaggtgtccaggctgttaacaagctcccaccaaactagtcataaccctccaccaaactagtcaTAACTTTGGCTACACAACTCCgaataaa	3'	...((((((((((((((((((((((((((((((((((((((((..(((.....(((((((...............))).))))...)))..))))))))))))))))))))))))))))))))))))))))...	128	43.3	-80.5	1.4	0	low
275	PC-5p-373121_6	AACTTGGCTGTGACGTTCAGT	21	chr3	+	35982914	35983000	ccatgAACTTGGCTGTGACGTTCAGTttcatgcattaacttgaaaactgtttaaatgattcactgaacttcgcagctttgttcattt	5'	..((((((..((((((((.(((((((.((((.....(((.........)))...))))...))))))).))))))))..))))))..	83	36.8	-32.6	1	6	low
276	PC-5p-65166_106	AATTGAATCCAGTCGGCCTGGCCC	24	chr3	+	57009857	57009995	tgAATTGAATCCAGTCGGCCTGGCCCaaaccaactgggccagtcggcctgggcgtggggggcccgcgggctagacaagcggcctggccgaggccgactgggcctaatcggcttgggccaggccgactgggcccaatcgg	5'	((.((((..(((((((((((((((((((.((...(((((((((((((((.(((..(((...))).((((((........))))))))).))))))))).))))))...)).)))))))))))))))))))..)))))).	138	69.8	-95.8	1	10	middle
277	PC-5p-240060_10	TTACTCGCTCCGTTCCTAAATACC	24	chr4	-	21519215	21519346	tcagtgactatacatgtaagTTACTCGCTCCGTTCCTAAATACTtgtcgctgttttagtgcaatttgtactaaaacagcgacaagtatttaggaatggagggagtagtactgaacatatttggggtgacggt	5'	...((.(((....((((.((((((((.((((((((((((((((((((((((((((((((((.....)))))))))))))))))))))))))))))))))).)))))..)))..))))......))).))...	126	40.2	-74.8	1.4	0	low
278	PC-5p-68814_96	ATTGTGCACAGAGAACCTCTC	21	chr2	-	8001341	8001487	caagaaATTGTGCACTGAGAACCTCTCtttgaaggcccgtctagacaagctagatagttagtgttgagctgtgcaccgagaacctctggactactatctagcttgtctagacaggctttcaaggagaggttctctgtgcacaatttc	5'	...((((((((((((.(((((((((((((((((((((.((((((((((((((((((((.(((...(((..((.........)))))...))))))))))))))))))))))).))))))))))))))))))))).))))))))))))	144	46.3	-96.9	1.4	10	low
279	PC-5p-108121_42	ATTTGTTTGGGATTCTGCTTCAGT	24	chr3	+	22689836	22689950	tacgaccctGTTTGTTTGGGATTCTGCTTCAGTttttggtacttctaactttttaaaaagttagatggctagaagcaacaaaagctgaagcagaaacccaaacaaacaagtccta	5'	...(((..((((((((((((.(((((((((((((((((.....(((((((((....)))))))))..((.....))..))))))))))))))))).)))))))))))).)))...	109	37.4	-57.4	1.3	0	low
280	PC-5p-134817_27	ACTGCTCCCTCGGTTTCATAAAGA	24	chr2	-	8964895	8964995	ttatgtACTGCTCCCTCCGTTTCATAAAGAttggcacggctttgaactagctctagtttaaatccgtgccaatctttatggaacagagggagtatacattt	5'	..(((((.(((((((((.(((((((((((((((((((((.(((((((((....))))))))).))))))))))))))))))))).))))))))))))))..	97	40.6	-65.3	1.6	0	low
281	PC-3p-150355_22	AGCCCAGTCGGCTTAGCCAAGGCC	24	chr3	-	5553427	5553579	tacggcctcgggctgggcgaggccgattgggcccagtcggcctcggccaggccgactacaggcggctgccgtgcgcgcggagcccgctcgagccagtcggcctggcccaggccgactgAGCCCAGTCGGCTTAGCCCAGGCCgactggccact	3'	...((((((((.((((((.(((((((((((((.((((((((((.(((((((((((((...(((((((.((((....)))))).)))))......))))))))))))).)))))))))).))))))))))))).)))))).))))..))))...	147	75.2	-125.2	1.1	5	low
282	PC-3p-275892_7	TCATGTTACATTAGTTAGATT	21	chr2	+	31509338	31509506	cccacgcatccctaggttgaggatttaactaatgtaacatgagttttatattacaaaaattgtaccattagaaacttcaaatgttttattttctaatgatataattttatgatataaaaaTCATGTTACATTAGTTAGATTtttaacctaggaatgcgttgggccccca	3'	(((((((((.((((((((((..((((((((((((((((((((.((((((((((..(((((((((.(((((((((...............))))))))).))))))))).)))))))))).))))))))))))))))))))..)))))))))).)))))).)))......	163	29.6	-80.4	1.6	0	low
283	PC-3p-108164_42	TCCACCTTTCATCTGGTTCGT	21	chr5	+	21670460	21670620	aacatgaaaactttcagtcctaatcattagatctcagataaacggatcagactaaaggtggaacctgtaatcacttaacgcatttaagtgattagtggtTCCACCTTTCATCTGGTTCGTtcatttgagatctaatggtttgaattgagagttttcattca	3'	...(((((((((((((((...((((((((((((((((((.(((((((((((..((((((((((((..(((((((((((.....)))))))))))..))))))))))))..))))))))))).))))))))))))))))))...)))))))))))))))...	155	35.4	-91	1.6	5	low
284	PC-5p-374804_6	ATCCCAGGTCCCTCGGCTATATGC	24	chr2	-	52895665	52895812	gttcATCCCAGGTCCCTCGCCTATATGCacagctccggccgcatgatgtggcttccacttaggctttgggcccacacgtcaggcgagggacgtttggcagcaacgtcatgcggccgaagctgtgcatacaggcgagggacctgggatg	5'	...(((((((((((((((((((.(((((((((((.((((((((((((((.(((.(((....(((.....)))...(((((........))))).))).))).)))))))))))))).))))))))))).)))))))))))))))))))	145	61.5	-109.8	1.2	0	low
285	PC-5p-162613_19	ACCTGTCGGTGCCACCGTGGCGTC	24	chr1	+	52432073	52432275	tcccgcgcactaatttgcgacttgagctcgttttggttgaaaacctgacaggggagaccACCTGTCGGTGCCACCGTGGCGACaaactggacaatcagacacggtggcaccacttgtccagcgtgtcgccatggtggcaccgacaggtgagccccttgtcaggttttcaatcaaaacgactaaagtcgcaaattagtgtgcga	5'	...((((((((((((((((((((.((.(((((((((((((((((((((((((((....((((((((((((((((((((((((((..(((((((.........((((....)))))))))))..))))))))))))))))))))))))))...))))))))))))))))))))))))))))).)))))))))))))))))))).	199	54.2	-155.7	1.4	0	low
286	PC-5p-101819_47	TTCTGACGACCCGGCTCACAAGT	23	chr1	+	15480842	15481041	ctagggcagcgagtctcaaaaaaccctaatctcgatgattagtcggtttgatggtgtTTCTGACGACCCGGCTCACAAGTcagttgccacgtccgtcttcccgacccatctccaatgccacgttgtgggcccggatcgtcagaaacaccatcaagccgactaatcatcgagattagggttttttgagactcactgctcca	5'	...((((((.((((((((((((((((((((((((((((((((((((((((((((((((((((((((((.(((((((((((..((((........(((.....))).......))))...)).))))))))).)).)))))))))))))))))))))))))))))))))))))))))))))))))))))))).))))))..	195	51.5	-137.4	1.3	0	low
287	PC-5p-29542_314	TGAATCTCAGAGAAAAGCCGCCT	23	chr5	-	16300650	16300808	actctacataacttcgTGAATCTCAGAGAAAAGCCGCCTaacagcattaaatttaattttgttctgctataccaagattttttctgcaataggtgttgaatgtgcaaaataaagtttaagatgttaggcgaattttttttctaagattcatttatgtgg	5'	...((((((((....((((((((.(((((((((.(((((((((...((((((((.(((((((......(((((.(((.....)))......))))).......))))))).))))))))..)))))))))...))))))))).))))))))))))))))	156	31.4	-52.2	1	20	middle
288	PC-3p-216979_11	AAGAATTCAGGAAACGGAGGGAGT	24	chr1	-	14559640	14559745	gaggaaatgtactccctccgttcctaaattcttgtcgctgttttagtacaaatttaaactaaaacaactacAAGAATTCAGGAAACGGAGGGAGTatcattttgga	3'	...((((((((((((((((((((((.(((((((((...(((((((((..........)))))))))...))))))))).))).))))))))))))).))))))...	100	36.8	-51	1.3	0	low
289	PC-3p-482569_5	AGTAATACCGGCCGGAGTGAGTAC	24	chr2	-	33804085	33804191	ctggtactcctccggtcggaattacgtgtcgaaatattacatgtatttagacacttttactttggacaaatttgagacaAGTAATACCGGCCGGAGTGAGTACatgg	3'	...((((((((((((((((.((((((((((.((((((.....)))))).)))))......((..((....))..))....))))).)))))))))).))))))....	100	42.1	-44.2	1	0	low
290	PC-5p-182791_15	TAGTACTCCTTCTGATCCATG	21	chr3	-	55849629	55849810	accaaatttaattccatattcctattcatgtagacttctgaaataTAGTACTCCTTCTGATCCATGataagtttagttgatgtagtacaaagttgtaataaatcagcgacacttattatggatcggagggagtactttgctttatctctgaatttgtaggatgtatttgatttttattttta	5'	...((((..((((..((((((((((.....((((....((((..(.((((((((((((((((((((((((((...((((((....((((....))))....))))))...)))))))))))))))))))))))))).)..))))..)))).....)))))).))))..))))...))))...	176	30.2	-64.6	1.2	0	low
291	PC-3p-242903_9	ACATGTCAGCCATTCAAAGTCAGA	24	chr1	+	67568530	67568704	atccttgaaagggacctggattaagtgacgcaacgtcgcctaactttgggtggctgacacgtgggccaacaggtcatgggacccACATGTCAGCCATCCAAAGTCAGAtgaagtaactttactgaatccttctcccttgaaaggcatgttcatctcaatggtgatctgacacgtg	3'	..((((..((((((...(((((.(((((....((.((..((.(((((((((((((((((.(((((((...........)).))))).))))))))))))))))).))..)).))....))))).)))))...))))))..))))((((((((..(((....)))..))).)))))	142	49.1	-75.9	0.9	0	middle
