# Supplementary material for: Integrated Analysis of MicroRNA and Target Genes in Brachypodium distachyon Infected by Magnaporthe oryzae by Small RNA and Degradome Sequencing
Source: Front Plant Sci. 2021 Oct 1;12:742347. doi: 10.3389/fpls.2021.742347 (PMC8517397; doi:10.3389/fpls.2021.742347)
Supplement: Supplementary file 7 [file Table_5.XLSX]

## Sheet: I-24VSM-24
red is pvalue<=0.001,orange is pvalue <=0.01,blue is pvalue<=0.05,green is pvalue <=0.1.
Index	miR_name	miR_seq	up/down	fold_change(Mo24h(mean)/Mock24h(mean))	log2(fold_change)	pvalue(t_test)	Mock24h(mean)	Mo24h(mean)	Mo24h/RO1_1_24h_1(norm)	Mo24h/RO1_1_24h_2(norm)	Mo24h/RO1_1_24h_3(norm)	Mock24h/mock24h_1(norm)	Mock24h/mock24h_2(norm)	Mock24h/mock24h_3(norm)	Mo24h/RO1_1_24h_1(raw)	Mo24h/RO1_1_24h_2(raw)	Mo24h/RO1_1_24h_3(raw)	Mock24h/mock24h_1(raw)	Mock24h/mock24h_2(raw)	Mock24h/mock24h_3(raw)	Expression level
1	osa-miR159e_R-1_1ss1AT	TTTGGATTGAAGGGAGCTCC	up	3.59381	1.84551	0.00307535	4.8478	17.4221	17.005	15.3517	19.9096	7.51885	2.6071	4.41746	21.5	20	15.5	9.5	2.5	3	middle
2	osa-miR164c_R+1_1ss14TC	TGGAGAAGCAGGGCACGTGCAC	up	3.91881	1.97041	0.00432581	8.02381	31.4438	31.2417	26.4816	36.608	13.0591	3.64995	7.36243	39.5	34.5	28.5	16.5	3.5	5	middle
3	ptc-miR6476a_L-2	AGTGGAGATGAAACATGA	up	inf	inf	0.0121015	0	2.62892	2.37278	2.30275	3.21123	0	0	0	3	3	2.5	0	0	0	low
4	bdi-MIR5182-p3	TGATCTTGGAACACGTGCATG	up	1.26835	0.342948	0.0168392	38.2741	48.5448	46.6648	47.5901	51.3796	34.8241	41.7137	38.2846	59	62	40	44	40	26	middle
5	bdi-MIR5171b-p5_2ss19CT20AG	AAGTGACGAAATATTACATGTATC	down	-inf	-inf	0.0174285	13.1819	0	0	0	0	11.0804	16.6855	11.7799	0	0	0	14	16	8	middle
6	bdi-MIR169f-p5	AGGATGCAGCCAAGGATGACT	up	11.8505	3.56688	0.0303145	0.615578	7.29494	7.64564	4.6055	9.63368	1.84674	0	0	9.66667	6	7.5	2.33333	0	0	middle
7	bdi-miR9494	TTCATCACCTTCGTCTCCGTC	up	1.28158	0.357928	0.0477355	745.068	954.867	978.378	931.845	954.377	643.455	811.331	780.417	1237	1214	743	813	778	530	middle
Following miRNAs do not show significant difference (p-value<=0.05).
8	bdi-MIR164a-p3	TGCCCTTCTTCTCCACCGCGC	up	1.85123	0.888482	0.0505177	3439.85	6367.94	5197.19	5931.88	7974.76	4511.31	2907.44	2900.8	6571	7728	6208.5	5700	2788	1970	high
9	bdi-miR394	TTGGCATTCTGTCCACCTCC	up	1.39905	0.484446	0.053423	17313.2	24222	26020.8	21854.6	24790.7	21190.5	16249.6	14499.6	32899	28472	19300	26774	15582	9847	high
10	bdi-miR156d-3p_L+1	TGCTCACTGCTCTGTCTGTCACC	down	0.714772	-0.484444	0.0608536	1626.83	1162.81	1101.37	1432.69	954.377	1529.49	1787.95	1563.04	1392.5	1866.5	743	1932.5	1714.5	1061.5	high
11	bdi-MIR444b-p5	GGCGACAACTGCATTACTTGC	down	0.136855	-2.86928	0.0653396	9.63216	1.31821	3.95464	0	0	7.91458	6.25705	14.7249	5	0	0	10	6	10	middle
12	PC-5p-32425_282	AGGTCATTGTGGATGTCATGCATG	up	2.2877	1.1939	0.0690923	13.6324	31.1869	28.4734	40.6819	24.4053	11.0804	6.25705	23.5598	36	53	19	14	6	16	middle
13	PC-5p-66776_101	TTGTGGTCTGTGTAAAAATAC	down	0.492198	-1.02269	0.0696954	12.2577	6.0332	5.5365	6.14066	6.42246	8.70604	14.0784	13.9886	7	8	5	11	13.5	9.5	middle
14	PC-5p-7868_1058	ATCTGACTTTGAATGGCTGACATG	down	0.797151	-0.327075	0.0703437	88.6138	70.6386	71.1835	75.2231	65.509	77.5629	96.9843	91.2941	90	98	51	98	93	62	middle
15	bdi-miR160f_1ss20CT	TGCCTGGCTCCCTGTATGCT	up	1.28974	0.367083	0.0710099	363.117	468.328	420.22	450.801	533.963	392.167	380.012	317.173	531.3	587.3	415.7	495.5	364.4	215.4	middle
16	bdi-MIR7743-p5_1ss15TC	ATCTACTGATAGTTCGACTGCATG	down	0.587942	-0.766254	0.0748584	54.9119	32.285	43.5011	19.9571	33.3968	53.8191	66.7419	44.1746	55	26	26	68	64	30	middle
17	bdi-MIR169a-p5	TTAGGCTTGGGGACTATGGTG	down	0.348974	-1.51881	0.0791982	13.2353	4.61878	10.0184	3.83791	0	16.8844	12.5141	10.3074	12.6667	5	0	21.3333	12	7	middle
18	bdi-miR171b	TGATTGAGCCGTGCCAATATC	up	1.53917	0.622156	0.0928763	246.401	379.254	441.14	285.157	411.465	222.598	230.207	286.398	557.75	371.5	320.333	281.25	220.75	194.5	middle
19	bdi-miR7719-5p	TCCGCCATACATGTTTCTATC	up	1.37349	0.45785	0.0956376	135.779	186.492	158.977	191.128	209.372	170.163	110.541	126.634	201	249	163	215	106	86	middle
20	bdi-MIR5182-p5_2ss18CT20TC	TCCGGATTTATAAGGCATGCG	down	0.66642	-0.585496	0.0965684	17.8672	11.9071	11.8639	8.44341	15.4139	18.2035	17.7283	17.6698	15	11	12	23	17	12	middle
21	bdi-MIR7725b-p3	AACCATATTCCTAGCTCGCCA	down	0.317247	-1.65632	0.0976985	5.86715	1.86134	2.37278	0	3.21123	8.70604	5.21421	3.68121	3	0	2.5	11	5	2.5	low
22	bdi-MIR7725a-p3	AACCATATTCCTAGCTCGCCA	down	0.317247	-1.65632	0.0976985	5.86715	1.86134	2.37278	0	3.21123	8.70604	5.21421	3.68121	3	0	2.5	11	5	2.5	low
23	bdi-miR5062a	TGAACCTTGGGGAAAAGCCGCCT	down	0.797469	-0.326499	0.0985437	523.644	417.59	397.837	386.094	468.839	531.86	451.55	587.522	503	503	365	672	433	399	middle
24	bdi-MIR7750-p3	AGGATAGTACTACATTGCATGGTC	down	0.355805	-1.49084	0.0998546	53.9501	19.1957	24.5188	17.6544	15.4139	37.99	78.2131	45.6471	31	23	12	48	75	31	middle
25	bdi-miR171d-5p	TGTTGGCTCGACTCACTCAGA	up	1.54621	0.628739	0.100228	448.176	692.975	626.415	631.72	820.79	393.355	325.367	625.806	792	823	639	497	312	425	middle
26	osa-MIR5079a-p3_2ss6AG18AT	CTCAAGGGGTTCTCAAATA	up	1.87335	0.905618	0.1011	13.5057	25.3008	28.8689	26.4816	20.5519	20.5779	5.21421	14.7249	36.5	34.5	16	26	5	10	middle
27	bdi-miR164c-5p	TGGAGAAGCAGGGCACGTGCT	up	2.02614	1.01873	0.104854	868.363	1759.43	1196.28	1706.34	2375.67	979.231	445.293	1180.57	1512.5	2223	1849.5	1237.25	427	801.75	high
28	bdi-MIR7757-p3_1ss11CT	CTACGTGAGCTCGGAGAGAGT	up	1.44845	0.534509	0.105582	1262.53	1828.7	1787.5	1824.54	1874.07	1370.81	1546.53	870.239	2260	2377	1459	1732	1483	591	high
29	bdi-MIR1122-p3_1ss18GA	TTGGACAAATTTGAGACAAGTAAT	down	0.611192	-0.710302	0.108404	23.8853	14.5985	17.4004	16.1192	10.2759	23.7437	30.2424	17.6698	22	21	8	30	29	12	middle
30	bdi-miR5183_L+5R-2	ATCCATATTTGGACAAATTTGAGT	up	1.84737	0.88547	0.108751	18.4352	34.0566	41.5237	27.2492	33.3968	19.7864	28.1567	7.36243	52.5	35.5	26	25	27	5	middle
31	PC-3p-108622_41	ATTTAATATGAGAGGGAGGGAGCA	down	0.408129	-1.2929	0.108846	3.82821	1.5624	2.76825	1.91896	0	2.37437	4.69279	4.41746	3.5	2.5	0	3	4.5	3	low
32	PC-5p-38197_231	ATTTGGGCTGGGGGCGAC	up	inf	inf	0.111807	0	34.0071	15.8186	28.4006	57.8021	0	0	0	20	37	45	0	0	0	middle
33	PC-5p-42226_203	ACACCTCCGGAGATGCTTCTCAGC	down	0.69102	-0.533201	0.118534	19.9285	13.771	15.8186	16.503	8.99144	19.7864	20.8568	19.1423	20	21.5	7	25	20	13	middle
34	ath-miR8175_L-1	ATCCCCGGCAACGGCGCCA	up	4.35267	2.1219	0.121005	1.05528	4.59327	6.72289	1.91896	5.13796	3.16583	0	0	8.5	2.5	4	4	0	0	low
35	osa-MIR2118e-p3_1ss13TA	GAAAAGAGAGTCAAAGAG	up	2.73651	1.45234	0.123643	2.23003	6.10249	3.55918	5.75687	8.99144	3.56156	3.12853	0	4.5	7.5	7	4.5	3	0	low
36	bdi-miR395e-5p	GTTCTCCTCAAATCACTTCAGT	up	10.6547	3.41341	0.124208	2.7701	29.5145	7.90928	39.5305	41.1037	8.31031	0	0	10	51.5	32	10.5	0	0	middle
37	bdi-MIR7774-p3	ATTCCGTGGGGTGGCAACTTTAGT	down	0.660115	-0.599211	0.124252	22.2417	14.6821	17.4004	17.6544	8.99144	26.9096	17.7283	22.0873	22	23	7	34	17	15	middle
38	bdi-miR7774-5p_1ss4AT	ACTTTGGTCTGTGAGGATGGCAAC	down	0.51097	-0.968691	0.128678	18.3829	9.39312	7.90928	6.14066	14.1294	24.5352	11.4713	19.1423	10	8	11	31	11	13	middle
39	PC-3p-58007_128	TAATTGAACTAGGAAGTGGGCC	down	0.346443	-1.52931	0.130337	10.4967	3.63653	5.5365	5.37308	0	5.54021	15.6426	10.3074	7	7	0	7	15	7	middle
40	PC-3p-71619_90	ACGGGTACCCTGAGGATCACTATG	down	0.665468	-0.587559	0.133313	8.6208	5.73686	5.93196	6.14066	5.13796	7.51885	7.29989	11.0436	7.5	8	4	9.5	7	7.5	middle
41	bdi-miR169a-3p_L+3R-1	ATCGGCGAGTTGTTCTTGGCTAC	down	0.640015	-0.643822	0.135046	990.133	633.7	887.422	453.641	560.038	734.473	1024.07	1211.86	1122	591	436	928	982	823	middle
42	gma-miR394a-5p_L+2	AATTGGCATTCTGTCCACCTCC	up	1.56749	0.648455	0.135981	22.4092	35.1262	33.219	38.7629	33.3968	13.4548	21.3783	32.3947	42	50.5	26	17	20.5	22	middle
43	bdi-miR7758-3p_L-1R+1_1ss16TG	AGCGGTCAACTAACGGTAGTGGCA	down	0.526353	-0.925897	0.136543	20.6725	10.881	12.6549	12.2813	7.70695	16.6206	29.1996	16.1973	16	16	6	21	28	11	middle
44	bdi-miR7731-3p	AGGTTTGCTCTGGACTTTGGAATC	down	0.673277	-0.570729	0.138966	731.639	492.595	554.441	557.265	366.08	614.171	941.686	639.059	701	726	285	776	903	434	middle
45	PC-5p-41594_207	ATACCTCCGTCCCAAAATAAGTGT	down	0.716049	-0.48187	0.141596	11.4133	8.17245	10.6775	8.05962	5.78021	11.0804	9.907	13.2524	13.5	10.5	4.5	14	9.5	9	middle
46	PC-5p-5512_1396	TGCTTGTTGTGTGAGTGCTCC	up	1.31252	0.392336	0.143815	35.6039	46.7307	39.5464	46.055	54.5909	43.5302	28.6781	34.6034	50	60	42.5	55	27.5	23.5	middle
47	bdi-miR395d-5p_L-3R+2	GGTTCCCTCCAAACACTTCAGC	up	4.12929	2.04589	0.147732	120.205	496.363	169.259	597.947	721.884	85.4775	197.097	78.0417	214	779	562	108	189	53	high
48	gma-miR4995_L-2R+3	GCAGTGGCTTGGTTAAGGGAAC	down	0.754665	-0.406092	0.148686	984.376	742.874	667.543	814.789	746.289	811.244	952.115	1189.77	844	1061.5	581	1025	913	808	middle
49	bdi-MIR5174b-p5_1ss11GA	AAAGATTGGCACGGTTTTGAACTA	down	0.813937	-0.297012	0.149747	156.618	127.477	137.753	131.001	113.677	140.88	145.65	183.324	174.167	170.667	88.5	178	139.667	124.5	middle
50	bdi-MIR397a-p5	TTGAGTGCAGCGTTGATGAAC	down	0.394816	-1.34075	0.150743	700.207	276.453	566.7	163.111	99.5481	360.509	742.503	997.609	716.5	212.5	77.5	455.5	712	677.5	high
51	bdi-miR397b-5p_L-1R+1	TTGAGTGCAGCGTTGATGAAC	down	0.394816	-1.34075	0.150743	700.207	276.453	566.7	163.111	99.5481	360.509	742.503	997.609	716.5	212.5	77.5	455.5	712	677.5	high
52	bdi-miR7708b-3p	AAATGGCCCGAGAATTGTAATGGT	up	1.89569	0.922721	0.153746	12.6299	23.9424	21.3551	33.7736	16.6984	11.0804	13.5569	13.2524	27	44	13	14	13	9	middle
53	gma-miR394a-5p_L+1	ATTGGCATTCTGTCCACCTCC	up	1.95674	0.96845	0.15797	6.19855	12.1289	13.4458	12.6651	10.2759	3.16583	3.64995	11.7799	17	16.5	8	4	3.5	8	middle
54	bdi-MIR397a-p3	TCACCGGCGCTGCACACAGT	down	0.590247	-0.760609	0.164539	291.816	172.244	278.407	145.841	92.4834	230.314	371.252	273.882	352	190	72	291	356	186	middle
55	ptc-MIR477d-p5_2ss15TC18CT_1	TCTCCCTCAAAGGCCTCT	up	2.72933	1.44855	0.164973	33.2019	90.619	62.4833	62.9418	146.432	43.5302	10.4284	45.6471	79	82	114	55	10	31	middle
56	ptc-MIR477d-p5_2ss15TC18CT_2	TCTCCCTCAAAGGCCTCTT	up	2.72933	1.44855	0.164973	33.2019	90.619	62.4833	62.9418	146.432	43.5302	10.4284	45.6471	79	82	114	55	10	31	middle
57	bdi-miR167e-3p	AGGTCATGCTGGAGTTTCATC	down	0.774542	-0.368584	0.165777	120.072	93.0011	98.0751	108.997	71.9315	138.505	123.055	98.6565	124	142	56	175	118	67	middle
58	osa-miR164d_L+1_1ss22TA	CTGGAGAAGCAGGGCACGTGCA	up	1.79734	0.845859	0.166512	4.85798	8.73142	5.93196	8.05962	12.2027	3.56156	3.64995	7.36243	7.5	10.5	9.5	4.5	3.5	5	middle
59	bdi-miR5174d-3p_L-3_2ss13AG20AG	TCTTTATGGGACGGAGGGAGT	up	1.33854	0.420656	0.167874	140.814	188.484	159.768	179.614	226.07	167.195	100.634	154.611	202	234	176	211.25	96.5	105	middle
60	PC-5p-133721_28	TGGATGGCTGACATGTGGACC	down	0.392865	-1.3479	0.168281	10.5194	4.13268	3.95464	8.44341	0	4.74875	13.5569	13.2524	5	11	0	6	13	9	middle
61	bdi-MIR169c-p3	TTGGCTACACCTAGTTCTCTTC	up	1.4087	0.494368	0.168486	94.4277	133.021	113.103	118.975	166.984	115.553	64.6562	103.074	143	155	130	146	62	70	middle
62	PC-3p-83959_67	ATAGGACCTGCGCTGAACCACTT	down	0.153565	-2.70307	0.169659	11.6629	1.79103	0	5.37308	0	21.3694	6.25705	7.36243	0	7	0	27	6	5	middle
63	gma-miR6300_R+2	GTCGTTGTAGTATAGTGGTA	up	4.81937	2.26885	0.17293	3.84686	18.5394	16.214	7.29203	32.1123	7.12312	0	4.41746	20.5	9.5	25	9	0	3	middle
64	bdi-miR7711-3p.1	AGATTGTTAAAGAGGCCAAGTATT	down	0.527432	-0.922942	0.173704	576.364	303.993	359.872	372.278	179.829	573.016	814.459	341.617	455	485	140	724	781	232	middle
65	ath-miR8175_L+4	GTTCGATCCCCGGCAACGGCGCCA	down	0.635508	-0.654018	0.175375	141.905	90.1816	113.498	74.8393	82.2074	89.8305	165.812	170.072	143.5	97.5	64	113.5	159	115.5	middle
66	bdi-miR2118b	TTCCTGATGCCTCCCATTCCTA	up	2.22632	1.15466	0.177639	27.8657	62.038	34.0099	58.3363	93.7678	42.7387	18.7712	22.0873	43	76	73	54	18	15	middle
67	ata-miR396a-5p_R+2	TCCACAGGCTTTCTTGAACTGTC	up	1.41966	0.505541	0.178214	5.1637	7.33067	7.11835	6.52445	8.34919	3.95729	4.17137	7.36243	9	8.5	6.5	5	4	5	middle
68	bdi-miR7741-3p.2	TGCATGTGGAACTTCCAGATC	down	0.861661	-0.214808	0.178219	595.289	512.938	596.36	469.761	472.693	637.915	583.991	563.962	754	612	368	806	560	383	middle
69	gma-MIR4995-p5_1ss1AG	GACTCATAGGCAGTGGCTT	up	inf	inf	0.183503	0	3.42633	5.14103	0	5.13796	0	0	0	6.5	0	4	0	0	0	low
70	bdi-MIR5060-p5	ACCGAGGCGGTGCTGGAACTGGCC	up	inf	inf	0.183526	0	4.24996	6.32743	0	6.42246	0	0	0	8	0	5	0	0	0	middle
71	gma-miR156a_L+1	ATGACAGAAGAGAGTGAGCAC	up	inf	inf	0.183595	0	1.55851	2.37278	2.30275	0	0	0	0	3	3	0	0	0	0	low
72	PC-5p-108121_42	ATTTGTTTGGGATTCTGCTTCAGT	up	inf	inf	0.183614	0	5.89722	8.70021	0	8.99144	0	0	0	11	0	7	0	0	0	low
73	ath-miR8175_L+4R-1	GTTCGATCCCCGGCAACGGCGCC	down	-inf	-inf	0.183878	1.7924	0	0	0	0	2.7701	2.6071	0	0	0	0	3.5	2.5	0	low
74	PC-5p-162773_19	TTTAAGTATTACTCCCTCCGA	down	-inf	-inf	0.184393	1.66049	0	0	0	0	2.37437	2.6071	0	0	0	0	3	2.5	0	low
75	PC-3p-234775_10	AATTTTTGATGCGGCTTCTTCAGA	down	-inf	-inf	0.184393	3.32099	0	0	0	0	4.74875	5.21421	0	0	0	0	6	5	0	low
76	PC-3p-89816_59	ATCTTTTTGTTGGACGGAGGGAGT	up	inf	inf	0.18458	0	2.2568	3.55918	0	3.21123	0	0	0	4.5	0	2.5	0	0	0	low
77	bdi-MIR5164-p5_2ss11TG17CT	TAGTACTCCCGCCGTCTCATA	up	1.23729	0.307188	0.185124	5.57871	6.9025	7.11835	6.52445	7.0647	5.54021	6.77847	4.41746	9	8.5	5.5	7	6.5	3	low
78	PC-5p-223304_11	AATACTCTCCCGTTTCAAAATACT	up	inf	inf	0.185853	0	2.85338	3.95464	4.6055	0	0	0	0	5	6	0	0	0	0	low
79	PC-5p-374804_6	ATCCCAGGTCCCTCGGCTATATGC	up	inf	inf	0.185853	0	2.85338	3.95464	4.6055	0	0	0	0	5	6	0	0	0	0	low
80	PC-5p-127320_30	ACTGAGAAGCACCTCCGGACGTGG	down	-inf	-inf	0.18603	5.15528	0	0	0	0	7.12312	8.34273	0	0	0	0	9	8	0	low
81	bdi-MIR164f-p3	CACGTGCCCTGCTTCTCCACC	up	inf	inf	0.186711	0	2.34971	0	3.83791	3.21123	0	0	0	0	5	2.5	0	0	0	low
82	PC-3p-87584_62	ATGTACATCAGTAACGGTCGCTCC	up	inf	inf	0.187263	0	4.66775	6.32743	7.67583	0	0	0	0	8	10	0	0	0	0	middle
83	osa-MIR2872-p3_2ss18AG19GC	ATTGGCCTTCACTGAGAGC	down	-inf	-inf	0.187301	3.84862	0	0	0	0	6.33166	5.21421	0	0	0	0	8	5	0	low
84	PC-3p-103243_45	CTTCCACCTTTGATCTGAGTC	down	-inf	-inf	0.189396	5.58267	0	0	0	0	0	9.38558	7.36243	0	0	0	0	9	5	middle
85	PC-5p-230266_10	AAGCTGAGAAACACGTCGGGAGGT	down	-inf	-inf	0.189973	2.80999	0	0	0	0	4.74875	0	3.68121	0	0	0	6	0	2.5	low
86	bdi-MIR5185c-p5	TCCCGCGAAAGTCCCGCTTCT	down	-inf	-inf	0.191065	1.52858	0	0	0	0	1.97864	2.6071	0	0	0	0	2.5	2.5	0	low
87	bdi-miR5185m-3p	TTTGAAAATTGAACTAGAAGC	down	-inf	-inf	0.191065	3.05717	0	0	0	0	3.95729	5.21421	0	0	0	0	5	5	0	middle
88	bdi-MIR5185h-p5	TCCCGCGAAAGTCCCGCTTCT	down	-inf	-inf	0.191065	1.52858	0	0	0	0	1.97864	2.6071	0	0	0	0	2.5	2.5	0	low
89	ata-miR2275b-3p	CTTGTTTTCCTCCAATATCTCA	down	-inf	-inf	0.191065	1.52858	0	0	0	0	1.97864	2.6071	0	0	0	0	2.5	2.5	0	low
90	PC-3p-221783_11	CTAAATTACTTTGCCATTGGT	up	inf	inf	0.192555	0	1.86134	2.37278	0	3.21123	0	0	0	3	0	2.5	0	0	0	low
91	PC-5p-209206_12	CTAGTATTTCCCTCGGTCTTG	up	inf	inf	0.192783	0	3.10924	3.95464	5.37308	0	0	0	0	5	7	0	0	0	0	low
92	bdi-miR395o-5p	ATTCCCTACAAGCACTTCACA	up	4.51454	2.17458	0.19322	21.3723	96.4858	18.1914	131.257	140.01	30.8669	22.9425	10.3074	23	171	109	39	22	7	middle
93	PC-3p-209274_12	AAATTTAGGTGGCGGCTTCTTCAC	up	inf	inf	0.194001	0	4.40411	5.5365	7.67583	0	0	0	0	7	10	0	0	0	0	low
94	bdi-MIR159b-p5	GAGCTCCTATCATTCCAATG	up	1.90781	0.93192	0.194124	247.412	472.017	531.504	622.51	262.036	433.719	180.412	128.106	672	811	204	548	173	87	middle
95	mtr-miR171c	TGATTGAGCCGTGCCAATATT	up	inf	inf	0.194365	0	3.67598	0	4.6055	6.42246	0	0	0	0	6	5	0	0	0	low
96	PC-5p-184969_15	ATTTGTGGTCTGTGTAAAAATACC	down	-inf	-inf	0.19516	2.09611	0	0	0	0	0	2.6071	3.68121	0	0	0	0	2.5	2.5	low
97	bdi-miR5180a_L+4R-1	AAAATAAGTGTCTCAGTTTTGAAC	up	inf	inf	0.195842	0	4.03588	7.11835	4.98929	0	0	0	0	9	6.5	0	0	0	0	low
98	bdi-miR5181d_L-1R+1_1ss13CT	CTTATTATGGATCGGAGGGAG	up	2.24159	1.16453	0.198793	2.42609	5.43831	6.72289	4.98929	4.60276	5.54021	1.73807	0	8.5	6.5	3.58333	7	1.66667	0	low
99	PC-3p-201628_13	ACAAGAATTATGAAACGGAGGCAC	down	-inf	-inf	0.201213	4.01621	0	0	0	0	4.74875	7.29989	0	0	0	0	6	7	0	low
100	bdi-MIR390a-p3	GAAGCGCTATCTATCCTGAGC	up	1.31303	0.392901	0.201354	53.212	69.8689	60.9015	72.9203	75.785	55.4021	36.4995	67.7343	77	95	59	70	35	46	middle
101	PC-3p-111061_40	ACACGTCCGAATGTGCTTCTCAGT	down	0.354133	-1.49764	0.20206	7.225	2.55861	0	7.67583	0	5.54021	7.29989	8.83491	0	10	0	7	7	6	middle
102	bdi-MIR5174c-p5	TAAATGTTACTCCCTCCGTTC	down	-inf	-inf	0.203444	3.40478	0	0	0	0	3.95729	6.25705	0	0	0	0	5	6	0	low
103	bdi-MIR7766-p5_1ss11TC	AACTGGGCTTCAGTCGGCTTGGGC	down	-inf	-inf	0.203444	3.40478	0	0	0	0	3.95729	6.25705	0	0	0	0	5	6	0	low
104	bdi-MIR5174b-p3_1ss20TC	TTATGGAACGGAGGGAGTACA	up	1.66679	0.737071	0.203891	18.9447	31.5768	27.8143	43.6882	23.2279	22.4906	26.2449	8.09867	35.1667	56.9167	18.0833	28.4167	25.1667	5.5	middle
105	bdi-MIR5174a-p3_1ss6AG	TTATGGAACGGAGGGAGTACA	up	1.66679	0.737071	0.203891	18.9447	31.5768	27.8143	43.6882	23.2279	22.4906	26.2449	8.09867	35.1667	56.9167	18.0833	28.4167	25.1667	5.5	middle
106	bdi-MIR5174d-p5	TAAAGATTGGCACGGATTTGA	down	0.827502	-0.273166	0.204241	461.48	381.876	457.684	355.902	332.041	454.693	526.287	403.461	578.667	463.667	258.5	574.5	504.667	274	middle
107	bdi-MIR398b-p3	TGTGTTCTCAGGTCACCCCTT	down	0.1466	-2.77004	0.205617	51.1091	7.49259	6.32743	8.44341	7.70695	5.54021	84.4702	63.3169	8	11	6	7	81	43	middle
108	bdi-miR9484	TAGTGCAGGGAGAAGTCGGTC	up	inf	inf	0.205657	0	4.15084	4.74557	0	7.70695	0	0	0	6	0	6	0	0	0	middle
109	PC-5p-403148_5	TTGCATGCTTCCACTCGTCTTT	up	inf	inf	0.205657	0	3.45903	3.95464	0	6.42246	0	0	0	5	0	5	0	0	0	low
110	PC-5p-163545_19	ACCCTCAGCGTATTCTTTGACCCT	down	-inf	-inf	0.206716	5.51533	0	0	0	0	10.289	6.25705	0	0	0	0	13	6	0	middle
111	bdi-miR7723b-5p	ATTTTGATACTACTACCTTCATCA	down	0.17312	-2.53015	0.208101	27.412	4.74557	14.2367	0	0	19.7864	52.1421	10.3074	18	0	0	25	50	7	middle
112	bdi-miR528-3p_L+1R-1	TCCTGTGCCTGCCTCTTCCAT	down	0.557023	-0.844191	0.208197	8684.71	4837.58	7391.23	3852.5	3269.03	6648.25	12891.6	6514.28	9345	5019	2545	8400	12362	4424	high
113	bdi-MIR5164-p5_2ss5TG20CT	TAACGAGTACTCCCTCCGTTCC	up	inf	inf	0.208236	0	3.42012	0	3.83791	6.42246	0	0	0	0	5	5	0	0	0	low
114	bdi-MIR7726a-p5_2ss7TC23AG	AATCTGCCACCGTTGTCCCCACGC	up	inf	inf	0.208236	0	1.71006	0	1.91896	3.21123	0	0	0	0	2.5	2.5	0	0	0	low
115	mtr-MIR2677-p5_2ss10AT17AT	AAGGAAAACTCTAATATA	up	inf	inf	0.208236	0	1.71006	0	1.91896	3.21123	0	0	0	0	2.5	2.5	0	0	0	low
116	mtr-MIR2677-p3_2ss10AT17AT	AAGGAAAACTCTAATATA	up	inf	inf	0.208236	0	1.71006	0	1.91896	3.21123	0	0	0	0	2.5	2.5	0	0	0	low
117	PC-5p-128377_30	TCCGTCGGCGAAGCCTTTGCC	up	inf	inf	0.208236	0	4.10415	0	4.6055	7.70695	0	0	0	0	6	6	0	0	0	low
118	bdi-MIR7725a-p5	GATCACATCGTTTGCACACAAAAT	down	-inf	-inf	0.213797	7.33098	0	0	0	0	7.91458	14.0784	0	0	0	0	10	13.5	0	middle
119	PC-3p-123006_32	AGTCTCGACCAGCCCGAACCGGCC	down	-inf	-inf	0.21728	3.75239	0	0	0	0	3.95729	7.29989	0	0	0	0	5	7	0	low
120	gma-miR166a-3p_R+4	TCGGACCAGGCTTCATTCCCCACGC	up	inf	inf	0.217417	0	6.09546	11.8639	0	6.42246	0	0	0	15	0	5	0	0	0	middle
121	gma-MIR5368-p5_2ss8AC19AT	GGGGGCCCGAGCCATCAGTGA	up	1.70217	0.767375	0.21782	26.6282	45.3256	25.7052	47.9739	62.2978	30.8669	23.9854	25.0323	32.5	62.5	48.5	39	23	17	middle
122	PC-5p-204327_12	AGAAGCCGCATCCCAAATTTAGAT	down	-inf	-inf	0.218114	4.52789	0	0	0	0	4.74875	0	8.83491	0	0	0	6	0	6	low
123	PC-5p-237748_10	ACCCCTTCCGTCCCATATCAAGTG	down	-inf	-inf	0.218114	3.77324	0	0	0	0	3.95729	0	7.36243	0	0	0	5	0	5	low
124	bdi-miR168-3p	CCCGCCTTGCACCAAGTGAAT	down	0.828578	-0.271291	0.221557	498.57	413.104	469.811	421.403	348.097	412.35	512.035	571.324	594	549	271	521	491	388	middle
125	bdi-MIR7770-p5	AGAACCTCTCCTTGAAAGCCTGTC	down	0.457668	-1.12763	0.222261	9.04687	4.14047	4.74557	7.67583	0	4.74875	13.5569	8.83491	6	10	0	6	13	6	middle
126	bdi-MIR7711-p5	ATACTTAGCCTCTTTGACAATCTT	down	0.711072	-0.491932	0.222563	554.151	394.041	494.33	424.473	263.321	504.95	721.646	435.856	625	553	205	638	692	296	middle
127	PC-3p-130075_29	ATGAGTCACTTAATGTGGGATGGA	up	inf	inf	0.222748	0	1.9436	1.97732	0	3.85347	0	0	0	2.5	0	3	0	0	0	low
128	bdi-miR395a	TGAAGTGTTTGGGGGAACTC	up	9.52193	3.25125	0.223817	1.29434	12.3246	0.564949	13.8833	22.5254	3.51056	0.372443	0	0.714286	18.0871	17.5365	4.43556	0.357143	0	middle
129	osa-MIR395h-p3	AGTGTTTGGGGGAACTCTAGG	up	2.89937	1.53574	0.225385	236.242	684.951	195.359	1092.65	766.841	238.229	339.445	131.051	247	1423.5	597	301	325.5	89	high
130	bdi-MIR5070-p3_2ss6TG17TG	ATTTGGTTGAACTAAGGAGGGTCA	down	0.587801	-0.7666	0.227022	104.472	61.4089	81.4656	62.9418	39.8192	136.922	122.012	54.482	103	82	31	173	117	37	middle
131	bdi-MIR7766-p5_2ss10TC18TC	ACTGGGCTTCAGTCGGCCTGGGCC	up	inf	inf	0.228524	0	3.91573	7.90928	3.83791	0	0	0	0	10	5	0	0	0	0	middle
132	bdi-MIR5070-p5_1ss6AC	TTGACCCTGCTTAGTTCAACC	up	1.30119	0.379828	0.229556	31.8203	41.4041	50.6194	33.7736	39.8192	39.5729	32.3281	23.5598	64	44	31	50	31	16	middle
133	gma-MIR5368-p3_2ss5AG22CA	TCAGGGAGATACCACTCTGGAA	up	2.50638	1.32561	0.233137	63.7669	159.824	49.0376	189.593	240.842	41.9473	73.5203	75.833	62	247	187.5	53	70.5	51.5	middle
134	bdi-miR395h-5p	GTTCCCTGCAAGCACTTCACG	up	inf	inf	0.234014	0	10.4766	0	9.91461	21.5152	0	0	0	0	12.9167	16.75	0	0	0	middle
135	bdi-miR397b-3p_L+1R-1	TCTTCGACCCTGCACCCAATC	down	0.43957	-1.18584	0.236388	1811.17	796.136	1775.63	362.299	250.476	765.34	2114.88	2553.29	2245	472	195	967	2028	1734	high
136	bdi-miR156a_L+1R-1	TTGACAGAAGAGAGAGAGCAC	up	9.41659	3.23521	0.237034	0.659548	6.2107	7.11835	11.5137	0	1.97864	0	0	9	15	0	2.5	0	0	middle
137	PC-3p-131256_29	AGCACGCACACAACAAGCACAGAG	up	inf	inf	0.237081	0	2.48126	5.14103	2.30275	0	0	0	0	6.5	3	0	0	0	0	low
138	mdm-miR2118a	CTACCGATGCCACTAAGTCCCA	down	0.375158	-1.41443	0.238745	11.5028	4.31536	3.95464	0	8.99144	3.95729	18.7712	11.7799	5	0	7	5	18	8	middle
139	bdi-miR7723b-3p	ATGAAGGTAGTAGTTTCAAAATGG	down	-inf	-inf	0.240602	6.97715	0	0	0	0	6.33166	14.5998	0	0	0	0	8	14	0	middle
140	bdi-miR166j	TCGGACCAGGCTTCATTCCTT	up	1.29407	0.371917	0.241606	1079.22	1396.59	1332.32	1109.73	1747.71	1312.34	878.203	1047.12	1684.5	1445.75	1360.62	1658.12	842.125	711.125	high
141	bdi-MIR169e-p3	TGGGTGCCTCTTATCCTCCATG	up	5.28057	2.40069	0.242647	1.3191	6.96558	0	9.97857	10.9182	3.95729	0	0	0	13	8.5	5	0	0	middle
142	bdi-miR7748b-5p_2ss3GA23GA	ATATTAGGATTCGGTTGACCAAAC	down	0.383347	-1.38328	0.244354	3.4387	1.31821	3.95464	0	0	2.7701	3.12853	4.41746	5	0	0	3.5	3	3	low
143	bdi-MIR7726b-p5_2ss8AG24TC	ATAACGAGCGGTGGCATATTGACC	down	0.549907	-0.862741	0.246545	9.91947	5.45479	7.51382	3.07033	5.78021	7.51885	6.77847	15.4611	9.5	4	4.5	9.5	6.5	10.5	middle
144	bdi-MIR7761-p5_1ss19AG	AATGGTGGTGGTGGTGGCGGCAGC	up	2.68162	1.4231	0.247811	4.74875	12.7343	18.9823	11.5137	7.70695	14.2462	0	0	24	15	6	18	0	0	middle
145	mtr-miR160a_R+1_1ss21AT	TGCCTGGCTCCCTGTATGCCTT	up	1.96942	0.97777	0.250226	3.0554	6.01737	8.70021	6.14066	3.21123	4.74875	0	4.41746	11	8	2.5	6	0	3	low
146	PC-3p-198942_13	AATTTGTCCGCAAAACCACATGTC	down	-inf	-inf	0.254075	4.7549	0	0	0	0	3.95729	0	10.3074	0	0	0	5	0	7	middle
147	osa-miR159f_2ss1CT21AT	TTTGGATTGAAGGGAGCTCTT	down	0.663022	-0.592872	0.254829	1643.9	1089.94	1318.48	1122.21	829.139	1086.28	1543.93	2301.5	1667	1462	645.5	1372.5	1480.5	1563	high
148	bdi-miR164a-5p	TGGAGAAGCAGGGCACGTGCA	up	1.96963	0.977927	0.254911	5067.6	9981.3	5147.95	8931.53	15864.4	5723.56	2453.63	7025.6	6508.75	11635.9	12350.8	7231.67	2352.83	4771.25	high
149	bdi-MIR7726b-p5_2ss21CT22AG	ACGTCACTTCACCGAAATTATGAA	down	0.218797	-2.19233	0.255895	2.92349	0.639652	0	1.91896	0	4.35302	0	4.41746	0	2.5	0	5.5	0	3	low
150	bdi-MIR7726b-p3_2ss21CT22AG	ACGTCACTTCACCGAAATTATGAA	down	0.218797	-2.19233	0.255895	2.92349	0.639652	0	1.91896	0	4.35302	0	4.41746	0	2.5	0	5.5	0	3	low
151	bdi-MIR319a-p3	TGGACTGAAGGGAGCTCCCTC	up	1.55066	0.632879	0.260123	59.1098	91.659	93.3295	58.3363	123.311	44.3216	41.7137	91.2941	118	76	96	56	40	62	middle
152	bdi-MIR7765-p5_1ss15GA	TTATTGCGCATCCCACTCACC	up	inf	inf	0.261667	0	5.8168	0	4.6055	12.8449	0	0	0	0	6	10	0	0	0	middle
153	PC-5p-99173_49	ATGGTTCCCCTCGTCACCCGATGT	up	2.52858	1.33833	0.262448	1.22707	3.10275	2.76825	2.68654	3.85347	0	0	3.68121	3.5	3.5	3	0	0	2.5	middle
154	ptc-miR6478_R+2_2ss10GA21GA	CCGACCTTAACTCAGTTGGTAGA	down	-inf	-inf	0.263045	3.98781	0	0	0	0	0	3.12853	8.83491	0	0	0	0	3	6	low
155	PC-5p-45535_183	TGTTGACCACCTTTGACTGCC	up	1.33965	0.421852	0.26523	12.3803	16.5852	19.7732	18.422	11.5604	12.6633	15.6426	8.83491	25	24	9	16	15	6	middle
156	bdi-MIR7748b-p3_1ss7GA	AGGCATATTAGGATTCGGTTGACC	up	inf	inf	0.266412	0	3.09368	2.37278	6.90824	0	0	0	0	3	9	0	0	0	0	low
157	bdi-miR9480a	TATGTGAGGGTGGTAACTGAA	up	1.57712	0.657289	0.267609	8.58204	13.5349	12.2594	10.3624	17.9829	14.642	5.21421	5.88994	15.5	13.5	14	18.5	5	4	middle
158	bdi-miR164f	TGGAGAAGAAGGGCACATGCA	up	1.77679	0.829277	0.26778	38.4386	68.2975	42.1169	55.8416	106.934	44.5195	35.4566	35.3397	53.25	72.75	83.25	56.25	34	24	middle
159	bdi-miR529-5p	AGAAGAGAGAGAGTACAGCCT	down	0.63433	-0.656693	0.269841	1030.93	653.949	851.83	516.583	593.435	1067.68	1446.42	578.687	1077	673	462	1349	1387	393	high
160	bdi-MIR5174e-p3_2ss9AT21GC	TTTATGGATCGGAGGGAGTAC	up	1.84744	0.885525	0.271275	9.18527	16.9692	9.2275	26.8014	14.8787	8.64008	10.0808	8.83491	11.6667	34.9167	11.5833	10.9167	9.66667	6	middle
161	PC-3p-50987_156	GTGCACGCGTCGCCGTCAAGAGG	down	0.434653	-1.20206	0.271414	16.3246	7.09556	9.49114	5.37308	6.42246	13.4548	28.1567	7.36243	12	7	5	17	27	5	middle
162	PC-5p-119482_34	TTGCACGTTCCACTTGTCTTT	down	0.234559	-2.09198	0.272992	5.61997	1.31821	3.95464	0	0	9.49749	0	7.36243	5	0	0	12	0	5	low
163	hvu-miR5049f_R+3	AATTAATATGGATCGGAGGGAGTA	down	0.664411	-0.589851	0.274929	33.5233	22.2733	33.219	13.0489	20.5519	37.1985	42.7565	20.6148	42	17	16	47	41	14	middle
164	bdi-MIR7726b-p5_2ss21GC24GT	ATTTTGATGACATGACGTACCGCT	down	0.712058	-0.489933	0.278298	4.78637	3.40818	3.55918	3.45412	3.21123	3.56156	4.17137	6.62619	4.5	4.5	2.5	4.5	4	4.5	middle
165	bdi-MIR7726b-p3_2ss21GC24GT	ATTTTGATGACATGACGTACCGCT	down	0.712058	-0.489933	0.278298	4.78637	3.40818	3.55918	3.45412	3.21123	3.56156	4.17137	6.62619	4.5	4.5	2.5	4.5	4	4.5	middle
166	PC-3p-72930_87	AGGTCAAAGGGTACTCTAAGGGTC	up	4.05218	2.0187	0.281671	2.11055	8.55236	11.073	14.5841	0	6.33166	0	0	14	19	0	8	0	0	middle
167	bdi-miR1432	TTCAGGAGAGATGACACCGACA	up	3.66407	1.87345	0.282607	345.239	1264.98	2519.11	804.427	471.408	526.319	132.441	376.956	3185	1048	367	665	127	256	high
168	bdi-miR395c-5p	GTTCCCTGCAAGCACTTCATG	up	inf	inf	0.285842	0	6.88721	0	4.6055	16.0561	0	0	0	0	6	12.5	0	0	0	middle
169	bdi-miR156b-3p_L+1	TGCTCACTTCTCTCTCTGTCACC	down	0.599349	-0.738531	0.286241	163.863	98.211	100.052	131.64	62.9401	102.494	252.889	136.205	126.5	171.5	49	129.5	242.5	92.5	middle
170	bdi-miR7773-3p_R+1	TTTTTCCTTCGGCTGACACGTA	down	0.835122	-0.259941	0.286406	1133.48	946.591	958.605	1164.42	716.746	1073.22	1074.13	1253.09	1212	1517	558	1356	1030	851	high
171	bdi-miR9481a	TCAGTCGGATTTCTCACCTTCGAA	down	0.566535	-0.819762	0.291701	38179	21629.8	25365.9	24800.6	14722.8	35126.9	59853.4	19556.8	32071	32310	11462	44382.5	57394.5	13281.5	high
172	gma-miR6300_R+5	GTCGTTGTAGTATAGTGGTAAGT	up	3.23526	1.69388	0.293109	25.8752	83.7131	64.8561	23.7951	162.488	53.4234	10.9498	13.2524	82	31	126.5	67.5	10.5	9	middle
173	PC-3p-65221_105	AAATCTGAGATGCGGCTTCTCTAA	down	0.688917	-0.537597	0.294077	21.0308	14.4885	23.7278	10.7462	8.99144	20.5779	21.8997	20.6148	30	14	7	26	21	14	middle
174	bdi-MIR7767-p3_2ss6CA18CT	CCAAGATGAGAGCTCTCTC	up	1.48709	0.572496	0.294464	46.211	68.7202	61.6924	72.5366	71.9315	77.9586	26.071	34.6034	78	94.5	56	98.5	25	23.5	middle
175	bdi-miR7723a-3p_L-1R+1	AGGGCCAAGGTAGTTGTTTCACAG	down	0.425815	-1.2317	0.298113	100.172	42.6549	51.4103	63.7094	12.8449	66.4825	182.497	51.537	65	83	10	84	175	35	middle
176	bdi-MIR7768b-p5	TCGAGGACGGCCCCGCCGCAG	up	1.32613	0.407223	0.29891	51.7071	68.5704	78.3019	66.3959	61.0133	59.3593	67.7847	27.9772	99	86.5	47.5	75	65	19	middle
177	bdi-MIR7768a-p5	TCGAGGACGGCCCCGCCGCAG	up	1.32613	0.407223	0.29891	51.7071	68.5704	78.3019	66.3959	61.0133	59.3593	67.7847	27.9772	99	86.5	47.5	75	65	19	middle
178	mtr-MIR2592ay-p5_2ss6AG17CG_2	GAGTCGGGTTGTTTGGGAA	up	3.26291	1.70616	0.299327	3.50942	11.4509	0	17.6544	16.6984	3.16583	0	7.36243	0	23	13	4	0	5	middle
179	mtr-MIR2592ay-p5_2ss6AG17CG_1	GAGTCGGGTTGTTTGGGA	up	3.26291	1.70616	0.299327	3.50942	11.4509	0	17.6544	16.6984	3.16583	0	7.36243	0	23	13	4	0	5	middle
180	gra-MIR8776d-p5_2ss15TG18GT	AGGGGAGCAAATGGGATT	up	5.11434	2.35455	0.305776	1.3191	6.74631	0	13.8165	6.42246	3.95729	0	0	0	18	5	5	0	0	middle
181	bdi-miR7723a-5p	TGAAACAACTATCTTGGCCTTCTC	down	0.56468	-0.824495	0.309072	134.502	75.9503	94.1205	91.3423	42.3882	92.6006	221.082	89.8216	119	119	33	117	212	61	middle
182	bdi-miR395n-5p	GTTCCCTGCAAGCACTTCACC	up	inf	inf	0.310074	0	40.7737	0	22.4518	99.8692	0	0	0	0	29.25	77.75	0	0	0	middle
183	bdi-MIR5183-p5_2ss20TA21TC	AAATTGTTGTCGAAATATTACATG	up	1.44704	0.533104	0.311517	14.3662	20.7885	19.7732	13.0489	29.5433	11.8719	13.5569	17.6698	25	17	23	15	13	12	middle
184	PC-5p-155013_21	AAGAACGCCACTGATAACCTGCCT	down	0.249542	-2.00265	0.317459	5.28254	1.31821	3.95464	0	0	5.54021	0	10.3074	5	0	0	7	0	7	middle
185	ptc-miR6478_R+2_1ss21GA	CCGACCTTAGCTCAGTTGGTAGA	down	0.433112	-1.20719	0.323048	229.522	99.4086	55.7604	74.8393	167.626	83.8945	183.54	421.131	70.5	97.5	130.5	106	176	286	middle
186	PC-3p-103124_46	ATGACGTTGCATCTGATTGGTGGC	down	0.264659	-1.91779	0.325861	6.97312	1.8455	5.5365	0	0	0	13.5569	7.36243	7	0	0	0	13	5	middle
187	bdi-MIR5184-p5	TGTTAGAACACGTGCGCCTGC	up	3.35643	1.74693	0.325996	1.3191	4.42745	7.90928	5.37308	0	3.95729	0	0	10	7	0	5	0	0	middle
188	PC-5p-120900_33	AAAACTGTCTTCCCCCAGCTTTCT	down	0.255086	-1.97094	0.328137	5.16772	1.31821	3.95464	0	0	10.289	5.21421	0	5	0	0	13	5	0	middle
189	bdi-miR7722-5p_1ss11GA	TCTCCTCCCGATACCCTTCTT	up	1.18007	0.238878	0.328584	188.226	222.12	223.833	216.458	226.07	179.661	237.768	147.249	283	282	176	227	228	100	middle
190	bdi-miR159a-3p_R+2_2ss1CT19CT	TTTGGATTGAAGGGAGCTTTCT	up	1.21409	0.279879	0.33219	982.906	1193.34	1502.37	1144.47	933.183	1071.63	935.429	941.655	1899.5	1491	726.5	1354	897	639.5	middle
191	mtr-MIR2592bj-p3_1ss12TC	ATTCCCACTGTCCCTGTC	up	1.67221	0.741756	0.332444	24.6562	41.2303	29.2643	27.633	66.7935	22.5565	14.5998	36.8121	37	36	52	28.5	14	25	middle
192	bdi-miR408-3p	CTGCACTGCCTCTTCCCTGGC	down	0.583619	-0.7769	0.332791	29740.2	17357	32337.9	13597	6136.01	15659.8	43750.3	29810.5	40886	17714	4777	19786	41953	20245	high
193	bdi-miR164c-3p_L-2R+3	TGTGCGCTCCTTCTCCAGCATG	up	2.03859	1.02757	0.336361	7.12927	14.5337	8.70021	9.21099	25.6898	11.0804	0	10.3074	11	12	20	14	0	7	middle
194	osa-MIR2118e-p3_2ss12TA18CT	AAAAGAGAGTCAAAGAGT	up	3.18074	1.66936	0.338368	1.18719	3.77613	6.72289	4.6055	0	3.56156	0	0	8.5	6	0	4.5	0	0	low
195	bdi-MIR7735-p3_2ss19AG20GA	AGTCGCCGGTCGGAGCCAGAAGAC	down	0.665496	-0.587497	0.338378	31.6181	21.0417	22.146	30.7033	10.2759	46.696	26.071	22.0873	28	40	8	59	25	15	middle
196	bdi-MIR7726a-p5_2ss4GA19TC	ATTACGAATCTGTCACCGCTGTCC	up	3.65872	1.87134	0.339871	0.869035	3.17955	6.32743	0	3.21123	0	2.6071	0	8	0	2.5	0	2.5	0	low
197	bdi-MIR7783-p5	TATCCAAGCTTATGATATCTG	down	0.249591	-2.00236	0.342927	9.50668	2.37278	7.11835	0	0	8.70604	19.814	0	9	0	0	11	19	0	middle
198	ptc-miR6478_R+1_1ss21GA	CCGACCTTAGCTCAGTTGGTAG	down	0.535969	-0.899778	0.344867	86.7744	46.5084	22.5415	39.9143	77.0695	37.99	75.0846	147.249	28.5	52	60	48	72	100	middle
199	bdi-miR395f-5p_L+1	AGTTCCCTTCAAACACTTTACG	up	4.69429	2.23091	0.345603	4.10001	19.2466	0	15.3517	42.3882	3.95729	8.34273	0	0	20	33	5	8	0	middle
200	PC-5p-30317_305	AAGAAACATCTCCGGACGTGCTTC	up	1.96973	0.977995	0.346182	9.1715	18.0653	20.5641	5.37308	28.2588	11.8719	15.6426	0	26	7	22	15	15	0	middle
201	bdi-miR169j-5p_R+2	TAGCCAGGAATGGCTTGCCTACG	down	0.839061	-0.253152	0.346438	61.6075	51.6924	62.4833	36.0764	56.5176	58.5679	68.8276	57.4269	79	47	44	74	66	39	middle
202	bdi-miR7782-3p	ACCTGCTCTGATACCATGTTGTGA	down	0.841786	-0.248475	0.348783	304.207	256.077	302.926	237.951	227.355	337.161	229.425	346.034	383	310	177	426	220	235	middle
203	bdi-MIR7765-p3_1ss13AG	ACTAAAATGCTCGCACCTCTCAAG	up	2.95724	1.56425	0.350133	2.45414	7.25749	9.49114	12.2813	0	0	0	7.36243	12	16	0	0	0	5	middle
204	bdi-miR171f	TGAGCCGAACCAATATCACCC	up	2.20506	1.14082	0.353149	3.4358	7.57615	6.32743	9.97857	6.42246	0	0	10.3074	8	13	5	0	0	7	middle
205	PC-5p-29542_314	TGAATCTCAGAGAAAAGCCGCCT	down	0.774334	-0.368972	0.35543	24.0822	18.6477	19.7732	13.0489	23.1208	18.995	20.8568	32.3947	25	17	18	24	20	22	middle
206	bdi-MIR7760-p5_2ss2GA17AG	AACTCATGGCGCCGTCGAGGTCGG	down	0.348717	-1.51987	0.360921	3.6686	1.2793	0	3.83791	0	4.74875	6.25705	0	0	5	0	6	6	0	low
207	bdi-MIR7726a-p5_2ss10AG21CT	ATGGTACGGGCGTCGCGGTATGTC	up	1.21901	0.285715	0.362664	7.27934	8.87361	7.90928	10.3624	8.34919	8.31031	4.69279	8.83491	10	13.5	6.5	10.5	4.5	6	middle
208	bdi-MIR7726a-p3_2ss10AG21CT	ATGGTACGGGCGTCGCGGTATGTC	up	1.21901	0.285715	0.362664	7.27934	8.87361	7.90928	10.3624	8.34919	8.31031	4.69279	8.83491	10	13.5	6.5	10.5	4.5	6	middle
209	bdi-miR529-3p	GCTGTACCCTCTCTCTTCTTC	down	0.620279	-0.68901	0.365041	792.752	491.728	453.202	433.684	588.297	485.955	1307.72	584.577	573	565	458	614	1254	397	middle
210	bdi-MIR7768b-p3	GGCGGCGGCGCCGTCCTCGAC	up	1.32655	0.407682	0.365264	16.7743	22.252	17.7959	26.4816	22.4786	25.7224	13.5569	11.0436	22.5	34.5	17.5	32.5	13	7.5	middle
211	bdi-MIR7768a-p3	GGCGGCGGCGCCGTCCTCGAC	up	1.32655	0.407682	0.365264	16.7743	22.252	17.7959	26.4816	22.4786	25.7224	13.5569	11.0436	22.5	34.5	17.5	32.5	13	7.5	middle
212	bdi-MIR444c-p3	ACTTGAGGCAGCAACTGCATA	up	1.66458	0.735159	0.365436	3.84862	6.40634	8.70021	3.45412	7.0647	6.33166	5.21421	0	11	4.5	5.5	8	5	0	middle
213	mdm-miR167h_R-1_1ss19CT	TGAAGCTGCCAGCATGATTTT	down	0.642534	-0.638154	0.369986	34.2689	22.019	28.8689	15.3517	21.8363	13.8505	39.628	49.3283	36.5	20	17	17.5	38	33.5	middle
214	bdi-miR169c-5p_L+2R-2	TGCAGCCAAGGATGACTTGCC	up	2.88096	1.52655	0.370279	0.615578	1.77346	2.10914	0	3.21123	1.84674	0	0	2.66667	0	2.5	2.33333	0	0	low
215	ata-MIR169h-p3_2ss4AG19GA	GCAGGTTGTTCTTGGCTAAC	down	0.381632	-1.38975	0.371478	17.6353	6.7302	7.90928	12.2813	0	20.5779	32.3281	0	10	16	0	26	31	0	middle
216	bdi-miR396c-5p	TTCCACAGCTTTCTTGAACTG	down	0.873867	-0.194514	0.373726	81.4473	71.1742	70.5244	65.5004	77.4976	68.0654	77.8655	98.4111	89.1667	85.3333	60.3333	86	74.6667	66.8333	middle
217	bdi-MIR7708b-p5	ATTTGCTGAAACACACCGCCCGTC	up	1.24682	0.318249	0.378611	31.5812	39.3759	43.5011	32.2385	42.3882	21.3694	29.1996	44.1746	55	42	33	27	28	30	middle
218	bdi-MIR7784a-p3_2ss5AG21TC	ACATGGACTTATGAGACGAGCACA	down	0.325838	-1.61777	0.379293	2.35572	0.767583	0	2.30275	0	2.37437	4.69279	0	0	3	0	3	4.5	0	middle
219	bdi-MIR7784b-p3_2ss5AG21TC	ACATGGACTTATGAGACGAGCACA	down	0.325838	-1.61777	0.379293	2.35572	0.767583	0	2.30275	0	2.37437	4.69279	0	0	3	0	3	4.5	0	middle
220	ath-MIR8175-p5_2ss13TC17AC	TGGTAAGTATTCCCGCCTGT	up	2.9635	1.5673	0.382027	6.41143	19.0003	14.2367	2.30275	40.4615	11.8719	0	7.36243	18	3	31.5	15	0	5	middle
221	bdi-miR5165-5p_L-1R+2	TCTTGGGCTCTAGGTAGGTTCA	down	0.818435	-0.28906	0.383016	107.184	87.7231	79.0928	92.8775	91.1989	124.259	125.141	72.1518	100	121	71	157	120	49	middle
222	PC-3p-117590_35	TGACGGTAGCTTCTCGTGCGT	up	2.62555	1.39262	0.384119	1.58292	4.15603	6.32743	6.14066	0	4.74875	0	0	8	8	0	6	0	0	low
223	ptc-MIR6478-p5	CCGACCTTAGCTCAGTTGG	down	0.692616	-0.529872	0.385564	10.2731	7.11529	6.72289	4.98929	9.63368	5.14448	10.9498	14.7249	8.5	6.5	7.5	6.5	10.5	10	middle
224	gma-MIR5368-p5_2ss14CA20AC	ATACCACTCTGGAAGAGCTCG	up	1.60228	0.680123	0.38581	384.78	616.524	329.422	676.24	843.911	184.805	220.04	749.495	416.5	881	657	233.5	211	509	middle
225	bdi-MIR5181c-p5_2ss12CG19AG	AATAAGTGTCTGGGATTTGGTACT	down	0.84763	-0.238494	0.386501	9.68317	8.20775	9.49114	6.14066	8.99144	11.8719	8.34273	8.83491	12	8	7	15	8	6	middle
226	PC-3p-85577_65	TTTTGGACTAATCTGTATCAC	down	0.335748	-1.57455	0.38743	2.35572	0.790928	2.37278	0	0	2.37437	4.69279	0	3	0	0	3	4.5	0	middle
227	PC-3p-91791_57	ATTTGAGACAAGCAATATGGGTCC	up	2.14327	1.09981	0.38818	3.16583	6.78522	3.95464	9.97857	6.42246	9.49749	0	0	5	13	5	12	0	0	low
228	PC-5p-134817_27	ACTGCTCCCTCGGTTTCATAAAGA	down	0.351793	-1.5072	0.388266	4.36383	1.53517	0	4.6055	0	4.74875	8.34273	0	0	6	0	6	8	0	low
229	bdi-MIR444c-p5	TGGTGACAAACTTGAGGCAGC	up	1.39502	0.480289	0.395916	37.8734	52.8343	52.2013	76.7583	29.5433	47.4875	39.628	26.5047	66	100	23	60	38	18	middle
230	ata-miR408-3p_L+1_1ss20CG	ATGCACTGCCTCTTCCCTGGC	down	0.282738	-1.82246	0.396736	16.5137	4.66905	5.93196	4.2217	3.85347	0	11.9927	37.5484	7.5	5.5	3	0	11.5	25.5	middle
231	bdi-MIR5202-p5	TCACGTAACATAAGTTTGAAC	down	0.127277	-2.97396	0.39722	10.3571	1.31821	3.95464	0	0	3.95729	27.1139	0	5	0	0	5	26	0	middle
232	PC-3p-119080_35	AAAGTGACAATCCATAGGCCTTCC	up	1.23962	0.309895	0.398153	5.51131	6.83192	8.70021	5.37308	6.42246	3.95729	5.21421	7.36243	11	7	5	5	5	5	middle
233	PC-3p-60736_119	AATTTTTGATGCGGCTTCTCCGGA	down	0.715779	-0.482413	0.399105	16.7446	11.9854	11.8639	13.8165	10.2759	25.3267	14.5998	10.3074	15	18	8	32	14	7	middle
234	bdi-miR399b	TGCCAAAGGAGAATTGCCCTG	up	2.54286	1.34645	0.399287	0.869035	2.20984	3.55918	3.07033	0	0	2.6071	0	4.5	4	0	0	2.5	0	low
235	osa-miR396d_R+3_1ss20GT	TCCACAGGCTTTCTTGAACTGTTC	down	0.731488	-0.451094	0.401542	5.85295	4.28136	5.5365	3.45412	3.85347	6.33166	3.12853	8.09867	7	4.5	3	8	3	5.5	middle
236	bdi-miR7731-5p	TTCCAAATTCCTGAGCAAACATAT	down	0.500716	-0.997937	0.403387	45.9226	22.9941	28.4734	19.9571	20.5519	41.9473	85.513	10.3074	36	26	16	53	82	7	middle
237	gma-MIR171r-p5_1ss13AC	TCATCTTTGCATCTGAAT	up	1.68252	0.75062	0.403555	9.2926	15.6349	18.1914	14.5841	14.1294	20.5779	7.29989	0	23	19	11	26	7	0	middle
238	bdi-MIR5167a-p5	TGAGTTCTTGCCGCTTTCCAC	down	0.822574	-0.281783	0.403769	85.5336	70.3577	95.7023	57.5687	57.8021	90.2262	100.113	66.2619	121	75	45	114	96	45	middle
239	bdi-miR7753-5p_L-1R+1	TGTCTTCTTCCTTGCTCATCT	up	1.35901	0.442551	0.406948	36.7069	49.8849	34.8008	58.3363	56.5176	56.1935	15.6426	38.2846	44	76	44	71	15	26	middle
240	bdi-MIR5181b-p3	TTATTATGGATCGGAGGGAGT	up	1.21899	0.285686	0.408583	147.219	179.459	142.103	240.957	155.316	161.194	144.26	136.205	179.667	313.917	120.917	203.667	138.333	92.5	middle
241	ath-MIR5632-p3_2ss10GC18AC	AGTAGGAATCTGGTTCAC	up	3.28302	1.71502	0.408892	2.11055	6.92899	0	5.37308	15.4139	6.33166	0	0	0	7	12	8	0	0	middle
242	bdi-MIR7777-p3	ATGGTGTCTGTTGAAGGTTGTTCC	down	0.720341	-0.473249	0.411092	209.064	150.597	155.022	177.312	119.458	202.613	309.724	114.854	196	231	93	256	297	78	middle
243	mdm-miR535a	TGACAACGAGAGAGAGCACGC	down	0.0644536	-3.9556	0.412124	351.989	22.6869	11.073	10.7462	46.2417	13.4548	50.0564	992.455	14	14	36	17	48	674	middle
244	PC-3p-143121_24	ATTTAATATGGGACGAAGGGAGCA	up	2.55106	1.3511	0.414963	1.3191	3.3651	3.95464	6.14066	0	3.95729	0	0	5	8	0	5	0	0	low
245	ata-miR408-3p_R-1_1ss18GC	TGCACTGCCTCTTCCCTCC	up	2.74879	1.4588	0.421885	2.94497	8.09511	16.6095	7.67583	0	0	0	8.83491	21	10	0	0	0	6	middle
246	mdm-miR482b	TCTTTCCTATCCCTCCCATTCC	down	0.474812	-1.07457	0.422513	30.6203	14.5389	8.70021	5.37308	29.5433	12.6633	61.5277	17.6698	11	7	23	16	59	12	middle
247	bdi-miR159a-5p_R+1	AGCTCCCTTCGATCCAATCC	up	inf	inf	0.42265	0	1.2793	0	3.83791	0	0	0	0	0	5	0	0	0	0	middle
248	bdi-MIR166c-p5	TCTGGGTGGAATGTTGTCTGG	up	inf	inf	0.42265	0	1.53517	0	4.6055	0	0	0	0	0	6	0	0	0	0	low
249	bdi-MIR167f-p3	ATCATGCCTGACAGCCTCATT	down	-inf	-inf	0.42265	1.3191	0	0	0	0	3.95729	0	0	0	0	0	5	0	0	middle
250	bdi-miR171c-5p	CGGTATTGGTGCGGTTCAATC	up	inf	inf	0.42265	0	2.14082	0	0	6.42246	0	0	0	0	0	5	0	0	0	low
251	bdi-miR171a	TGATTGAGCCGCGCCAATATC	up	inf	inf	0.42265	0	0.92275	2.76825	0	0	0	0	0	3.5	0	0	0	0	0	low
252	bdi-miR395p-5p	GTTTCCTGCAAGCACTTCACG	up	inf	inf	0.42265	0	2.99715	0	0	8.99144	0	0	0	0	0	7	0	0	0	low
253	bdi-miR396c-3p_L-1_1ss7TG	TTCAAGAAAGCTGTGGGAAA	down	-inf	-inf	0.42265	5.1537	0	0	0	0	0	0	15.4611	0	0	0	0	0	10.5	middle
254	bdi-miR396a-3p_L-2R+2	TCAAGAAAGTCCTTGGAAAAC	up	inf	inf	0.42265	0	2.14082	0	0	6.42246	0	0	0	0	0	5	0	0	0	low
255	bdi-MIR444d-p3_3	TAGAGGCAGCAACTGCATAAC	up	inf	inf	0.42265	0	0.659107	1.97732	0	0	0	0	0	2.5	0	0	0	0	0	low
256	bdi-MIR444d-p3_2	GCGGCAAGCTAGAGGCAGC	up	inf	inf	0.42265	0	0.659107	1.97732	0	0	0	0	0	2.5	0	0	0	0	0	low
257	bdi-MIR444d-p3_1	CGGCAAGCTAGAGGCAGCAAC	up	inf	inf	0.42265	0	0.659107	1.97732	0	0	0	0	0	2.5	0	0	0	0	0	low
258	bdi-MIR1432-p3	TGGGTGTCATCTCCCCTGAACA	up	inf	inf	0.42265	0	5.5365	16.6095	0	0	0	0	0	21	0	0	0	0	0	middle
259	bdi-miR2118a_1ss5CT	TTTCTGATGCCTCCCATTCCTA	up	inf	inf	0.42265	0	2.14082	0	0	6.42246	0	0	0	0	0	5	0	0	0	low
260	bdi-miR5059_L-2	GCCTGGGCAGCACCACCA	up	inf	inf	0.42265	0	2.99715	0	0	8.99144	0	0	0	0	0	7	0	0	0	low
261	bdi-MIR5067-p3_1ss16AC	ACAACTAATATGGATCGGAGGGAG	down	-inf	-inf	0.42265	1.3191	0	0	0	0	3.95729	0	0	0	0	0	5	0	0	low
262	bdi-miR5068_2ss18TC21GA	ATCGGGTAGAGCGGGTACGGATAT	down	-inf	-inf	0.42265	2.37437	0	0	0	0	7.12312	0	0	0	0	0	9	0	0	low
263	bdi-MIR5163b-p5	CATCCACCCAACTGAAATATT	down	-inf	-inf	0.42265	1.3191	0	0	0	0	3.95729	0	0	0	0	0	5	0	0	low
264	bdi-MIR5169a-p3	TATTTTTCTATAAACTTGGTC	up	inf	inf	0.42265	0	1.58186	4.74557	0	0	0	0	0	6	0	0	0	0	0	middle
265	bdi-MIR5174f-p3_1ss17CT	TTCAAAGCCGTGCCAATCTTT	up	inf	inf	0.42265	0	1.31821	3.95464	0	0	0	0	0	5	0	0	0	0	0	low
266	bdi-MIR5178-p5_1ss16GA	TAACTGCTTGGGACCACCGGT	up	inf	inf	0.42265	0	2.63643	7.90928	0	0	0	0	0	10	0	0	0	0	0	low
267	bdi-miR5178-3p	TCTGACCGGTGGGCCTGAGCG	down	-inf	-inf	0.42265	1.84674	0	0	0	0	5.54021	0	0	0	0	0	7	0	0	low
268	bdi-MIR5181c-p5_2ss8CT20TA	AGTGTCTTGGATTTAGTACAAAGT	up	inf	inf	0.42265	0	0.639652	0	1.91896	0	0	0	0	0	2.5	0	0	0	0	low
269	bdi-miR5181e	CGACACTTACTGTGGCTCGGA	up	inf	inf	0.42265	0	1.2793	0	3.83791	0	0	0	0	0	5	0	0	0	0	low
270	bdi-MIR5198-p5	TCCCTCAATCTCTTTTCCGCTT	up	inf	inf	0.42265	0	1.53517	0	4.6055	0	0	0	0	0	6	0	0	0	0	low
271	bdi-MIR5201-p3	ATACAGGGCGAGGCAAATGA	up	inf	inf	0.42265	0	1.8455	5.5365	0	0	0	0	0	7	0	0	0	0	0	low
272	bdi-MIR7708a-p3_2ss11AG20GA	AATGGTACTGGACAAAGACACAAT	down	-inf	-inf	0.42265	2.37437	0	0	0	0	7.12312	0	0	0	0	0	9	0	0	low
273	bdi-MIR7713-p3	ATTCCGTGATACTGTTGCCAGCCA	down	-inf	-inf	0.42265	1.3191	0	0	0	0	3.95729	0	0	0	0	0	5	0	0	low
274	bdi-MIR7716-p3	TTTCAGTTTTTTCTCCTCTTC	down	-inf	-inf	0.42265	3.42965	0	0	0	0	10.289	0	0	0	0	0	13	0	0	middle
275	bdi-MIR7717a-p3_2ss6CT24AT	ATTGTTGACTGAGAAATAACTATT	down	-inf	-inf	0.42265	0.659548	0	0	0	0	1.97864	0	0	0	0	0	2.5	0	0	low
276	bdi-MIR7717a-p3	ACGATTGTCGACTGAGAAATAACT	down	-inf	-inf	0.42265	0.659548	0	0	0	0	1.97864	0	0	0	0	0	2.5	0	0	low
277	bdi-MIR7717c-p5_1ss1GA	AGGCGACTGAGAAATAACTATTTC	up	inf	inf	0.42265	0	1.31821	3.95464	0	0	0	0	0	5	0	0	0	0	0	low
278	bdi-MIR7717b-p5	ATTTCTAAGACGACTGAGAAATAA	up	inf	inf	0.42265	0	1.31821	3.95464	0	0	0	0	0	5	0	0	0	0	0	low
279	bdi-miR7719-3p_L+1R+2	ATAGAAGCATATATGGCGAAGAAT	up	inf	inf	0.42265	0	1.31821	3.95464	0	0	0	0	0	5	0	0	0	0	0	low
280	bdi-MIR7725b-p5	ACTAGGGAGATGGTTTTCGCT	down	-inf	-inf	0.42265	0.869035	0	0	0	0	0	2.6071	0	0	0	0	0	2.5	0	low
281	bdi-MIR7726a-p5_2ss5AC21TC	ACGGCCGTCGCGGTACGTCACTTC	down	-inf	-inf	0.42265	0.791458	0	0	0	0	2.37437	0	0	0	0	0	3	0	0	low
282	bdi-MIR7726a-p5_2ss4GC24CT	ATGCTACGGACGTCGCGGTACGTT	up	inf	inf	0.42265	0	0.767583	0	2.30275	0	0	0	0	0	3	0	0	0	0	low
283	bdi-MIR7726a-p3_2ss4GC24CT	ATGCTACGGACGTCGCGGTACGTT	up	inf	inf	0.42265	0	0.767583	0	2.30275	0	0	0	0	0	3	0	0	0	0	low
284	bdi-MIR7726a-p3_2ss5AC21TC	ACGGCCGTCGCGGTACGTCACTTC	down	-inf	-inf	0.42265	0.791458	0	0	0	0	2.37437	0	0	0	0	0	3	0	0	low
285	bdi-MIR7726b-p3_2ss1GA17TC	ACGGTCGTACCATCACCACCAACT	up	inf	inf	0.42265	0	0.659107	1.97732	0	0	0	0	0	2.5	0	0	0	0	0	low
286	bdi-MIR7726a-p3_1ss9CT	TCGCGGTATGTCATTTCACTGA	up	inf	inf	0.42265	0	0.639652	0	1.91896	0	0	0	0	0	2.5	0	0	0	0	low
287	bdi-MIR7726b-p3_2ss17AG24CT	ACTTCACCGAAATTACGAATCTGT	down	-inf	-inf	0.42265	1.22707	0	0	0	0	0	0	3.68121	0	0	0	0	0	2.5	low
288	bdi-MIR7726b-p3_2ss4GA23TC	ACGACGGCGGTCGTACCATCACCA	down	-inf	-inf	0.42265	2.08568	0	0	0	0	0	6.25705	0	0	0	0	0	6	0	low
289	bdi-MIR7727-p5_1ss8TC	AAGTTGACTAGTTCCAGTTGGTGT	down	-inf	-inf	0.42265	1.3191	0	0	0	0	3.95729	0	0	0	0	0	5	0	0	low
290	bdi-miR7732-5p	TTCCTCCAAGATCTCGGAGACTC	up	inf	inf	0.42265	0	1.58186	4.74557	0	0	0	0	0	6	0	0	0	0	0	middle
291	bdi-miR7740-3p_L+1R-1_1ss20AT	TGAGACAGAGGTTGTTCGGTT	down	-inf	-inf	0.42265	1.58292	0	0	0	0	4.74875	0	0	0	0	0	6	0	0	low
292	bdi-MIR7748b-p5_2ss15GC17AC	ATTCGGTTGACCAACCCTTTGACC	down	-inf	-inf	0.42265	1.47249	0	0	0	0	0	0	4.41746	0	0	0	0	0	3	low
293	bdi-MIR7748b-p3_1ss17AC	ATTCGGTTGACCAAGCCTTTGACC	down	-inf	-inf	0.42265	0.791458	0	0	0	0	2.37437	0	0	0	0	0	3	0	0	low
294	bdi-miR7748b-5p	ATGTTAGGATTCGGTTGACCAAGC	up	inf	inf	0.42265	0	2.14082	0	0	6.42246	0	0	0	0	0	5	0	0	0	low
295	bdi-MIR7748b-p3	GATTCGGTTGACCAAGCATTTGACC	down	-inf	-inf	0.42265	0.923368	0	0	0	0	2.7701	0	0	0	0	0	3.5	0	0	low
296	bdi-MIR7748b-p3_2ss15GC17AC	ATTCGGTTGACCAACCCTTTGACC	down	-inf	-inf	0.42265	1.47249	0	0	0	0	0	0	4.41746	0	0	0	0	0	3	low
297	bdi-miR7753-3p	TGAGCAAGGGAGAAGACATGG	down	-inf	-inf	0.42265	1.58292	0	0	0	0	4.74875	0	0	0	0	0	6	0	0	low
298	bdi-miR7755-3p_L-2R+5	AATTTACGGTGTAGAATTGTTTGT	down	-inf	-inf	0.42265	2.08568	0	0	0	0	0	6.25705	0	0	0	0	0	6	0	low
299	bdi-MIR7759-p3_1ss3CT	AATCCGTGGCCCTGGCTTATG	up	inf	inf	0.42265	0	1.31821	3.95464	0	0	0	0	0	5	0	0	0	0	0	middle
300	bdi-MIR7760-p3	ACGTGACGGCTTTGCTCGGAGTGC	up	inf	inf	0.42265	0	2.56898	0	0	7.70695	0	0	0	0	0	6	0	0	0	middle
301	bdi-MIR7766-p5_1ss8TC	TGGGCTTCAGTCGGCTTGGGC	up	inf	inf	0.42265	0	1.58186	4.74557	0	0	0	0	0	6	0	0	0	0	0	low
302	bdi-MIR7767-p3_2	AGCTGAGAGCTCTCCCACGACAGC	down	-inf	-inf	0.42265	1.04284	0	0	0	0	0	3.12853	0	0	0	0	0	3	0	low
303	bdi-MIR7767-p3_1	ACGACAGCTTGGACAGGAGGC	down	-inf	-inf	0.42265	1.04284	0	0	0	0	0	3.12853	0	0	0	0	0	3	0	low
304	bdi-MIR7767-p5_1	AGCTGAGAGCTCTCCCACGACAGC	down	-inf	-inf	0.42265	1.04284	0	0	0	0	0	3.12853	0	0	0	0	0	3	0	low
305	bdi-MIR7769-p5	TGTGGGACCCACCCGTCAGTG	up	inf	inf	0.42265	0	1.79103	0	5.37308	0	0	0	0	0	7	0	0	0	0	low
306	bdi-miR7771-5p_L-2R-1_1ss23TC	TTGACTCCTATAGTACACATC	up	inf	inf	0.42265	0	2.81447	0	8.44341	0	0	0	0	0	11	0	0	0	0	low
307	bdi-miR7771-3p	ATGTGTACTATAGAAGTCAAGGGT	down	-inf	-inf	0.42265	2.94497	0	0	0	0	0	0	8.83491	0	0	0	0	0	6	low
308	bdi-miR7775-5p_L+2R-2	AAACCGGTTTATTCTGAAGCACCA	up	inf	inf	0.42265	0	1.2793	0	3.83791	0	0	0	0	0	5	0	0	0	0	low
309	bdi-MIR7784a-p5	AATACCCCGTGTACATGAACTTAT	down	-inf	-inf	0.42265	1.04284	0	0	0	0	0	3.12853	0	0	0	0	0	3	0	low
310	bdi-MIR7784b-p5	AATACCCCGTGTACATGAACTTAT	down	-inf	-inf	0.42265	1.04284	0	0	0	0	0	3.12853	0	0	0	0	0	3	0	low
311	bdi-MIR9486a-p5	TAATCACTTCAAGGCATTTTA	up	inf	inf	0.42265	0	1.58186	4.74557	0	0	0	0	0	6	0	0	0	0	0	low
312	bdi-miR9490_1ss9CA	AGGCCACAACCTAATGGTCGTGCG	down	-inf	-inf	0.42265	1.58292	0	0	0	0	4.74875	0	0	0	0	0	6	0	0	low
313	mtr-miR156b-5p_L+3	AATTGACAGAAGAGAGTGAGCAC	down	-inf	-inf	0.42265	3.47614	0	0	0	0	0	10.4284	0	0	0	0	0	10	0	middle
314	ptc-miR167a_L+1	TTGAAGCTGCCAGCATGATCTA	down	-inf	-inf	0.42265	6.13536	0	0	0	0	0	0	18.4061	0	0	0	0	0	12.5	middle
315	osa-miR393b-3p_R+2	TCAGTGCAATCCCTTTGGAATTT	up	inf	inf	0.42265	0	1.58186	4.74557	0	0	0	0	0	6	0	0	0	0	0	low
316	osa-MIR812h-p5	TTGTACTCCCTCCGTCCCATT	down	-inf	-inf	0.42265	2.63819	0	0	0	0	7.91458	0	0	0	0	0	10	0	0	low
317	osa-MIR812q-p3_2ss1GA24GT	ACACTTATTTTGGGACGGAGGTAT	down	-inf	-inf	0.42265	1.47249	0	0	0	0	0	0	4.41746	0	0	0	0	0	3	low
318	osa-MIR818d-p3_2ss7GC20CA	TTATGGCACGGAGGGAGTAAT	up	inf	inf	0.42265	0	2.14082	0	0	6.42246	0	0	0	0	0	5	0	0	0	low
319	osa-MIR818d-p3_1ss7GT	TGGGACTGAGGGAGTACTAGT	up	inf	inf	0.42265	0	2.04689	0	6.14066	0	0	0	0	0	8	0	0	0	0	low
320	osa-miR1848_R-1_1ss4CT	CCTTGCCGGCGCGCGCGTGC	up	inf	inf	0.42265	0	1.02344	0	3.07033	0	0	0	0	0	4	0	0	0	0	low
321	mtr-MIR5205d-p5_1ss8TC	TATACTCCCTCCGTCCCTTTTT	down	-inf	-inf	0.42265	1.3191	0	0	0	0	3.95729	0	0	0	0	0	5	0	0	low
322	osa-MIR156l-p3_2ss15CA18GA	AGAGAGAGAGAGTTAATAT	up	inf	inf	0.42265	0	1.58186	4.74557	0	0	0	0	0	6	0	0	0	0	0	low
323	ptc-miR166n_R+1	TCGGACCAGGCTTCATTCCTTA	down	-inf	-inf	0.42265	0.923368	0	0	0	0	2.7701	0	0	0	0	0	3.5	0	0	low
324	mdm-miR171a	TTGAGCCGCGTCAATATCTCC	down	-inf	-inf	0.42265	19.6331	0	0	0	0	0	0	58.8994	0	0	0	0	0	40	middle
325	osa-MIR396d-p5	TCCACAGGCTTTCTTGAACG	up	inf	inf	0.42265	0	1.07041	0	0	3.21123	0	0	0	0	0	2.5	0	0	0	low
326	osa-miR396d_R-1	TCCACAGGCTTTCTTGAACG	up	inf	inf	0.42265	0	1.07041	0	0	3.21123	0	0	0	0	0	2.5	0	0	0	low
327	ata-miR408-3p_R-1	TGCACTGCCTCTTCCCTGC	up	inf	inf	0.42265	0	0.659107	1.97732	0	0	0	0	0	2.5	0	0	0	0	0	low
328	osa-MIR818d-p3_2ss9GC20TG	TATGGGACCGAGGGAGTACGAG	up	inf	inf	0.42265	0	1.2793	0	3.83791	0	0	0	0	0	5	0	0	0	0	low
329	mdm-miR1511	ACCTAGCTCTGATACCATGAA	down	-inf	-inf	0.42265	3.47614	0	0	0	0	0	10.4284	0	0	0	0	0	10	0	middle
330	osa-MIR1851-p5_1ss15GC	TGGCCATGGCCGCCCGCGAGC	down	-inf	-inf	0.42265	0.869035	0	0	0	0	0	2.6071	0	0	0	0	0	2.5	0	low
331	osa-MIR2118e-p3_2ss14TG20GT	TTTTCCCAATGCCGCCCATTCC	down	-inf	-inf	0.42265	262.102	0	0	0	0	0	0	786.307	0	0	0	0	0	534	middle
332	mtr-MIR4414a-p3_2ss18AT19CT	CTGAGACTCAGCTGCTGTT	up	inf	inf	0.42265	0	3.32619	0	9.97857	0	0	0	0	0	13	0	0	0	0	low
333	mtr-MIR5205d-p3_2ss2CT18AT	TTTCTCCGTCCCTTTTTT	up	inf	inf	0.42265	0	2.55861	0	7.67583	0	0	0	0	0	10	0	0	0	0	low
334	gma-MIR5368-p5_2ss9GT19TC	CTGGGATTTGCTTTGGGCCT	down	-inf	-inf	0.42265	0.659548	0	0	0	0	1.97864	0	0	0	0	0	2.5	0	0	low
335	osa-MIR5529-p5_2ss1TA19AG	AGTGTGGATGATTTAGAAG	up	inf	inf	0.42265	0	0.659107	1.97732	0	0	0	0	0	2.5	0	0	0	0	0	low
336	ptc-miR6478_R-1_1ss10GA	CCGACCTTAACTCAGTTGGT	up	inf	inf	0.42265	0	0.767583	0	2.30275	0	0	0	0	0	3	0	0	0	0	low
337	ath-MIR8175-p3_1ss14AG	CGTGACAGGCGGGGATACTTACC	up	inf	inf	0.42265	0	1.79103	0	5.37308	0	0	0	0	0	7	0	0	0	0	low
338	ath-miR8175_L+1_1ss3AG	CGGTCCCCGGCAACGGCGCCA	up	inf	inf	0.42265	0	1.58186	4.74557	0	0	0	0	0	6	0	0	0	0	0	low
339	gra-MIR8772-p5_2ss3GC18GT	TTCTTTACACTTCTTCTT	up	inf	inf	0.42265	0	1.8455	5.5365	0	0	0	0	0	7	0	0	0	0	0	low
340	lja-MIR11072b-p5_2ss10GC21GC	TGGAAATTACTCCCTCCGGCC	down	-inf	-inf	0.42265	1.3191	0	0	0	0	3.95729	0	0	0	0	0	5	0	0	low
341	ath-miR157a-5p_R+1	TTGACAGAAGATAGAGAGCACT	down	-inf	-inf	0.42265	2.94497	0	0	0	0	0	0	8.83491	0	0	0	0	0	6	low
342	ath-miR157c-3p_2ss9TG20CT	GCTCTCTAGACTTCTGTCATC	down	-inf	-inf	0.42265	2.45414	0	0	0	0	0	0	7.36243	0	0	0	0	0	5	low
343	ath-miR158a-3p	TCCCAAATGTAGACAAAGCA	up	inf	inf	0.42265	0	10.5457	31.6371	0	0	0	0	0	40	0	0	0	0	0	middle
344	ath-miR164b-3p_2ss10AC16AC	CATGTGCCCCTCTTCCCCATC	down	-inf	-inf	0.42265	18.6515	0	0	0	0	0	0	55.9545	0	0	0	0	0	38	middle
345	mdm-miR167a_1ss8CG	AGATCATGTGGCAGTTTCACC	down	-inf	-inf	0.42265	11.7799	0	0	0	0	0	0	35.3397	0	0	0	0	0	24	middle
346	lja-miR168-5p_R-1	TCGCTTGGTGCAGGTCGGGAA	down	-inf	-inf	0.42265	30.4314	0	0	0	0	0	0	91.2941	0	0	0	0	0	62	middle
347	mdm-miR391_L-1R+1_1ss2AT	TCGCAGGAGAGATGACGCCGT	down	-inf	-inf	0.42265	9.32574	0	0	0	0	0	0	27.9772	0	0	0	0	0	19	middle
348	ata-miR399a-3p_1ss13AG	TGCCAAAGGAGAGTTGCCCTG	up	inf	inf	0.42265	0	1.07041	0	0	3.21123	0	0	0	0	0	2.5	0	0	0	low
349	mdm-miR403a	TTAGATTCACGCACAAACTCG	down	-inf	-inf	0.42265	41.2296	0	0	0	0	0	0	123.689	0	0	0	0	0	84	middle
350	mdm-miR477b	ACTCTCCCTCAAGGGCTTCGAC	down	-inf	-inf	0.42265	1.73807	0	0	0	0	0	5.21421	0	0	0	0	0	5	0	low
351	ptc-miR530a_R+1	TGCATTTGCACCTGCACCTTT	down	-inf	-inf	0.42265	1.14527	0	0	0	0	0	0	3.4358	0	0	0	0	0	2.33333	low
352	ath-miR824-5p	TAGACCATTTGTGAGAAGGGA	up	inf	inf	0.42265	0	1.31821	3.95464	0	0	0	0	0	5	0	0	0	0	0	low
353	ath-miR858a_L-1R+1	TTCGTTGTCTGTTCGACCTTG	down	-inf	-inf	0.42265	24.5414	0	0	0	0	0	0	73.6243	0	0	0	0	0	50	middle
354	mdm-miR1511_L+2R-2	TAACCTAGCTCTGATACCATG	down	-inf	-inf	0.42265	5.21421	0	0	0	0	0	15.6426	0	0	0	0	0	15	0	middle
355	mdm-miR7121a	TCCTCTTGGTGATCGCCCTGT	down	-inf	-inf	0.42265	3.82375	0	0	0	0	0	11.4713	0	0	0	0	0	11	0	middle
356	PC-5p-183297_15	AACCCAGTCGGCCTGGCCCAAGCC	up	inf	inf	0.42265	0	0.895513	0	2.68654	0	0	0	0	0	3.5	0	0	0	0	low
357	PC-3p-124942_31	ATGGTTGACATATTGGGAGCA	up	inf	inf	0.42265	0	2.10914	6.32743	0	0	0	0	0	8	0	0	0	0	0	low
358	PC-3p-262835_8	TGGCAGTCGAAAATGGTCAAC	down	-inf	-inf	0.42265	2.11055	0	0	0	0	6.33166	0	0	0	0	0	8	0	0	low
359	PC-5p-423845_5	TCACTCCGGTCGGAATTACTTATC	down	-inf	-inf	0.42265	1.3191	0	0	0	0	3.95729	0	0	0	0	0	5	0	0	low
360	PC-3p-392811_5	AATTCTGGCCGGAGTGAGTACATC	up	inf	inf	0.42265	0	2.14082	0	0	6.42246	0	0	0	0	0	5	0	0	0	low
361	PC-3p-502000_5	AAATTTTGGATGCGGCTTCTTCAG	down	-inf	-inf	0.42265	1.3191	0	0	0	0	3.95729	0	0	0	0	0	5	0	0	low
362	PC-5p-308150_6	ATATCCTTTGACTCTCCTTAGTTC	up	inf	inf	0.42265	0	1.58186	4.74557	0	0	0	0	0	6	0	0	0	0	0	low
363	PC-5p-143253_24	ATAAACCTGTAGTCCACGTTCTTT	up	inf	inf	0.42265	0	2.04689	0	6.14066	0	0	0	0	0	8	0	0	0	0	low
364	PC-3p-348334_6	TGGACCAGCAGGGCCCGTT	up	inf	inf	0.42265	0	2.81447	0	8.44341	0	0	0	0	0	11	0	0	0	0	low
365	PC-5p-180675_16	TGGCTGTTTCTCGGTGGGAAG	down	-inf	-inf	0.42265	0.659548	0	0	0	0	1.97864	0	0	0	0	0	2.5	0	0	low
366	PC-5p-235437_10	ACTCCCTCGCTCCAACAACAGATG	down	-inf	-inf	0.42265	1.73807	0	0	0	0	0	5.21421	0	0	0	0	0	5	0	low
367	PC-3p-256983_8	ACGTGCCAGCCCGTTCCGGCGAAA	down	-inf	-inf	0.42265	2.78091	0	0	0	0	0	8.34273	0	0	0	0	0	8	0	low
368	PC-5p-281389_7	TTAAGTCTAGTACTCCCTCCGTCC	down	-inf	-inf	0.42265	1.3191	0	0	0	0	3.95729	0	0	0	0	0	5	0	0	low
369	PC-3p-173001_17	AGTGCACACGTGGAACCTGACTGT	up	inf	inf	0.42265	0	2.63643	7.90928	0	0	0	0	0	10	0	0	0	0	0	middle
370	PC-3p-449183_5	AGTGAACGGCACGTTTTATGGATC	down	-inf	-inf	0.42265	1.3191	0	0	0	0	3.95729	0	0	0	0	0	5	0	0	low
371	PC-3p-198753_13	AACTAATATGGATCGGAAAGAGTT	up	inf	inf	0.42265	0	2.10914	6.32743	0	0	0	0	0	8	0	0	0	0	0	low
372	PC-5p-241530_10	ACTACTCCCTCCGTTGCTAAGTAC	down	-inf	-inf	0.42265	2.63819	0	0	0	0	7.91458	0	0	0	0	0	10	0	0	low
373	PC-3p-152373_21	AATTCACGTCAGTTAATTCGGAGC	down	-inf	-inf	0.42265	1.73807	0	0	0	0	0	5.21421	0	0	0	0	0	5	0	middle
374	PC-5p-203636_12	ACGGCTCTTAACTGACTCTTA	up	inf	inf	0.42265	0	1.2793	0	3.83791	0	0	0	0	0	5	0	0	0	0	low
375	PC-5p-144045_24	TAGCTACCCATATTTTAGCCCCCC	down	-inf	-inf	0.42265	2.45414	0	0	0	0	0	0	7.36243	0	0	0	0	0	5	low
376	PC-3p-509601_5	ATTTAGGTGGCGGCTTCTACAGAAA	down	-inf	-inf	0.42265	1.97864	0	0	0	0	5.93593	0	0	0	0	0	7.5	0	0	low
377	PC-3p-157318_20	AGATCTTTATGGAACGGAGGGAGT	down	-inf	-inf	0.42265	0.659548	0	0	0	0	1.97864	0	0	0	0	0	2.5	0	0	low
378	PC-3p-277914_7	AATTATGAAACGGGGGAGTAGTAT	down	-inf	-inf	0.42265	1.84674	0	0	0	0	5.54021	0	0	0	0	0	7	0	0	low
379	PC-3p-190052_14	AAGGCATCTTTTGTTGGGCAGAGG	down	-inf	-inf	0.42265	0.923368	0	0	0	0	2.7701	0	0	0	0	0	3.5	0	0	low
380	PC-5p-172085_17	AGCACCGCCACTGTAATGTACCAG	down	-inf	-inf	0.42265	3.69347	0	0	0	0	11.0804	0	0	0	0	0	14	0	0	middle
381	PC-3p-206323_12	AGTTAATATTGGGACGGAGGGAGT	up	inf	inf	0.42265	0	1.53517	0	4.6055	0	0	0	0	0	6	0	0	0	0	low
382	PC-5p-143334_24	AGACCACCAGCGATCTGTATGCCC	down	-inf	-inf	0.42265	2.90201	0	0	0	0	8.70604	0	0	0	0	0	11	0	0	middle
383	PC-5p-228610_10	TGCAACATACTCCCTTCGTCC	up	inf	inf	0.42265	0	1.31821	3.95464	0	0	0	0	0	5	0	0	0	0	0	low
384	PC-5p-522359_5	AACGGTCGCCTGGTTACCCGCCCG	up	inf	inf	0.42265	0	1.2793	0	3.83791	0	0	0	0	0	5	0	0	0	0	low
385	PC-3p-204774_12	TTGAGCTAAGGAGGGTTGGAG	up	inf	inf	0.42265	0	1.58186	4.74557	0	0	0	0	0	6	0	0	0	0	0	low
386	PC-3p-246075_9	AGCCGCCCGTTACTGATGTGCTCC	up	inf	inf	0.42265	0	1.2793	0	3.83791	0	0	0	0	0	5	0	0	0	0	middle
387	PC-3p-281804_7	ATTATGAAATGGAGAGAGTACTC	up	inf	inf	0.42265	0	1.79103	0	5.37308	0	0	0	0	0	7	0	0	0	0	low
388	PC-3p-305824_6	ACAGGAAACTGGGGGAGGGCAGCT	down	-inf	-inf	0.42265	0.659548	0	0	0	0	1.97864	0	0	0	0	0	2.5	0	0	low
389	PC-3p-254930_8	TCAGTGACGGGTGTGGTACGCC	up	inf	inf	0.42265	0	3.42531	0	0	10.2759	0	0	0	0	0	8	0	0	0	middle
390	PC-3p-194862_13	AGGGTCAAATGGTATCCTGAGGGT	down	-inf	-inf	0.42265	2.11055	0	0	0	0	6.33166	0	0	0	0	0	8	0	0	low
391	PC-3p-167237_18	TCATGCATGGTGATCACCTTT	up	inf	inf	0.42265	0	2.10914	6.32743	0	0	0	0	0	8	0	0	0	0	0	middle
392	PC-3p-160590_19	TAAAAAGTTGCGGCACTCAATACC	up	inf	inf	0.42265	0	1.2793	0	3.83791	0	0	0	0	0	5	0	0	0	0	middle
393	PC-3p-205702_12	ACTTTCGCGGATCCCGTTTGCATC	up	inf	inf	0.42265	0	1.8455	5.5365	0	0	0	0	0	7	0	0	0	0	0	low
394	PC-5p-216674_11	ATAAGCTGCCCTCTCCTAGCTTCC	up	inf	inf	0.42265	0	0.659107	1.97732	0	0	0	0	0	2.5	0	0	0	0	0	middle
395	PC-5p-221709_11	AGAACCTCCTTGTGCTGTGTAATT	down	-inf	-inf	0.42265	1.58292	0	0	0	0	4.74875	0	0	0	0	0	6	0	0	low
396	PC-3p-201293_13	ATACCCGTACCCGAGGACCCGATC	up	inf	inf	0.42265	0	1.58186	4.74557	0	0	0	0	0	6	0	0	0	0	0	low
397	PC-3p-207860_12	AGTACCTCTCTGCTACCTCTCTAC	up	inf	inf	0.42265	0	1.53517	0	4.6055	0	0	0	0	0	6	0	0	0	0	low
398	PC-3p-274774_7	ATGGACTAGGGCCCCCCTCCTCAC	up	inf	inf	0.42265	0	1.8455	5.5365	0	0	0	0	0	7	0	0	0	0	0	low
399	PC-3p-344255_6	ATATGGGATGGAGGGACTATTATT	up	inf	inf	0.42265	0	1.53517	0	4.6055	0	0	0	0	0	6	0	0	0	0	low
400	PC-3p-152063_22	AGACATTTTTTGTTGCACGGAGCT	down	-inf	-inf	0.42265	3.82375	0	0	0	0	0	11.4713	0	0	0	0	0	11	0	middle
401	PC-5p-209508_12	AAATAATTGTCGCTGGTTTAGTAC	up	inf	inf	0.42265	0	1.58186	4.74557	0	0	0	0	0	6	0	0	0	0	0	low
402	PC-3p-440636_5	AAGTTAGTGACGGACGGCTCGCTC	up	inf	inf	0.42265	0	2.63643	7.90928	0	0	0	0	0	10	0	0	0	0	0	low
403	PC-5p-346521_6	AGCTTCCTGTAGAAACCGTCACCT	down	-inf	-inf	0.42265	1.3191	0	0	0	0	3.95729	0	0	0	0	0	5	0	0	low
404	PC-3p-238222_10	TAAACCTGCAACAATTAAATT	down	-inf	-inf	0.42265	1.3191	0	0	0	0	3.95729	0	0	0	0	0	5	0	0	low
405	PC-5p-542291_5	AAGACACATCGGACGAATCTGACC	down	-inf	-inf	0.42265	1.3191	0	0	0	0	3.95729	0	0	0	0	0	5	0	0	low
406	PC-5p-234179_10	ACAGTTCGTCAGAAACTACGGGTT	up	inf	inf	0.42265	0	2.63643	7.90928	0	0	0	0	0	10	0	0	0	0	0	low
407	PC-3p-372671_6	AAATGCCACGCCTTTCTTTGTACC	up	inf	inf	0.42265	0	1.58186	4.74557	0	0	0	0	0	6	0	0	0	0	0	low
408	PC-3p-299429_7	AAGCGGGACTTTGGCGGATCGGTT	down	-inf	-inf	0.42265	1.84674	0	0	0	0	5.54021	0	0	0	0	0	7	0	0	low
409	PC-5p-227073_11	ACATTTCGTCCGGTATTGAGTGCC	down	-inf	-inf	0.42265	1.3191	0	0	0	0	3.95729	0	0	0	0	0	5	0	0	low
410	PC-3p-149015_22	ATGCGGCTTCTCCAGAAAGAT	up	inf	inf	0.42265	0	1.2793	0	3.83791	0	0	0	0	0	5	0	0	0	0	middle
411	PC-5p-247130_9	ATCTAATTGGCGAAGTACTCCCTC	down	-inf	-inf	0.42265	4.41746	0	0	0	0	0	0	13.2524	0	0	0	0	0	9	middle
412	PC-5p-202939_13	AAGTGTCGCAACTCTGTCTAGATG	down	-inf	-inf	0.42265	2.11055	0	0	0	0	6.33166	0	0	0	0	0	8	0	0	low
413	PC-5p-194326_13	ATATTAGTGACGGGTGCAGCCAGC	up	inf	inf	0.42265	0	0.639652	0	1.91896	0	0	0	0	0	2.5	0	0	0	0	low
414	PC-5p-207165_12	ACTCCCTCGTCCAACAAAAGATGT	up	inf	inf	0.42265	0	1.31821	3.95464	0	0	0	0	0	5	0	0	0	0	0	low
415	PC-5p-134775_27	AGTACTCCCTCTGATACATATTAC	down	-inf	-inf	0.42265	2.11055	0	0	0	0	6.33166	0	0	0	0	0	8	0	0	low
416	PC-3p-288416_7	ATTCGGTGAGAACCCTCGTTCGGT	up	inf	inf	0.42265	0	1.2793	0	3.83791	0	0	0	0	0	5	0	0	0	0	low
417	PC-3p-326875_6	AAGGGCACTGAGACCGAGTAGTAC	up	inf	inf	0.42265	0	1.31821	3.95464	0	0	0	0	0	5	0	0	0	0	0	low
418	PC-3p-472907_5	AAACGGGACAGGTGCTTTTGAGAT	up	inf	inf	0.42265	0	2.55861	0	7.67583	0	0	0	0	0	10	0	0	0	0	low
419	PC-3p-224443_11	TTAAATTTGTGATGCGGCTTCTCC	down	-inf	-inf	0.42265	3.16583	0	0	0	0	9.49749	0	0	0	0	0	12	0	0	middle
420	PC-3p-202370_13	ACAAGTAATATGGGTCGAGGGAGT	up	inf	inf	0.42265	0	1.79103	0	5.37308	0	0	0	0	0	7	0	0	0	0	low
421	PC-3p-337750_6	GTTAATTCGACACGGAGGGAGTAT	down	-inf	-inf	0.42265	1.3191	0	0	0	0	3.95729	0	0	0	0	0	5	0	0	low
422	PC-3p-185722_15	AATAAGGGTCGAAGGCTACCGTGA	up	inf	inf	0.42265	0	2.04689	0	6.14066	0	0	0	0	0	8	0	0	0	0	low
423	PC-3p-152494_21	ATATTTTTATGGATGGGAGGGAGT	down	-inf	-inf	0.42265	2.08568	0	0	0	0	0	6.25705	0	0	0	0	0	6	0	low
424	PC-3p-82877_69	TTGGAATTGAAATGAAACTGC	down	-inf	-inf	0.42265	1.97864	0	0	0	0	5.93593	0	0	0	0	0	7.5	0	0	middle
425	PC-3p-189285_14	AGATCACTGTTGACTGGGTAGTCC	down	-inf	-inf	0.42265	1.58292	0	0	0	0	4.74875	0	0	0	0	0	6	0	0	low
426	PC-5p-194482_13	TTCTACTCCCTCGGTTCCATAAAG	up	inf	inf	0.42265	0	1.31821	3.95464	0	0	0	0	0	5	0	0	0	0	0	low
427	PC-3p-130647_29	ATTTAGGTAGCGGTTTCTCCAAGA	up	inf	inf	0.42265	0	1.53517	0	4.6055	0	0	0	0	0	6	0	0	0	0	low
428	PC-5p-223388_11	ATACTCCTTCCGATACTAAATTCT	up	inf	inf	0.42265	0	1.53517	0	4.6055	0	0	0	0	0	6	0	0	0	0	low
429	PC-5p-166628_18	ATGTGTAGTACTCCTTCCCATTCT	down	-inf	-inf	0.42265	1.73807	0	0	0	0	0	5.21421	0	0	0	0	0	5	0	low
430	PC-5p-292004_7	AGCCCGGCCCGAAAGCTCGAAATG	down	-inf	-inf	0.42265	2.4333	0	0	0	0	0	7.29989	0	0	0	0	0	7	0	low
431	PC-3p-238143_10	ACATCTTTTGTTGGACGAGGGAGT	down	-inf	-inf	0.42265	1.73807	0	0	0	0	0	5.21421	0	0	0	0	0	5	0	low
432	PC-5p-248603_9	ATCCCTCTGTCTTGAATTAACTGA	down	-inf	-inf	0.42265	2.08568	0	0	0	0	0	6.25705	0	0	0	0	0	6	0	low
433	PC-3p-156798_20	AAACAGCGACGAGAATTTAGAAAC	up	inf	inf	0.42265	0	1.53517	0	4.6055	0	0	0	0	0	6	0	0	0	0	middle
434	PC-5p-188029_14	TTATACCTTATACTCCCTCCGTCT	up	inf	inf	0.42265	0	2.37278	7.11835	0	0	0	0	0	9	0	0	0	0	0	low
435	PC-5p-178996_16	AGTGTCGCAACTCTGTCTAGATGC	down	-inf	-inf	0.42265	1.3191	0	0	0	0	3.95729	0	0	0	0	0	5	0	0	low
436	PC-5p-110211_40	TTAGGATTACCTTGGCACTCC	up	inf	inf	0.42265	0	1.31821	3.95464	0	0	0	0	0	5	0	0	0	0	0	middle
437	PC-5p-275106_7	AATAAACAGTGTCGGCCATT	up	inf	inf	0.42265	0	1.8455	5.5365	0	0	0	0	0	7	0	0	0	0	0	low
438	PC-5p-424193_5	AAAACCCGCCACTGATAACCCCCT	down	-inf	-inf	0.42265	1.73807	0	0	0	0	0	5.21421	0	0	0	0	0	5	0	low
439	PC-5p-490288_5	ATGCACGTGGTGGCCCAAGCAAGG	up	inf	inf	0.42265	0	1.2793	0	3.83791	0	0	0	0	0	5	0	0	0	0	low
440	PC-5p-224960_11	ACACGTGAATCTGAGAAGCACCTC	up	inf	inf	0.42265	0	2.56898	0	0	7.70695	0	0	0	0	0	6	0	0	0	middle
441	PC-3p-130395_29	ACGTCCGGAGATGCTTCTCAGTTT	down	-inf	-inf	0.42265	3.47614	0	0	0	0	0	10.4284	0	0	0	0	0	10	0	middle
442	PC-3p-219322_11	AATTGGTCAAAGTTGAGACGTCCT	down	-inf	-inf	0.42265	2.08568	0	0	0	0	0	6.25705	0	0	0	0	0	6	0	low
443	PC-3p-422072_5	ACACTTAGTATGGGACCGAGGGAG	down	-inf	-inf	0.42265	3.47614	0	0	0	0	0	10.4284	0	0	0	0	0	10	0	middle
444	PC-5p-227792_11	AAAAGTGGACACGTGGCACGAATC	down	-inf	-inf	0.42265	2.08568	0	0	0	0	0	6.25705	0	0	0	0	0	6	0	middle
445	PC-5p-240060_10	TTACTCGCTCCGTTCCTAAATACC	up	inf	inf	0.42265	0	1.2793	0	3.83791	0	0	0	0	0	5	0	0	0	0	low
446	PC-3p-150355_22	AGCCCAGTCGGCTTAGCCAAGGCC	down	-inf	-inf	0.42265	1.73807	0	0	0	0	0	5.21421	0	0	0	0	0	5	0	low
447	PC-3p-275892_7	TCATGTTACATTAGTTAGATT	up	inf	inf	0.42265	0	1.58186	4.74557	0	0	0	0	0	6	0	0	0	0	0	low
448	PC-5p-162613_19	ACCTGTCGGTGCCACCGTGGCGTC	up	inf	inf	0.42265	0	1.31821	3.95464	0	0	0	0	0	5	0	0	0	0	0	low
449	PC-3p-482569_5	AGTAATACCGGCCGGAGTGAGTAC	down	-inf	-inf	0.42265	1.3191	0	0	0	0	3.95729	0	0	0	0	0	5	0	0	low
450	bdi-MIR5185d-p3	AGAAGCGGGACTTTCGCGGGATCC	up	1.37062	0.454825	0.423773	21.6384	29.658	42.1529	27.9819	18.8392	20.9377	32.1977	11.7799	53.2955	36.4545	14.6667	26.4545	30.875	8	middle
451	bdi-miR169k-5p	TAGCCAAGGATGATTTGCCTGT	down	0.427091	-1.22739	0.423828	9.76746	4.17159	7.90928	4.6055	0	18.995	0	10.3074	10	6	0	24	0	7	middle
452	osa-miR162a	TCGATAAACCTCTGCATCCAG	down	0.0295534	-5.08053	0.4243	262.623	7.76142	7.11835	4.6055	11.5604	3.95729	9.38558	774.528	9	6	9	5	9	526	middle
453	ath-MIR8175-p5_2ss16TC20AC_2	TAGTGGTAAGTATTCCCGCCTGT	up	2.32452	1.21694	0.424821	14.2432	33.1087	18.1914	11.1299	70.0048	16.2249	0	26.5047	23	14.5	54.5	20.5	0	18	middle
454	ath-MIR8175-p3_2ss16TC20AC	TAGTGGTAAGTATTCCCGCCTGT	up	2.32452	1.21694	0.424821	14.2432	33.1087	18.1914	11.1299	70.0048	16.2249	0	26.5047	23	14.5	54.5	20.5	0	18	middle
455	PC-3p-80268_73	AAGGCCTTGTGGGCACCCCCTCCT	up	2.91509	1.54354	0.425384	3.93242	11.4633	8.70021	0	25.6898	5.54021	6.25705	0	11	0	20	7	6	0	middle
456	bdi-miR393b-3p	TCAGTGCAATCCCTTTGGAAT	down	0.743792	-0.42703	0.425495	1593.02	1184.87	1507.51	1295.68	751.427	1457.87	2321.37	999.818	1906	1688	585	1842	2226	679	high
457	bdi-MIR7726b-p5_2ss7AG20TC	AATTACGAATCTGCCACCGCTGTC	up	1.67943	0.747972	0.426091	3.48656	5.85544	9.49114	4.2217	3.85347	0	6.77847	3.68121	12	5.5	3	0	6.5	2.5	low
458	ata-miR408-3p_R+2_1ss19CG	TGCACTGCCTCTTCCCTGGCTT	down	0.67574	-0.56546	0.426908	545.371	368.529	620.879	299.741	184.967	242.978	692.968	700.167	785	390.5	144	307	664.5	475.5	high
459	ath-MIR8175-p5_2ss17TC21AC	ATAGTGGTAAGTATTCCCGCCTGTC	up	2.27071	1.18314	0.429436	7.80189	17.7158	14.2367	2.30275	36.608	11.8719	4.17137	7.36243	18	3	28.5	15	4	5	middle
460	ath-MIR8175-p3_2ss17TC21AC	ATAGTGGTAAGTATTCCCGCCTGTC	up	2.27071	1.18314	0.429436	7.80189	17.7158	14.2367	2.30275	36.608	11.8719	4.17137	7.36243	18	3	28.5	15	4	5	middle
461	PC-3p-74659_83	ATTTAATATGGGACGGAGGGACCA	down	0.606778	-0.72076	0.43143	8.07588	4.90027	3.95464	10.7462	0	8.70604	5.21421	10.3074	5	14	0	11	5	7	middle
462	bdi-MIR5174e-p5_1ss15TA	TTGTACTCCCTCTGATCCATA	down	0.880801	-0.183112	0.431587	210.804	185.676	214.869	197.013	145.147	233.876	226.992	171.545	271.667	256.667	113	295.5	217.667	116.5	middle
463	bdi-miR166e-5p	GGAATGTTGTCTGGCTCGAGG	down	0.357825	-1.48267	0.432195	37.0995	13.2751	13.4458	19.9571	6.42246	7.12312	18.7712	85.4042	17	26	5	9	18	58	middle
464	PC-5p-100716_48	AGCCGCATCTCAGATTTAGTTAGT	down	0.493987	-1.01746	0.434677	8.93644	4.41448	5.5365	0	7.70695	0	13.5569	13.2524	7	0	6	0	13	9	middle
465	bdi-miR5049-3p_L-2R-1_2ss13AG21AG	AGTAATATGGGTCGGAGGGAG	down	0.869039	-0.202507	0.437411	69.7033	60.5749	54.5741	66.7797	60.3711	75.1885	82.3845	51.537	69	87	47	95	79	35	middle
466	gma-MIR4995-p5_1ss20GC	AGTGGCTTGGTTAAGGGAAC	down	0.868359	-0.203637	0.437419	758.469	658.623	542.577	714.619	718.673	648.204	675.24	951.962	686	931	559.5	819	647.5	646.5	middle
467	mdm-miR164b_L+2	AATGGAGAAGCAGGGCACGTGCA	up	1.69208	0.758795	0.437755	10.9393	18.5102	6.32743	29.9357	19.2674	16.6206	0	16.1973	8	39	15	21	0	11	middle
468	bdi-MIR7776-p5	TTGCCCTCTGATATCTTGGAC	down	0.566529	-0.819779	0.440347	50.4154	28.5618	49.8285	26.8654	8.99144	44.3216	90.7272	16.1973	63	35	7	56	87	11	middle
469	bdi-MIR5066-p3_1ss3TC	ATCAGATCGGTCTTTTGGTTGCGT	down	0.371419	-1.42888	0.44054	7.09825	2.63643	7.90928	0	0	15.0377	6.25705	0	10	0	0	19	6	0	middle
470	bdi-MIR1139-p5	ATCACGAGGCTTGAGGCTGGTCAC	down	0.513627	-0.961207	0.443661	9.23933	4.74557	14.2367	0	0	9.49749	9.38558	8.83491	18	0	0	12	9	6	middle
471	bdi-MIR5181a-p3_2ss13AC18GT	TTATTATGGATCCGAGGTAGT	down	0.751586	-0.411991	0.44435	31.0104	23.307	22.5415	30.8952	16.4843	30.8669	44.4946	17.6698	28.5	40.25	12.8333	39	42.6667	12	middle
472	mtr-miR156e	TTGACAGAAGATAGAGAGCAC	down	0.0553751	-4.17462	0.444628	23.8052	1.31821	3.95464	0	0	0	0	71.4156	5	0	0	0	0	48.5	middle
473	bdi-miR156g-3p_L+1	TGCTCACCCTCTCTCTGTCAGC	up	1.29846	0.3768	0.445543	14.599	18.9562	12.6549	24.9464	19.2674	16.6206	19.814	7.36243	16	32.5	15	21	19	5	middle
474	gma-MIR5368-p5_2ss7TC20TC	ACTGTTCCCTGGGATTGGCC	up	1.97635	0.982838	0.449605	2.13203	4.21364	2.37278	1.91896	8.34919	1.97864	0	4.41746	3	2.5	6.5	2.5	0	3	low
475	PC-5p-108645_41	GACCCTCAGGTACCCTTTGAT	up	2.30227	1.20306	0.451283	0.791458	1.82215	3.16371	2.30275	0	2.37437	0	0	4	3	0	3	0	0	low
476	PC-3p-108164_42	TCCACCTTTCATCTGGTTCGT	down	0.422908	-1.24158	0.457043	4.36383	1.8455	5.5365	0	0	4.74875	8.34273	0	7	0	0	6	8	0	low
477	bdi-miR390a-5p	AAGCTCAGGAGGGATAGCGCC	up	1.37455	0.458957	0.457214	118.283	162.586	136.04	120.51	231.208	151.96	36.4995	166.391	172	157	180	192	35	113	middle
478	bdi-MIR7709-p5	TCGTGCGGGCCTTGGTGCTCA	up	1.2715	0.346535	0.458106	56.0877	71.3158	99.657	70.6176	43.6727	57.7764	67.7847	42.7021	126	92	34	73	65	29	middle
479	bdi-MIR7726b-p5_2ss7AG20TA	AATTACGAATCTGCCACCGATGTC	down	0.446067	-1.16467	0.459575	3.54623	1.58186	4.74557	0	0	4.74875	0	5.88994	6	0	0	6	0	4	low
480	bdi-MIR7726b-p3_2ss7AG20TA	AATTACGAATCTGCCACCGATGTC	down	0.446067	-1.16467	0.459575	3.54623	1.58186	4.74557	0	0	4.74875	0	5.88994	6	0	0	6	0	4	low
481	bdi-MIR5172-p5	TGCCGAGGAGCTAGTAGATCG	up	1.52701	0.610711	0.459584	3.77324	5.76178	3.95464	6.90824	6.42246	3.95729	0	7.36243	5	9	5	5	0	5	low
482	gma-MIR5368-p3_2ss5GA23GA	GGCCAAGGGACAGTCTCAGGTAA	up	1.47026	0.556074	0.463207	126.028	185.294	88.9794	161.192	305.709	146.024	69.349	162.71	112.5	210	238	184.5	66.5	110.5	middle
483	bdi-miR9481b_2ss18CT21CT	TCAGTCGGATTTCTCACTTTT	up	1.16904	0.22532	0.464317	2468.78	2886.09	3638.27	2927.56	2092.44	2372.4	2881.89	2152.04	4600	3814	1629	2997.5	2763.5	1461.5	high
484	gma-MIR4995-p3	CATAGGCAGTGGCTTGGT	up	1.57845	0.658509	0.472508	17.5231	27.6594	9.8866	30.7033	42.3882	9.10177	8.86415	34.6034	12.5	40	33	11.5	8.5	23.5	middle
485	PC-3p-81861_70	ATTTAGGTGGCGGTTTCTCTAAGA	down	0.420255	-1.25066	0.474549	5.01872	2.10914	6.32743	0	0	4.74875	0	10.3074	8	0	0	6	0	7	middle
486	bdi-miR7744-5p	AGGATGGCAAGATTTATCGATGGG	up	2.16313	1.11312	0.476148	1.3191	2.85338	3.95464	4.6055	0	3.95729	0	0	5	6	0	5	0	0	low
487	bdi-MIR7764-p5	TTGCGGCCCATAACCTAGATC	down	0.668236	-0.581571	0.476989	25.4718	17.0211	18.9823	7.67583	24.4053	26.9096	40.6708	8.83491	24	10	19	34	39	6	middle
488	bdi-miR160e-5p	TGCCTGGCTCCCTGAATGCCA	down	0.795368	-0.330306	0.477652	79368.3	63127	57413.9	63040.5	68926.6	81376.5	110684	46044.6	72590.5	82128.6	53660.6	102818	106137	31270	high
489	gma-MIR5368-p3_2ss12CA18AC	ACCACTCTGGAAGAGCTCG	up	1.47929	0.564902	0.481215	1446.16	2139.29	1035.72	2120.83	3261.32	781.169	870.773	2686.55	1309.5	2763	2539	987	835	1824.5	high
490	bdi-miR319b-3p	TTGGACTGAAGGGTGCTCCCT	up	1.24965	0.321529	0.482528	29.7532	37.1812	26.8916	30.7033	53.9486	32.4498	22.9425	33.8672	34	40	42	41	22	23	middle
491	bdi-MIR7730-p5	TTTTCGGTCCGGGAATTGATT	up	1.10676	0.146344	0.483141	393.394	435.393	495.121	435.987	375.071	444.008	425.479	310.694	626	568	292	561	408	211	middle
492	osa-MIR5079a-p3_1ss6AG	CTCAAGGGGTTCTCAAAAA	up	2.13572	1.09472	0.4839	1.58292	3.38066	5.5365	4.6055	0	4.74875	0	0	7	6	0	6	0	0	middle
493	bdi-miR5201-5p	TGATCATTTGCCCCGTCTTGT	down	0.955627	-0.06548	0.485652	73.5688	70.3043	71.1835	69.0824	70.647	75.1885	79.256	66.2619	90	90	55	95	76	45	middle
494	mtr-MIR2592bj-p3_2ss12TC19AT	ATTCCCACTGTCCCTGTCT	up	1.53359	0.616915	0.487112	44.9211	68.8907	41.9192	43.3684	121.384	22.9523	35.978	75.833	53	56.5	94.5	29	34.5	51.5	middle
495	PC-5p-121450_33	AGAAGCTGCACTCACCTACCTTTC	down	0.469453	-1.09095	0.489639	8.25817	3.87682	3.95464	7.67583	0	17.4121	0	7.36243	5	10	0	22	0	5	middle
496	bdi-miR156h-3p_L+1	TGCTCACTGCTCTTCCTGTCATC	down	0.668529	-0.580939	0.492232	1152.89	770.739	708.672	1143.7	459.848	861.898	2021.03	575.742	896	1490	358	1089	1938	391	high
497	mtr-MIR2592bj-p5_2ss12TC19AT	ATTCCCACTGTCCCTGTCTA	up	1.41235	0.498093	0.494636	23.2344	32.8149	20.9596	24.1789	53.3064	10.6847	22.9425	36.0759	26.5	31.5	41.5	13.5	22	24.5	middle
498	bdi-miR169e-3p_L+2	TAGGCAGTCTCCTTGGCTAGC	up	1.87844	0.909536	0.495263	7.62589	14.3248	8.70021	5.37308	28.901	16.6206	6.25705	0	11	7	22.5	21	6	0	middle
499	osa-miR159f_R-1_1ss20TC	CTTGGATTGAAGGGAGCTCC	down	0.722006	-0.469916	0.496079	37.3371	26.9577	21.3551	20.3409	39.177	13.4548	48.4921	50.0645	27	26.5	30.5	17	46.5	34	middle
500	ptc-miR159d_R-1	CTTGGATTGAAGGGAGCTCC	down	0.722006	-0.469916	0.496079	37.3371	26.9577	21.3551	20.3409	39.177	13.4548	48.4921	50.0645	27	26.5	30.5	17	46.5	34	middle
501	bdi-MIR172a-p5_2ss8AG17TA	GATTCACGTCGGGTTCACCA	up	1.08071	0.111982	0.496848	252.098	272.445	284.734	241.021	291.579	209.736	263.839	282.717	360	314	227	265	253	192	middle
502	osa-MIR2096-p5_2ss6CG17CT	TATGTGTGCTTGGGAGTC	up	5.62504	2.49186	0.498806	0.659548	3.70998	0	11.1299	0	1.97864	0	0	0	14.5	0	2.5	0	0	middle
503	osa-MIR2096-p3_2ss6CG17CT	TATGTGTGCTTGGGAGTC	up	5.62504	2.49186	0.498806	0.659548	3.70998	0	11.1299	0	1.97864	0	0	0	14.5	0	2.5	0	0	middle
504	osa-MIR1862e-p3_2ss20AG21TG	ATTTTGGGACGGAGGGAGTGG	up	2.20391	1.14007	0.501813	2.94497	6.49045	0	13.0489	6.42246	0	0	8.83491	0	17	5	0	0	6	middle
505	bdi-miR7763-3p	ATTCCCGTACGTCAAGATTGC	down	0.551609	-0.858282	0.502425	10.3749	5.72287	0	10.7462	6.42246	13.4548	0	17.6698	0	14	5	17	0	12	middle
506	bdi-MIR169i-p5	TGCCCACGTTCTGTTTCATCA	down	0.667793	-0.582527	0.502591	23.4353	15.65	29.2643	9.97857	7.70695	31.6583	31.2853	7.36243	37	13	6	40	30	5	middle
507	ptc-miR396g-5p_R+1_1ss7GA	TTCCACAGCTTTCTTGAACTTT	up	1.2429	0.313705	0.504032	80.4361	99.9736	105.193	63.7094	131.018	93.392	44.8422	103.074	133	83	102	118	43	70	middle
508	osa-miR166a-3p_1ss21CT	TCGGACCAGGCTTCATTCCCT	up	1.24457	0.315647	0.506504	244.403	304.177	444.897	265.967	201.665	282.946	258.103	192.159	562.5	346.5	157	357.5	247.5	130.5	middle
509	PC-5p-31584_291	AAGCTGAGAAGCACGGCCAGAGGT	up	1.14614	0.196777	0.507997	16.1903	18.5563	20.5641	22.2599	12.8449	18.2035	15.6426	14.7249	26	29	10	23	15	10	middle
510	PC-3p-118947_35	ATTTTTTATCGGACGGAGAGAGTA	down	0.478018	-1.06486	0.510979	5.51533	2.63643	7.90928	0	0	10.289	6.25705	0	10	0	0	13	6	0	middle
511	bdi-miR168-5p	TCGCTTGGTGCAGATCGGGAC	down	0.875304	-0.192143	0.512385	2478.27	2169.24	2137.88	2281.26	2088.58	3138.13	2509.08	1787.6	2703	2972	1626	3965	2406	1214	high
512	bdi-MIR166g-p5	TAAGGGGGTTGTTGTCTGGTT	up	1.18548	0.245477	0.512881	28.5689	33.868	32.4281	46.055	23.1208	31.6583	26.071	27.9772	41	60	18	40	25	19	middle
513	mtr-MIR2592bj-p3_2ss11TC18AT_1	TTCCCACTGTCCCTGTCT	up	1.50532	0.590067	0.51989	16.5104	24.8534	18.9823	9.97857	45.5994	13.0591	15.1212	21.351	24	13	35.5	16.5	14.5	14.5	middle
514	mtr-MIR2592bj-p3_2ss11TC18AT_2	TTCCCACTGTCCCTGTCTA	up	1.50532	0.590067	0.51989	16.5104	24.8534	18.9823	9.97857	45.5994	13.0591	15.1212	21.351	24	13	35.5	16.5	14.5	14.5	middle
515	bdi-MIR7726b-p5_2ss6AG19TC	ATTACGAATCTGCCACCGCTGTCC	up	1.37048	0.454676	0.523358	7.57947	10.3875	14.2367	7.29203	9.63368	2.7701	14.0784	5.88994	18	9.5	7.5	3.5	13.5	4	middle
516	bdi-MIR7726b-p3_2ss6AG19TC	ATTACGAATCTGCCACCGCTGTCC	up	1.37048	0.454676	0.523358	7.57947	10.3875	14.2367	7.29203	9.63368	2.7701	14.0784	5.88994	18	9.5	7.5	3.5	13.5	4	middle
517	ath-MIR5639-p5_1ss15GA	CAATGGTGGTCCTTATGA	up	1.49943	0.584416	0.525674	16.7019	25.0434	9.09568	28.7843	37.2502	6.33166	9.907	33.8672	11.5	37.5	29	8	9.5	23	middle
518	bdi-MIR7710-p5	TTCCGAGCACACCTAGCGACG	up	2.20877	1.14325	0.527609	3.32099	7.33531	17.4004	4.6055	0	4.74875	5.21421	0	22	6	0	6	5	0	middle
519	bdi-miR5185l-3p	TTTGGAGATTGACTTAGAAGC	up	1.99053	0.993153	0.529166	1.84674	3.67598	0	4.6055	6.42246	5.54021	0	0	0	6	5	7	0	0	low
520	bdi-MIR7726a-p5_1ss18CT	ATCTGTCACCGTTGTCCTCACACG	up	1.99053	0.993153	0.529166	0.923368	1.83799	0	2.30275	3.21123	2.7701	0	0	0	3	2.5	3.5	0	0	low
521	osa-MIR5339-p5_1ss3GA	TGAGAATATTCTTTATCTGTT	down	0.42424	-1.23705	0.529376	21.4218	9.08797	3.95464	16.8868	6.42246	11.0804	53.1849	0	5	22	5	14	51	0	middle
522	gma-MIR1513b-p3_2ss15CG17TG	TTTCTCTTGTATCTGAGCT	up	1.96548	0.97488	0.532382	1.05528	2.07412	2.76825	3.45412	0	3.16583	0	0	3.5	4.5	0	4	0	0	low
523	gma-MIR1513b-p5_2ss15CG17TG	TTTCTCTTGTATCTGAGCT	up	1.96548	0.97488	0.532382	1.05528	2.07412	2.76825	3.45412	0	3.16583	0	0	3.5	4.5	0	4	0	0	low
524	mtr-MIR2603-p3_2ss9AC17AC	GTCCCTGCCCTTTGTACA	up	1.57701	0.657192	0.532978	21.8787	34.503	17.4004	19.9571	66.1513	9.10177	18.2497	38.2846	22	26	51.5	11.5	17.5	26	middle
525	bdi-MIR7726b-p5_1ss22GC	AATTTTGATGACATGACGTACCGC	up	1.25938	0.332719	0.533519	4.63606	5.83858	7.51382	4.2217	5.78021	2.37437	4.17137	7.36243	9.5	5.5	4.5	3	4	5	middle
526	PC-3p-27959_333	ACCTTGGCACCTGACATGTGGACC	down	0.87091	-0.199404	0.533548	26.229	22.8431	20.5641	18.422	29.5433	18.995	30.2424	29.4497	26	24	23	24	29	20	middle
527	ath-MIR8175-p5_2ss16TC20AC_1	TAGTGGTAAGTATTCCCGCCT	up	2.0657	1.04663	0.537684	7.65691	15.8169	7.51382	2.68654	37.2502	12.6633	0	10.3074	9.5	3.5	29	16	0	7	middle
528	bdi-miR166b-5p	GGAATGTTGTCTGGCTCGGGG	up	1.59361	0.672297	0.53891	58.4179	93.0952	60.9015	184.987	33.3968	82.3116	53.1849	39.7571	77	241	26	104	51	27	middle
529	PC-3p-35561_253	AGCACCCGACCGTCACTGATGACT	up	1.25071	0.322752	0.539009	20.3538	25.4568	18.1914	33.7736	24.4053	29.2839	22.9425	8.83491	23	44	19	37	22	6	middle
530	bdi-MIR1135-p5_1ss15CT	AATTTGCCCAAATATGGATGTATC	up	1.25345	0.325909	0.539149	25.6053	32.0951	33.219	32.2385	30.8278	38.7814	29.1996	8.83491	42	42	24	49	28	6	middle
531	osa-miR2118d	TTCCTGATGCCTCCCATGCCTA	up	1.55896	0.640586	0.540795	41.5491	64.7736	38.7555	28.4006	127.165	57.7764	27.1139	39.7571	49	37	99	73	26	27	middle
532	bdi-MIR7726a-p3_2ss5GA20TC	AATTACGAATCTGTCACCGCTGTC	down	0.268569	-1.89663	0.545003	2.45414	0.659107	1.97732	0	0	0	0	7.36243	2.5	0	0	0	0	5	low
533	bdi-MIR1127-p5_1ss15GC	TACTCCCTCCGTCCCATATTA	up	3.7177	1.89441	0.545226	1.58292	5.8848	0	17.6544	0	4.74875	0	0	0	23	0	6	0	0	middle
534	PC-3p-69157_95	TCTAATTGAGCAGCCACCTTG	up	1.6633	0.734052	0.54556	3.5848	5.96262	7.90928	9.97857	0	5.54021	5.21421	0	10	13	0	7	5	0	middle
535	bdi-MIR7762-p3	TCTCTACTGTTGGATGGTCCC	up	1.41725	0.50309	0.547626	5.54635	7.86055	8.70021	4.6055	10.2759	6.33166	0	10.3074	11	6	8	8	0	7	middle
536	PC-3p-113118_38	ATTTGGGATGCGGCTTCTCCAGGA	up	1.70742	0.771814	0.548852	1.8762	3.20345	0	5.75687	3.85347	1.97864	3.64995	0	0	7.5	3	2.5	3.5	0	middle
537	gma-MIR6300-p5	GTCGTTGTAGTATAGTGGT	up	2.14019	1.09774	0.554208	1.97864	4.23467	0	3.07033	9.63368	5.93593	0	0	0	4	7.5	7.5	0	0	middle
538	bdi-miR9495	TGAAAAATGCCTCTGGACGTG	down	0.610213	-0.712616	0.564383	6.72577	4.10415	0	4.6055	7.70695	8.70604	11.4713	0	0	6	6	11	11	0	middle
539	bdi-MIR5185k-p5_1ss15CT	TCCCGCAAAAGTCCTGCTTCT	up	1.26527	0.339441	0.564734	35.0108	44.298	28.4734	33.7736	70.647	31.6583	29.1996	44.1746	36	44	55	40	28	30	middle
540	bdi-MIR7757-p5	CACAAAACCTTCAGCTACCCA	down	0.900608	-0.151029	0.565704	15666.6	14109.5	17467.7	11914.4	12946.4	18002.5	16902.4	12095	22085	15522	10079	22746	16208	8214	high
541	ata-miR156d-3p_L+1	TGCTCACTCCTCTTTCTGTCAGC	down	0.762674	-0.390862	0.568002	310.614	236.897	294.225	308.568	107.897	218.442	505.778	207.62	372	402	84	276	485	141	middle
542	bdi-miR5054	TCCCCACGGTCGGCGCCA	up	1.69034	0.757309	0.570898	125.767	212.588	115.476	59.8714	462.417	56.1935	110.541	210.565	146	78	360	71	106	143	middle
543	bdi-MIR5181b-p5_1ss12GA	TAAGTGTCGGGAATTTAGTAC	down	0.558178	-0.841203	0.570968	10.3354	5.76901	14.2367	3.07033	0	20.5779	10.4284	0	18	4	0	26	10	0	middle
544	bdi-miR7752-5p_L-3	CTCTTCCCACTGTCATTTTCC	down	0.921242	-0.118348	0.570974	76.4584	70.4366	86.2112	66.0121	59.0866	80.7287	82.3845	66.2619	109	86	46	102	79	45	middle
545	bdi-miR9486b	TAAGTGATTAGAGGTTCCAGT	down	0.316015	-1.66194	0.571337	4.17137	1.31821	3.95464	0	0	0	12.5141	0	5	0	0	0	12	0	middle
546	bdi-MIR7775-p3	AGCACCTGTCCTATAGAACACAAG	down	0.80902	-0.305753	0.57243	55.5558	44.9457	25.3097	41.4495	68.078	74.397	33.3709	58.8994	32	54	53	94	32	40	middle
547	osa-miR528-5p_L+2	AATGGAAGGGGCATGCAGAGGAG	down	0.738011	-0.438285	0.573233	177.402	130.925	109.148	187.29	96.3368	47.4875	213.783	270.937	138	244	75	60	205	184	middle
548	bdi-miR7730-3p	AACTTTCTCCCGCAGCTGTTCTGT	down	0.78798	-0.34377	0.575161	78.7324	62.0395	58.5287	85.2017	42.3882	70.4398	123.055	42.7021	74	111	33	89	118	29	middle
549	PC-3p-29633_313	TGTGTAAACGAGTGAAGTGCT	up	1.34603	0.428714	0.576421	9.10014	12.2491	12.6549	13.8165	10.2759	15.8292	11.4713	0	16	18	8	20	11	0	middle
550	PC-5p-64428_108	TGTGAGATGGGTGGGTAAGTT	up	1.35526	0.438565	0.578148	7.60102	10.3013	14.2367	7.67583	8.99144	10.289	12.5141	0	18	10	7	13	12	0	middle
551	PC-5p-134343_27	TGTTTCTCGGTGGGAAGAGTG	down	0.536172	-0.899232	0.5794	4.77199	2.55861	0	7.67583	0	9.10177	5.21421	0	0	10	0	11.5	5	0	middle
552	ptc-miR396f_2ss7GA20TA	TTCCACAGCTTTCTTGAACAG	down	0.734034	-0.446082	0.579794	4.48154	3.2896	0	5.37308	4.49572	2.7701	6.25705	4.41746	0	7	3.5	3.5	6	3	middle
553	bdi-miR5172-3p	TGATCTACTAGCTCCTCGGCA	down	0.922983	-0.115624	0.580026	54.4112	50.2206	52.9922	51.428	46.2417	41.9473	59.442	61.8444	67	67	36	53	57	42	middle
554	bdi-MIR7780-p3_1ss8TC	AGGGACCCTGCTGAAGACGTTTTT	up	1.81064	0.856499	0.58088	2.45414	4.44357	0	6.90824	6.42246	0	0	7.36243	0	9	5	0	0	5	low
555	PC-5p-32502_282	TTGTGCACAGAGAACCTCTCC	down	0.78337	-0.352234	0.582924	48.2117	37.7676	24.1233	54.4984	34.6813	70.8355	53.1849	20.6148	30.5	71	27	89.5	51	14	middle
556	PC-3p-126442_31	AGCGGCACCTATTATGGATCGGAG	down	0.602455	-0.731075	0.583349	5.17387	3.11702	4.74557	4.6055	0	0	5.21421	10.3074	6	6	0	0	5	7	middle
557	PC-3p-87350_62	TTACGGAACGGAGGGAGCACC	down	0.600951	-0.734682	0.58371	2.58693	1.55462	1.97732	2.68654	0	0	2.6071	5.1537	2.5	3.5	0	0	2.5	3.5	low
558	PC-5p-65166_106	AATTGAATCCAGTCGGCCTGGCCC	up	1.60915	0.686302	0.587837	5.32287	8.56532	10.2821	0	15.4139	5.54021	10.4284	0	13	0	12	7	10	0	middle
559	bdi-MIR166g-p3	TCGGACCAGGCTTCGATCCCT	up	1.10513	0.14421	0.592254	10537.2	11644.9	13256	10931.5	10747.3	13841	9180.14	8590.48	16760	14241.5	8367	17488	8803	5834	high
560	bdi-miR166f	TCTCGGACCAGGCTTCATTCC	up	1.15141	0.203401	0.592293	416.255	479.28	480.783	408.842	548.216	523.75	224.691	500.324	607.871	532.636	426.796	661.754	215.461	339.782	middle
561	bdi-miR530a	TGCATTTGCACCTGCACCTAC	down	0.465859	-1.10203	0.595255	80.7438	37.6153	35.9872	20.3409	56.5176	10.289	217.954	13.9886	45.5	26.5	44	13	209	9.5	middle
562	bdi-miR393a_L+1R-1	CTCCAAAGGGATCGCATTGAT	down	0.791218	-0.337853	0.596184	1069.92	846.537	1047.58	1054.66	437.369	996.445	1663.33	549.973	1324.5	1374	340.5	1259	1595	373.5	high
563	osa-miR444d.3	TTGTGGCTTTCTTGCAAGTTG	up	1.08412	0.116526	0.596576	301.341	326.69	406.537	283.238	290.295	280.968	321.195	301.86	514	369	226	355	308	205	middle
564	bdi-miR5049-5p_L-4R+2	TCCGACCCATATTACTTGTTG	down	0.750368	-0.41433	0.598665	58.1493	43.6334	56.1559	34.925	39.8192	34.8241	104.284	35.3397	71	45.5	31	44	100	24	middle
565	PC-5p-276103_7	AAGAGAAGTGGGCTATTAACTAGT	down	0.372345	-1.42529	0.604467	3.4358	1.2793	0	3.83791	0	0	0	10.3074	0	5	0	0	0	7	middle
566	bdi-miR7769-3p_L-2R+2	TCATGTTGGCACTGATGGGTG	up	1.34717	0.429937	0.604694	10.7859	14.5305	18.9823	13.0489	11.5604	20.5779	0	11.7799	24	17	9	26	0	8	middle
567	PC-3p-80379_73	AACTTAATGTGTGACGGAGGGAGT	up	1.74113	0.800027	0.60652	2.94497	5.12759	0	7.67583	7.70695	0	0	8.83491	0	10	6	0	0	6	middle
568	PC-5p-71795_89	CAAGGTACTTTTTGACTCTTC	up	1.59142	0.670317	0.606738	5.83808	9.29085	15.0276	0	12.8449	3.95729	13.5569	0	19	0	10	5	13	0	middle
569	bdi-miR5176-5p	TATGCCATGTCGTCACATATC	up	1.19596	0.25817	0.606813	12.3089	14.721	21.3551	13.8165	8.99144	16.6206	11.4713	8.83491	27	18	7	21	11	6	middle
570	osa-miR166m_R+1	TCGGACCAGGCTTCATTCCCTT	down	0.66054	-0.598283	0.607153	1.96621	1.29876	1.97732	1.91896	0	2.7701	3.12853	0	2.5	2.5	0	3.5	3	0	middle
571	bdi-miR172a-3p	AGAATCTTGATGATGCTGCAT	down	0.849409	-0.235469	0.607187	300.481	255.232	287.107	193.431	285.157	215.277	443.208	242.96	363	252	222	272	425	165	middle
572	bdi-miR528-5p	TGGAAGGGGCATGCAGAGGAG	down	0.823415	-0.280309	0.607264	137424	113157	107284	128456	103730	57707.6	174253	180312	135643	167352	80756	72913	167094	122454	high
573	bdi-miR166h-3p	TCGGACCAGGCTTCAATCCCT	up	1.14755	0.198554	0.607955	431.697	495.392	474.971	380.337	630.869	596.759	296.763	401.568	600.524	495.5	491.143	754	284.571	272.714	middle
574	osa-MIR5080-p5_2ss2GC18CT	TCGTTACTTTGAAGAAAT	up	1.47732	0.562983	0.616755	13.4889	19.9275	8.70021	9.97857	41.1037	7.12312	11.9927	21.351	11	13	32	9	11.5	14.5	middle
575	PC-5p-106925_43	TGGATCTAAAACGTGTGGTGC	up	2.52157	1.33432	0.61929	0.659548	1.6631	0	4.98929	0	1.97864	0	0	0	6.5	0	2.5	0	0	low
576	PC-3p-66951_101	AGTGTCAAAGGGTACCCTGAGGTT	up	1.3041	0.383057	0.6195	5.03066	6.56049	7.11835	6.14066	6.42246	0	6.25705	8.83491	9	8	5	0	6	6	middle
577	bdi-MIR7761-p3_2ss17GC18CG	TTAATATGTAATCCCCCGCCC	up	1.11067	0.151424	0.625475	232.218	257.917	274.452	280.935	218.363	305.503	233.597	157.556	347	366	170	386	224	107	middle
578	bdi-miR7750-5p_L+2R-5	TCATCTGAATCATTGCCGACC	up	1.2205	0.287473	0.625854	24.1412	29.4644	15.8186	31.4709	41.1037	35.6156	25.0282	11.7799	20	41	32	45	24	8	middle
579	PC-3p-67792_99	AAATCTTTGTGGGACGGAGGGAGT	up	1.34932	0.432233	0.629438	3.28241	4.42902	2.76825	3.45412	7.0647	3.95729	0	5.88994	3.5	4.5	5.5	5	0	4	low
580	ptc-MIR6476a-p3_2ss12AG17GC	AGTGGAGATGAGACATCA	up	1.36548	0.449413	0.633589	4.41816	6.03293	10.2821	4.6055	3.21123	7.51885	5.73563	0	13	6	2.5	9.5	5.5	0	middle
581	osa-miR167d-5p_R+1_2	TGAAGCTGCCAGCATGATCTGT	down	0.876545	-0.1901	0.63706	421.357	369.338	484.048	326.606	297.36	292.048	396.28	575.742	612	425.5	231.5	369	380	391	middle
582	osa-miR167d-5p_R+1_1	TGAAGCTGCCAGCATGATCTGC	down	0.876545	-0.1901	0.63706	421.357	369.338	484.048	326.606	297.36	292.048	396.28	575.742	612	425.5	231.5	369	380	391	middle
583	bdi-miR5175a	AAGAATTTAGGAACGGAGGGA	down	0.767259	-0.382214	0.637234	31.2855	24.0041	37.1736	24.5626	10.2759	32.4498	51.0992	10.3074	47	32	8	41	49	7	middle
584	bdi-MIR5181c-p3_2ss11TA20GC	TTATGGATTGAAGGGAGTACA	up	1.23899	0.309164	0.639927	8.1122	10.0509	10.2821	9.59478	10.2759	2.37437	14.5998	7.36243	13	12.5	8	3	14	5	middle
585	bdi-MIR5165-p3	ATATGGTGGGAATTCATGGTAACC	up	1.25401	0.326548	0.641456	16.9145	21.2109	29.2643	13.8165	20.5519	30.8669	12.5141	7.36243	37	18	16	39	12	5	middle
586	ath-MIR5639-p3_2ss15GA19AG	CAATGGTGGTCCTTATGAG	up	1.4074	0.493034	0.6423	6.24579	8.79033	3.16371	10.3624	12.8449	4.74875	0	13.9886	4	13.5	10	6	0	9.5	middle
587	gma-miR408a-3p_L-1R+3	TGCACTGCCTCTTCCCTGGCTTT	down	0.763567	-0.389173	0.644427	685.972	523.786	1024.65	341.19	205.519	288.091	822.281	947.545	1295.5	444.5	160	364	788.5	643.5	high
588	mdm-miR408a_L-1R+3	TGCACTGCCTCTTCCCTGGCTTT	down	0.763567	-0.389173	0.644427	685.972	523.786	1024.65	341.19	205.519	288.091	822.281	947.545	1295.5	444.5	160	364	788.5	643.5	high
589	bdi-miR7763-5p	AATCTTGATGTGCGGGGATAG	up	1.67233	0.741863	0.645668	2.45414	4.10415	0	4.6055	7.70695	0	0	7.36243	0	6	6	0	0	5	middle
590	bdi-miR5163b-3p	TAGATATTTCAGGTTGTGTGGA	down	0.868222	-0.203864	0.645872	25.0412	21.7413	23.7278	29.9357	11.5604	19.7864	22.9425	32.3947	30	39	9	25	22	22	middle
591	bdi-miR7776-3p.2	TTGATAATGGGTTGAATGCGC	up	1.16617	0.221781	0.648034	24.6094	28.6989	26.1006	29.1681	30.8278	36.4071	27.1139	10.3074	33	38	24	46	26	7	middle
592	PC-5p-66046_103	TGAATCTCAGTGAAAAGCTGCCT	up	1.30527	0.384346	0.649006	4.64008	6.05655	7.90928	3.83791	6.42246	8.70604	5.21421	0	10	5	5	11	5	0	middle
593	gma-miR4995_L+1R+3_1ss9GT	TAGGCAGTTGCTTGGTTAAGGGAAC	up	1.47726	0.562923	0.651142	2.34152	3.45903	3.95464	0	6.42246	0	2.6071	4.41746	5	0	5	0	2.5	3	middle
594	bdi-MIR7762-p5	ATAGAGACCATCCAACGGTAGAGA	down	0.55834	-0.840785	0.651163	14.097	7.87092	10.2821	6.90824	6.42246	4.74875	37.5423	0	13	9	5	6	36	0	middle
595	bdi-MIR7717c-p3_1ss9TC	ATTGTCGACCGAGAAATAACTATT	up	1.44609	0.532155	0.654883	3.40478	4.92361	6.32743	8.44341	0	3.95729	6.25705	0	8	11	0	5	6	0	low
596	ath-MIR159c-p3_2ss18TA19CT	TTTGGATTGAAGGGAGCATC	up	2.19853	1.13654	0.656127	1.3191	2.90007	8.70021	0	0	3.95729	0	0	11	0	0	5	0	0	low
597	bdi-miR7741-5p.2	TCTTGAAGTTTCGCATGCAGT	down	0.82464	-0.278164	0.656859	14.689	12.1131	15.8186	7.67583	12.8449	5.54021	20.8568	17.6698	20	10	10	7	20	12	middle
598	gma-MIR4995-p5_1ss19GC	GTGGCTTGGTTAAGGGAAC	down	0.900407	-0.15135	0.65977	619.666	557.952	455.179	582.211	636.465	481.206	531.849	845.943	575.5	758.5	495.5	608	510	574.5	middle
599	PC-5p-86654_63	AACACATCAGTAACGGTCGGGGCC	down	0.468395	-1.0942	0.664896	3.82375	1.79103	0	5.37308	0	0	11.4713	0	0	7	0	0	11	0	middle
600	bdi-MIR7781-p5	TGGTCCGGCCGGAGACAATTC	down	0.780073	-0.358319	0.665922	21.2312	16.5619	18.9823	30.7033	0	14.2462	22.9425	26.5047	24	40	0	18	22	18	middle
601	ath-miR8175_1ss2AT	GTTCCCCGGCAACGGCGCCA	down	0.579218	-0.787822	0.668343	12.6266	7.31353	9.09568	0	12.8449	4.74875	0	33.1309	11.5	0	10	6	0	22.5	middle
602	osa-MIR6249a-p5_2ss5CA20TC	TCGCAGGCGGCCATGGCCACC	up	1.49175	0.577008	0.671591	2.11055	3.14842	3.16371	3.07033	3.21123	6.33166	0	0	4	4	2.5	8	0	0	low
603	PC-3p-150796_22	GATCCATGGAATCGTCTCGCCGTC	down	0.484917	-1.04419	0.67568	2.63819	1.2793	0	3.83791	0	7.91458	0	0	0	5	0	10	0	0	low
604	bdi-MIR9481b-p5_1ss22GA	CGGAGGTCAGGAATTCTACTGATT	down	0.78885	-0.342178	0.67922	140.938	111.179	206.432	78.2934	48.8107	154.334	213.261	55.2182	261	102	38	195	204.5	37.5	middle
605	PC-5p-69609_94	ACTCCTCCGTCGAACGAAAGATGT	up	1.27701	0.352764	0.684664	7.24097	9.24675	11.073	7.67583	8.99144	7.12312	14.5998	0	14	10	7	9	14	0	middle
606	PC-5p-94883_53	ATACCACGCCCGTCACTGATGAGT	up	1.40455	0.49011	0.685998	4.79171	6.7302	7.90928	12.2813	0	5.54021	0	8.83491	10	16	0	7	0	6	middle
607	PC-3p-23034_407	AGAAGCTAGGGGAGGACAGCT	up	1.17627	0.23422	0.688798	12.3098	14.4797	17.005	6.52445	19.9096	16.2249	14.0784	6.62619	21.5	8.5	15.5	20.5	13.5	4.5	middle
608	PC-3p-15479_595	TTGATCTGGCTACGATACGGC	up	1.22439	0.292064	0.688905	17.4665	21.3858	30.8462	21.1085	12.2027	30.8669	15.6426	5.88994	39	27.5	9.5	39	15	4	middle
609	bdi-MIR164b-p3	CATGTGTTCTTCTCCTCCATC	down	0.902348	-0.148244	0.69135	83.3443	75.2055	101.239	53.7308	70.647	106.847	81.3417	61.8444	128	70	55	135	78	42	middle
610	PC-3p-115578_37	ACACGTCTGGAGATGCTTCTCAGT	down	0.630383	-0.665699	0.691497	5.01872	3.16371	9.49114	0	0	4.74875	0	10.3074	12	0	0	6	0	7	middle
611	bdi-miR5181a-5p	TGATCCATAATAAGTGTCAGG	down	0.863943	-0.210991	0.691975	29.3417	25.3496	21.3551	37.9953	16.6984	41.1558	29.1996	17.6698	27	49.5	13	52	28	12	middle
612	bdi-miR156a_R-1	TGACAGAAGAGAGAGAGCAC	up	1.93967	0.955809	0.695889	0.659548	1.2793	0	3.83791	0	1.97864	0	0	0	5	0	2.5	0	0	low
613	PC-3p-132950_28	AAGGTCAATGGGTATCCTGAGGGT	down	0.521284	-0.93986	0.699696	1.7179	0.895513	0	2.68654	0	0	0	5.1537	0	3.5	0	0	0	3.5	low
614	bdi-miR156b-5p	TGACAGAAGAGAGTGAGCAC	down	0.878813	-0.186371	0.701816	579.514	509.285	460.829	696.335	370.69	668.245	762.653	307.644	582.643	907.179	288.589	844.321	731.321	208.929	middle
615	osa-MIR5337a-p3_2ss10GA20GT	TTGACTTAGAACAAAGCTATA	down	0.525749	-0.927553	0.702667	1.21665	0.639652	0	1.91896	0	0	3.64995	0	0	2.5	0	0	3.5	0	low
616	osa-MIR5337a-p5_2ss10GA20GT	TTGACTTAGAACAAAGCTATA	down	0.525749	-0.927553	0.702667	1.21665	0.639652	0	1.91896	0	0	3.64995	0	0	2.5	0	0	3.5	0	low
617	hvu-miR5049d_L-1R+4_1ss6TG	ACAAGTATTTAGGAACGGAGGGAG	down	0.807763	-0.307996	0.703924	12.1657	9.82702	0	15.3517	14.1294	16.6206	12.5141	7.36243	0	20	11	21	12	5	middle
618	bdi-MIR9481a-p5_1ss3GA	CGAAGGTCAGGGATTCTACTGATT	down	0.832386	-0.264676	0.70509	183.671	152.885	232.533	177.312	48.8107	228.731	243.504	78.778	294	231	38	289	233.5	53.5	middle
619	bdi-miR9493_1ss16AG	AAGAATTATGAAACGGAGGGAGTA	down	0.905393	-0.143384	0.706932	79.3768	71.8672	84.6293	42.9846	87.9876	98.9322	80.2988	58.8994	107	56	68.5	125	77	40	middle
620	bdi-miR5171a_R+2_2ss18AG20AG	ACTTAATATGGGACGGAGGGAGT	down	0.803883	-0.314942	0.707163	14.1754	11.3954	11.073	1.91896	21.1941	18.5993	6.25705	17.6698	14	2.5	16.5	23.5	6	12	middle
621	bdi-MIR7772-p5	AGCCGCTTTTCGGTCCGTGGAGAC	down	0.749601	-0.415805	0.707604	12.9199	9.68475	22.146	6.90824	0	9.49749	21.8997	7.36243	28	9	0	12	21	5	middle
622	ath-miR8175_L+5_1ss7AT	GGTTCGTTCCCCGGCAACGGCGCCA	down	0.886931	-0.173107	0.708745	12.006	10.6485	15.0276	9.21099	7.70695	7.12312	15.6426	13.2524	19	12	6	9	15	9	middle
623	bdi-MIR7726b-p3_2ss8AG21TC	AAATTACGAATCTGCCACCGCTGT	down	0.537138	-0.896635	0.710261	1.22707	0.659107	1.97732	0	0	0	0	3.68121	2.5	0	0	0	0	2.5	low
624	PC-5p-182791_15	TAGTACTCCTTCTGATCCATG	down	0.537138	-0.896635	0.710261	1.22707	0.659107	1.97732	0	0	0	0	3.68121	2.5	0	0	0	0	2.5	low
625	bdi-MIR5180b-p3	AAACTGCGACACTTATTTTGGATC	down	0.54174	-0.884328	0.713335	2.4333	1.31821	3.95464	0	0	0	7.29989	0	5	0	0	0	7	0	low
626	bdi-MIR5180a-p3	AAACTGCGACACTTATTTTGGATC	down	0.54174	-0.884328	0.713335	2.4333	1.31821	3.95464	0	0	0	7.29989	0	5	0	0	0	7	0	low
627	bdi-MIR7777-p5	TCTGACAAACACCATCGCAAC	up	1.08909	0.12312	0.713423	33.7871	36.7971	34.0099	42.9846	33.3968	37.99	42.7565	20.6148	43	56	26	48	41	14	middle
628	bdi-MIR7709-p3	TCTGTCCTGGCCCATGCCTCA	up	1.49448	0.579648	0.713807	2.08568	3.11702	4.74557	4.6055	0	0	6.25705	0	6	6	0	0	6	0	middle
629	bdi-miR396a-5p	TCCACAGGCTTTCTTGAACTG	up	1.07941	0.110241	0.715764	41079	44341.1	35853.6	55816.7	41352.9	32699.5	38207.6	52329.9	45331	72717.5	32194	41315.5	36638	35538.5	high
630	osa-MIR6256-p3_1ss10GC	TAGGTGTAGCTGGTGTTT	down	0.576103	-0.795601	0.718663	6.38077	3.67598	0	4.6055	6.42246	0	0	19.1423	0	6	5	0	0	13	middle
631	PC-3p-113667_38	ACACGTTCGGAGGTGCTTTTCAGT	up	1.48179	0.567341	0.719991	2.45414	3.63653	5.5365	5.37308	0	0	0	7.36243	7	7	0	0	0	5	low
632	osa-miR5083_L+3R-1	TACAGACTACAATTATCTGATC	up	1.06971	0.097216	0.720549	386.503	413.445	497.098	404.132	339.106	459.441	416.615	283.454	628.5	526.5	264	580.5	399.5	192.5	middle
633	bdi-MIR7733-p3	ACGTCCGTTTGCGCTTCTGCTTGC	down	0.852783	-0.229749	0.722289	34.2921	29.2438	41.1283	37.6115	8.99144	40.3644	44.8422	17.6698	52	49	7	51	43	12	middle
634	PC-5p-94296_54	ATAGGAGTCCTGTTTAGCGGTTCT	up	1.29964	0.378117	0.723321	7.06094	9.17672	3.95464	14.5841	8.99144	5.54021	15.6426	0	5	19	7	7	15	0	middle
635	bdi-miR5176-3p	TGTGATGATGTGGCATAGAAT	down	0.70984	-0.494434	0.724641	9.75404	6.9238	0	9.21099	11.5604	0	21.8997	7.36243	0	12	9	0	21	5	middle
636	bdi-miR5185a-3p	TTTGAGAATTGAACTAGAAGC	up	1.46844	0.55428	0.726123	0.467532	0.68654	0.431415	1.62821	0	0.359754	1.04284	0	0.545455	2.12121	0	0.454545	1	0	low
637	bdi-miR444c	TGCAGTTGTTGTCTCAAGCTT	down	0.941421	-0.0870875	0.726372	7209.08	6786.78	6781.81	8131	5447.53	8452.37	7500.64	5674.22	8574.5	10593	4241	10679.5	7192.5	3853.5	high
638	PC-3p-142136_25	TAACTTTGGCTACACAACTCC	down	0.680887	-0.554512	0.729908	2.51533	1.71265	0	0	5.13796	0	3.12853	4.41746	0	0	4	0	3	3	low
639	PC-5p-62007_115	ATCAGTGACGGACGTACCACACCC	down	0.839918	-0.25168	0.73204	6.85189	5.75502	7.51382	2.68654	7.0647	3.56156	5.21421	11.7799	9.5	3.5	5.5	4.5	5	8	middle
640	PC-3p-105615_44	AGACCCGAACCTGTCAGACCCGAC	up	1.47369	0.559433	0.732358	3.95729	5.83182	11.073	0	6.42246	11.8719	0	0	14	0	5	15	0	0	middle
641	bdi-MIR7772-p3_2ss4AG23AG	ATGGACTGAGAAACGGAGCACTGC	down	0.761256	-0.393547	0.732925	4.54385	3.45903	3.95464	0	6.42246	6.33166	7.29989	0	5	0	5	8	7	0	low
642	PC-3p-163019_19	AATAATATTGGTCGGAGGGTGTAC	up	1.3326	0.414246	0.73369	4.37626	5.83182	11.073	0	6.42246	7.91458	5.21421	0	14	0	5	10	5	0	middle
643	bdi-miR396e-5p	TTCCACAGCTTTCTTGAACTT	up	1.11545	0.157629	0.734687	2288.2	2552.38	1974.68	1973.71	3708.75	2717.07	1420	2727.53	2496.67	2571.33	2887.33	3433	1361.67	1852.33	high
644	bdi-miR5173-5p	TCTCGTATATGCGGATGTACC	up	1.08729	0.120734	0.742185	33.4058	36.3217	38.7555	44.5198	25.6898	35.6156	21.8997	42.7021	49	58	20	45	21	29	middle
645	bdi-MIR7726b-p3_2ss6AG22AG	ACGTCGCTTCACCGAAATTACGAA	up	1.38031	0.464995	0.742959	3.30233	4.55825	3.16371	5.37308	5.13796	0	9.907	0	4	7	4	0	9.5	0	low
646	bdi-MIR7726b-p5_2ss6AG22AG	ACGTCGCTTCACCGAAATTACGAA	up	1.38031	0.464995	0.742959	3.30233	4.55825	3.16371	5.37308	5.13796	0	9.907	0	4	7	4	0	9.5	0	low
647	osa-miR5072_L-3	TTCCCCAGCGGAGTCGCCA	up	1.49391	0.579094	0.743227	1.7179	2.56639	0	1.91896	5.78021	0	0	5.1537	0	2.5	4.5	0	0	3.5	low
648	bdi-MIR5185i-p3_1ss18GA	TGAGAATTGAACTAGAAACGG	down	0.802372	-0.317657	0.746237	1.77886	1.4273	1.02461	1.11648	2.14082	2.3384	2.99817	0	1.29545	1.45455	1.66667	2.95455	2.875	0	low
649	bdi-MIR5185j-p3_1ss18GA	TGAGAATTGAACTAGAAACGG	down	0.802372	-0.317657	0.746237	1.77886	1.4273	1.02461	1.11648	2.14082	2.3384	2.99817	0	1.29545	1.45455	1.66667	2.95455	2.875	0	low
650	bdi-MIR5185e-p3_1ss18GA	TGAGAATTGAACTAGAAACGG	down	0.802372	-0.317657	0.746237	1.77886	1.4273	1.02461	1.11648	2.14082	2.3384	2.99817	0	1.29545	1.45455	1.66667	2.95455	2.875	0	low
651	bdi-MIR5185a-p3_1ss18GA	TGAGAATTGAACTAGAAACGG	down	0.802372	-0.317657	0.746237	1.77886	1.4273	1.02461	1.11648	2.14082	2.3384	2.99817	0	1.29545	1.45455	1.66667	2.95455	2.875	0	low
652	bdi-MIR5185h-p3_1ss18GA	TGAGAATTGAACTAGAAACGG	down	0.802372	-0.317657	0.746237	1.77886	1.4273	1.02461	1.11648	2.14082	2.3384	2.99817	0	1.29545	1.45455	1.66667	2.95455	2.875	0	low
653	bdi-MIR5185g-p3_1ss18GA	TGAGAATTGAACTAGAAACGG	down	0.802372	-0.317657	0.746237	1.77886	1.4273	1.02461	1.11648	2.14082	2.3384	2.99817	0	1.29545	1.45455	1.66667	2.95455	2.875	0	low
654	bdi-miR159b-3p.1	TTTGGATTGAAGGGAGCTCTG	down	0.917538	-0.12416	0.748482	48775	44752.9	54428.9	44966.9	34863	51053.8	64863.7	30407.6	68816.5	58582.5	27141.5	64506	62199	20650.5	high
655	bdi-miR827-3p	TTAGATGACCATCAGCAAACA	up	1.46737	0.553233	0.751282	74.8295	109.803	297.389	23.0275	8.99144	30.8669	62.5705	131.051	376	30	7	39	60	89	middle
656	PC-3p-23091_406	TTACTCCCTCTCTTCATCGCC	down	0.89434	-0.161105	0.751633	28.9172	25.8618	34.4054	26.4816	16.6984	39.1772	32.8495	14.7249	43.5	34.5	13	49.5	31.5	10	middle
657	bdi-MIR7734-p3	TATATGCCGTTAACCTAGTCA	down	0.762037	-0.392067	0.752752	8.15353	6.21329	6.32743	4.6055	7.70695	18.2035	6.25705	0	8	6	6	23	6	0	middle
658	bdi-MIR1135-p3_1ss24GC	AGATACATGTAATATTTCGACAAC	up	1.06922	0.0965562	0.753383	250.071	267.38	234.906	221.064	346.17	314.209	228.382	207.62	297	288	269.5	397	219	141	middle
659	bdi-miR444c_2ss9TC12TC	TGCAGTTGCTGCCTCAAGCTT	up	1.0382	0.0540793	0.755673	1152.92	1196.96	1434.35	1047.37	1109.16	1138.12	1091.86	1228.79	1813.5	1364.5	863.5	1438	1047	834.5	middle
660	osa-miR444a-3p.2	TGCAGTTGCTGCCTCAAGCTT	up	1.0382	0.0540793	0.755673	1152.92	1196.96	1434.35	1047.37	1109.16	1138.12	1091.86	1228.79	1813.5	1364.5	863.5	1438	1047	834.5	middle
661	lja-MIR7530-p5_2ss14TC19TC	CTCTCCTCCTTCCCCTCTCC	up	1.6423	0.715714	0.758443	1.04284	1.71265	0	0	5.13796	0	3.12853	0	0	0	4	0	3	0	low
662	lja-MIR7530-p3_2ss14TC19TC	CTCTCCTCCTTCCCCTCTCC	up	1.6423	0.715714	0.758443	1.04284	1.71265	0	0	5.13796	0	3.12853	0	0	0	4	0	3	0	low
663	osa-miR5072_L-3_1ss4TA	ATCCCCAGCGGAGTCGCCA	down	0.761978	-0.392179	0.758467	4.92846	3.75537	3.55918	0	7.70695	0	5.21421	9.57116	4.5	0	6	0	5	6.5	low
664	PC-5p-55851_136	ATTCCCTCGTCCCATAATTCTTGT	down	0.787521	-0.344609	0.760745	7.60102	5.98596	10.2821	7.67583	0	10.289	12.5141	0	13	10	0	13	12	0	middle
665	PC-5p-215211_11	AACCCTCCGCTCCTAAATACTTGT	down	0.613374	-0.705161	0.76145	2.08568	1.2793	0	3.83791	0	0	6.25705	0	0	5	0	0	6	0	low
666	PC-3p-216979_11	AAGAATTCAGGAAACGGAGGGAGT	down	0.613374	-0.705161	0.76145	2.08568	1.2793	0	3.83791	0	0	6.25705	0	0	5	0	0	6	0	low
667	bdi-miR169h-3p_L+2R-1	TAGGCAGTCACCTTGGCTAG	down	0.714482	-0.48503	0.761811	3.32099	2.37278	7.11835	0	0	4.74875	5.21421	0	9	0	0	6	5	0	middle
668	bdi-miR408-5p_L+1R-1	ACAGGGATGGAGCAGAGCATG	down	0.841912	-0.248258	0.762894	147.824	124.455	247.561	82.1313	43.6727	97.3493	210.654	135.469	313	107	34	123	202	92	high
669	PC-3p-208700_12	TCTCTTTCCACCGAGAAACAGCCA	down	0.615861	-0.699323	0.763122	4.17137	2.56898	0	0	7.70695	0	12.5141	0	0	0	6	0	12	0	middle
670	PC-3p-206730_12	ACCACGACGAGTATTTATGAACGG	down	0.623092	-0.682484	0.767983	1.7179	1.07041	0	0	3.21123	0	0	5.1537	0	0	2.5	0	0	3.5	low
671	bdi-miR7754-3p	TTCTCTCGGCTAAGGAACTGC	down	0.95237	-0.0704065	0.770037	127.807	121.72	138.412	86.7368	140.01	121.093	120.97	141.359	175	113	109	153	116	96	middle
672	bdi-MIR7708a-p5_2ss10AG19GA	ATGGTACTGGACAAAGACACAATC	down	0.656388	-0.607379	0.770139	1.97864	1.29876	1.97732	1.91896	0	5.93593	0	0	2.5	2.5	0	7.5	0	0	low
673	bdi-MIR7708a-p3_2ss10AG19GA	ATGGTACTGGACAAAGACACAATC	down	0.656388	-0.607379	0.770139	1.97864	1.29876	1.97732	1.91896	0	5.93593	0	0	2.5	2.5	0	7.5	0	0	low
674	bdi-MIR169j-p3	AGAGTGCTCCTCATCCCCCATG	up	1.11787	0.16075	0.770924	142.137	158.89	163.722	115.137	197.812	196.282	49.0136	181.116	207	150	154	248	47	123	middle
675	PC-3p-58227_127	ACCTGACCCACATGTTAGCCACCC	down	0.789946	-0.340174	0.77409	20.14	15.9095	11.073	19.9571	16.6984	16.6206	43.7994	0	14	26	13	21	42	0	middle
676	ath-miR8175_L-2	TCCCCGGCAACGGCGCCA	up	1.21885	0.285521	0.774579	52.9903	64.5872	56.9468	27.633	109.182	14.642	33.8924	110.436	72	36	85	18.5	32.5	75	middle
677	bdi-MIR5177-p5	TCTGAGTTGCACCCGAACTAT	down	0.635938	-0.653042	0.776609	2.90201	1.8455	5.5365	0	0	8.70604	0	0	7	0	0	11	0	0	middle
678	bdi-MIR5167a-p3	TAGAGCACCAATGACACCCATAGT	down	0.961543	-0.0565774	0.77785	134.067	128.911	117.848	148.143	120.742	111.596	159.555	131.051	149	193	94	141	153	89	middle
679	bdi-MIR5171b-p3_1ss12GA	ATATTTGGACAAATTTGAGTCACT	up	1.15468	0.207489	0.778292	41.6826	48.1299	40.3373	29.5519	74.5005	60.9423	55.2706	8.83491	51	38.5	58	77	53	6	middle
680	bdi-miR7783-3p	AGCTCTGATACCATGTGGATGAGA	down	0.802742	-0.316992	0.778573	4.53983	3.64431	6.32743	4.6055	0	0	6.25705	7.36243	8	6	0	0	6	5	middle
681	PC-3p-92155_56	ACACGTCCGGAATTGCTTCTCAGC	up	1.25613	0.328987	0.780421	3.32099	4.17159	7.90928	4.6055	0	4.74875	5.21421	0	10	6	0	6	5	0	low
682	PC-3p-78851_76	AATTTGGGATGCGACTTCTCTAGC	up	1.24186	0.312502	0.781478	4.82852	5.99634	10.2821	0	7.70695	7.12312	0	7.36243	13	0	6	9	0	5	middle
683	bdi-MIR7752-p3	AATGTTGGAGTCAATAGGGGT	down	0.809116	-0.305582	0.782743	24.3984	19.7411	30.0553	29.1681	0	38.7814	34.4138	0	38	38	0	49	33	0	middle
684	bdi-MIR7717b-p3_1ss3CT	ATTGTCGACTGAGAAATAACTATT	down	0.650088	-0.621294	0.786093	2.4333	1.58186	4.74557	0	0	0	7.29989	0	6	0	0	0	7	0	low
685	bdi-MIR7759-p5_1ss19TG	TGTTGTGCATTCTCAGGGGTT	up	1.09477	0.130631	0.788807	32.5071	35.5878	42.7101	42.217	21.8363	42.7387	38.5851	16.1973	54	55	17	54	37	11	middle
686	bdi-miR7782-5p	GCGGCATGGTATTAGAGCAAGTTG	down	0.923555	-0.11473	0.791098	50.7108	46.8342	58.5287	57.5687	24.4053	57.7764	35.4566	58.8994	74	75	19	73	34	40	middle
687	gma-MIR5368-p3_1ss7TC	ACTGTTCCCTGGGATTGGCTT	down	0.83445	-0.261102	0.793198	4328.12	3611.6	2108.22	2944.45	5782.14	1851.62	2342.74	8790	2665.5	3836	4501.5	2339.5	2246.5	5969.5	high
688	bdi-miR5174c-3p_L-1R+1	AATTTTGCGTGGAACTGAGGGAGC	down	0.931338	-0.102623	0.793964	92.172	85.8433	82.2565	109.764	65.509	86.2689	63.6133	126.634	104	143	51	109	61	86	middle
689	PC-3p-111305_39	AAATTTAGGTGACGGCTTCTCCGA	up	1.499	0.583997	0.797468	1.3191	1.97732	5.93196	0	0	3.95729	0	0	7.5	0	0	5	0	0	low
690	bdi-miR167c-5p	TGAAGCTGCCAGCATGATCTGA	down	0.945341	-0.0810928	0.799479	13578.8	12836.6	16031.5	12397.6	10080.7	12885.3	17525.4	10325.6	20269.2	16151.5	7848	16280.5	16805.5	7012.39	high
691	osa-miR1848_1ss4CT	CCTTGCCGGCGCGCGCGTGCA	up	1.06405	0.0895628	0.80213	16.3573	17.4049	20.5641	18.8058	12.8449	20.9736	10.4284	17.6698	26	24.5	10	26.5	10	12	middle
692	bdi-MIR5174f-p5_1ss12GT	TTGGCACGGTTTTGAACT	down	0.79568	-0.329739	0.807478	5.73655	4.56446	8.30475	1.53517	3.85347	3.95729	0	13.2524	10.5	2	3	5	0	9	middle
693	osa-miR166a-3p_L+2R-1	CTTCGGACCAGGCTTCATTCCC	down	0.91396	-0.129796	0.814028	7.53669	6.88824	5.93196	9.59478	5.13796	3.56156	10.9498	8.09867	7.5	12.5	4	4.5	10.5	5.5	middle
694	bdi-miR5163a-3p	TTAGGTATTTCAGGTTAGGTG	up	1.07918	0.109933	0.814181	38.6755	41.7378	60.1106	36.844	28.2588	53.8191	31.2853	30.9222	76	48	22	68	30	21	middle
695	PC-5p-70310_92	ACCCGAGCTCCCTCAATCTCT	up	1.18008	0.238886	0.816496	17.1161	20.1984	24.5188	36.0764	0	15.8292	28.1567	7.36243	31	47	0	20	27	5	middle
696	bdi-miR166a-3p	TCGGACCAGGCTTCATTCCCC	up	1.04592	0.0647753	0.818859	24686.6	25820.2	31291.4	25272.4	20896.8	28929	27418.6	17712.1	39562.9	32924.7	16268.5	36551.6	26292.1	12028.7	high
697	mtr-MIR2592bj-p3_2ss10TC17AT	TCCCACTGTCCCTGTCTA	up	1.07834	0.108816	0.819118	3.52249	3.79845	3.95464	2.30275	5.13796	1.97864	4.17137	4.41746	5	3	4	2.5	4	3	middle
698	bdi-MIR7726b-p5_2ss8AG21TA	AAATTACGAATCTGCCACCGATGT	down	0.828923	-0.270689	0.819689	2.36194	1.95787	3.95464	1.91896	0	3.95729	3.12853	0	5	2.5	0	5	3	0	low
699	bdi-MIR7726b-p3_2ss8AG21TA	AAATTACGAATCTGCCACCGATGT	down	0.828923	-0.270689	0.819689	2.36194	1.95787	3.95464	1.91896	0	3.95729	3.12853	0	5	2.5	0	5	3	0	low
700	bdi-miR5066_L-1R+4_1ss16GT	AGTGTATAAGTGGATTGCCTAGCC	down	0.808474	-0.306727	0.820185	4.79524	3.87682	3.95464	7.67583	0	3.95729	10.4284	0	5	10	0	5	10	0	middle
701	bdi-miR7724a-3p	TTGGCCCACATTGACATGTTCACC	down	0.731947	-0.450188	0.820589	5.1537	3.77224	6.32743	4.98929	0	0	0	15.4611	8	6.5	0	0	0	10.5	middle
702	PC-3p-96581_52	AACTTGTGATGCGGCTTCTCCAGC	down	0.768589	-0.379716	0.821141	3.77324	2.90007	8.70021	0	0	3.95729	0	7.36243	11	0	0	5	0	5	middle
703	bdi-MIR5169a-p5_1ss21TC	TAAGATGTTCTAGCTTTGTCC	down	0.967519	-0.0476383	0.822989	16.5351	15.998	15.8186	16.1192	16.0561	15.4334	13.5569	20.6148	20	21	12.5	19.5	13	14	middle
704	osa-miR166m_R+1_1ss20CT	TCGGACCAGGCTTCATTCCTTT	down	0.951666	-0.0714723	0.824742	46.3463	44.1062	52.2013	40.2981	39.8192	48.6747	59.442	30.9222	66	52.5	31	61.5	57	21	middle
705	bdi-MIR167g-p3	AGATCATCTGGCAGCTTCATT	down	0.74028	-0.433856	0.826558	4.22111	3.1248	5.5365	3.83791	0	12.6633	0	0	7	5	0	16	0	0	middle
706	bdi-miR396e-3p_L-1R+1	GTCAAGAAAGCTGTGGGAAGA	down	0.920986	-0.118749	0.827079	120.858	111.309	72.7654	89.0396	172.122	128.216	70.9132	163.446	92	116	134	162	68	111	middle
707	bdi-MIR7758-p5	ATATGCCACTACCGTTAGTTGACC	down	0.869964	-0.200972	0.828385	34.3515	29.8846	63.2743	19.9571	6.42246	41.1558	42.7565	19.1423	80	26	5	52	41	13	middle
708	bdi-miR7748b-5p_1ss3GA	ATATTAGGATTCGGTTGACCAAGC	down	0.713808	-0.486392	0.828385	0.923368	0.659107	1.97732	0	0	2.7701	0	0	2.5	0	0	3.5	0	0	low
709	bdi-miR7734-5p_L-2R+2	GAACGTGACTGGGTTAACGCC	up	1.27328	0.348546	0.83287	2.45414	3.1248	5.5365	3.83791	0	0	0	7.36243	7	5	0	0	0	5	middle
710	PC-5p-68814_96	ATTGTGCACAGAGAACCTCTC	up	1.16051	0.214754	0.838226	4.34058	5.03727	4.35011	6.90824	3.85347	9.89322	3.12853	0	5.5	9	3	12.5	3	0	low
711	PC-5p-154981_21	ATACTACCTCTGGCCAACAAAGGA	down	0.736049	-0.442126	0.84292	2.08568	1.53517	0	4.6055	0	0	6.25705	0	0	6	0	0	6	0	low
712	gra-MIR8731-p3_1ss13GA	GAGGAGGAGGGGAGGGGG	up	1.2454	0.316614	0.847033	2.08568	2.59752	3.95464	3.83791	0	0	6.25705	0	5	5	0	0	6	0	low
713	ath-MIR837-p5_2ss15AC18AT	AAATAAAAATATTTCTTT	up	1.256	0.328835	0.848945	1.7179	2.15768	1.97732	0	4.49572	0	0	5.1537	2.5	0	3.5	0	0	3.5	low
714	bdi-miR1878-3p	ATTTGTAGTGTTCAGATTGAGTTT	down	0.74771	-0.419449	0.850481	3.4358	2.56898	0	0	7.70695	0	0	10.3074	0	0	6	0	0	7	middle
715	bdi-miR2275a	TTTGGTTTCCTCCAATGTCTCA	up	1.16972	0.22616	0.851379	5.32287	6.22626	7.11835	0	11.5604	5.54021	10.4284	0	9	0	9	7	10	0	middle
716	PC-3p-35596_252	AGATTGAGGGAGCTCGGCTGG	down	0.890803	-0.166821	0.852903	7.43343	6.62172	9.09568	4.98929	5.78021	11.8719	10.4284	0	11.5	6.5	4.5	15	10	0	middle
717	gma-MIR5368-p5_1ss7TC	ACTGTTCCCTGGGATTGGCTTT	up	1.13824	0.186801	0.856525	352.992	401.788	185.077	344.645	675.642	145.628	149.126	764.22	234	449	526	184	143	519	middle
718	PC-3p-210659_12	AAAGCTGACGTGGCAACTAAACGA	down	0.758436	-0.398901	0.857397	1.04284	0.790928	2.37278	0	0	0	3.12853	0	3	0	0	0	3	0	low
719	PC-5p-237077_10	AGTGTCATCCATTTTGTAGTAAGT	down	0.758436	-0.398901	0.857397	1.73807	1.31821	3.95464	0	0	0	5.21421	0	5	0	0	0	5	0	low
720	PC-3p-200914_13	AAGAAGAGTCAAAAGGTACCCTGA	down	0.758436	-0.398901	0.857397	1.73807	1.31821	3.95464	0	0	0	5.21421	0	5	0	0	0	5	0	low
721	bdi-MIR531-p3	CCGCACGCTCCTTCGTCGAGT	down	0.908857	-0.137875	0.859517	19.9524	18.1339	12.6549	31.4709	10.2759	10.289	33.3709	16.1973	16	41	8	13	32	11	middle
722	osa-miR5072_L-4	TCCCCAGCGGAGTCGCCA	up	1.15253	0.204803	0.864091	119.484	137.709	89.7704	51.0442	272.312	39.1772	54.2278	265.047	113.5	66.5	212	49.5	52	180	middle
723	PC-3p-96685_52	CTTAATTCGGGACGGAGGGGG	up	1.14264	0.192372	0.867558	3.97877	4.5463	5.93196	0	7.70695	7.51885	0	4.41746	7.5	0	6	9.5	0	3	low
724	bdi-MIR169f-p3	TCCTTGGCTACACCTTGCTCT	down	0.935722	-0.0958476	0.870419	365.237	341.761	337.726	293.217	394.339	594.385	337.881	163.446	427	382	307	751	324	111	middle
725	mdm-miR394a_R+5	TTGGCATTCTGTCCACCTCCTTTTT	down	0.886179	-0.17433	0.87543	9.96296	8.82896	11.073	0	15.4139	14.2462	15.6426	0	14	0	12	18	15	0	middle
726	bdi-miR167a	TGAAGCTGCCAGCATGATCTA	up	1.03447	0.0488906	0.87706	252.435	261.136	296.334	200.631	286.442	235.365	188.456	333.483	374.667	261.381	223	297.381	180.714	226.476	middle
727	osa-MIR5805-p5_2ss3AG17GA	GGGGCACTGCGCTGCAAC	up	1.10119	0.139066	0.878425	16.5893	18.268	14.6322	8.05962	32.1123	6.33166	12.5141	30.9222	18.5	10.5	25	8	12	21	middle
728	bdi-miR159c_1ss6TA	TTTGGATTGAAGGGGGCTCTG	down	0.886882	-0.173186	0.884839	2.79335	2.47737	4.74557	2.68654	0	3.16583	5.21421	0	6	3.5	0	4	5	0	low
729	PC-3p-105122_44	ACACGTCCGGACATGCTTCTCAGC	down	0.808195	-0.307225	0.888935	0.791458	0.639652	0	1.91896	0	2.37437	0	0	0	2.5	0	3	0	0	middle
730	PC-3p-219914_11	AAACTTGTGATGCGGCTTCTCCAG	down	0.808195	-0.307225	0.888935	1.58292	1.2793	0	3.83791	0	4.74875	0	0	0	5	0	6	0	0	middle
731	bdi-miR7740-5p_L-1R+1	TTGAACAACCTCGGTCTCATC	down	0.96256	-0.0550521	0.889519	26.4814	25.4899	30.0553	20.7247	25.6898	32.4498	14.5998	32.3947	38	27	20	41	14	22	middle
732	bdi-miR169k-3p_L+1	TGGGCAAGTCAGCCTGGCTACC	up	1.17196	0.228919	0.891851	4.22111	4.94696	8.70021	6.14066	0	12.6633	0	0	11	8	0	16	0	0	middle
733	bdi-MIR5185b-p3	TAGAAGCGGGACTTTTGCGGG	up	1.12422	0.168924	0.893412	8.22837	9.25049	10.5158	17.2357	0	7.08715	17.598	0	13.2955	22.4545	0	8.95455	16.875	0	middle
734	PC-5p-206229_12	ACTACTCCGTTCCTAAATACTTGT	up	1.22126	0.28837	0.895546	2.45414	2.99715	0	0	8.99144	0	0	7.36243	0	0	7	0	0	5	low
735	gma-miR166a-3p_1ss17TC	TCGGACCAGGCTTCATCCCCC	down	0.957723	-0.0623191	0.898255	20.2097	19.3553	18.1914	18.0382	21.8363	29.6797	21.3783	9.57116	23	23.5	17	37.5	20.5	6.5	middle
736	osa-miR166e-3p_2ss4AG17TC	TCGGACCAGGCTTCATCCCCC	down	0.957723	-0.0623191	0.898255	20.2097	19.3553	18.1914	18.0382	21.8363	29.6797	21.3783	9.57116	23	23.5	17	37.5	20.5	6.5	middle
737	bdi-MIR7733-p5	AACGGACGTCTAACTCACTGCAGC	up	1.07016	0.097821	0.898859	25.9086	27.7262	51.4103	21.4923	10.2759	32.4498	18.7712	26.5047	65	28	8	41	18	18	middle
738	osa-miR444b.1	TGTTGTCTCAAGCTTGCTGCC	up	1.01768	0.0252842	0.899447	16083.2	16367.6	19447.3	16531	13124.3	18043.7	15148.3	15057.6	24588	21536.5	10217.5	22798	14526	10226	high
739	bdi-miR5200a-3p	TGTAGATACTCCCTAAGGCTT	down	0.926424	-0.110256	0.90064	19.7217	18.2706	15.4231	11.1299	28.2588	13.0591	7.82131	38.2846	19.5	14.5	22	16.5	7.5	26	middle
740	bdi-miR7779-5p	GAGGTCATTGTCAGACATGGGAAG	down	0.828055	-0.272201	0.901246	2.78091	2.30275	0	6.90824	0	0	8.34273	0	0	9	0	0	8	0	low
741	PC-5p-133443_28	AAGCTGAGAAGCATCTCCGGAGGT	up	1.20086	0.264064	0.904125	2.08568	2.50461	7.51382	0	0	0	6.25705	0	9.5	0	0	0	6	0	low
742	bdi-MIR7708a-p5_2ss16AG17AG	ATTGTAATGGTACTGGGCAAAGAC	down	0.832776	-0.264	0.904148	0.791458	0.659107	1.97732	0	0	2.37437	0	0	2.5	0	0	3	0	0	low
743	bdi-MIR7708a-p3_2ss16AG17AG	ATTGTAATGGTACTGGGCAAAGAC	down	0.832776	-0.264	0.904148	0.791458	0.659107	1.97732	0	0	2.37437	0	0	2.5	0	0	3	0	0	low
744	PC-5p-151767_22	ATTCCTCCGTCTAACAAAGAATGT	up	1.1992	0.262069	0.904832	1.3191	1.58186	4.74557	0	0	3.95729	0	0	6	0	0	5	0	0	low
745	bdi-miR444c_2ss18GT19CT	TGCAGTTGTTGTCTCAATTTT	down	0.955587	-0.0655412	0.905249	7.91659	7.56499	7.71155	11.1299	3.85347	8.9039	10.4284	4.41746	9.75	14.5	3	11.25	10	3	middle
746	bdi-MIR1122-p5_1ss20GA	ATTTGGACAAATTTGAGACAAGTA	down	0.941648	-0.0867405	0.907136	43.1563	40.6381	47.8512	44.5198	29.5433	52.2362	69.8704	7.36243	60.5	58	23	66	67	5	middle
747	bdi-miR531	GATGCTCGCCGGAGCAGCGTGCTG	down	0.952034	-0.0709152	0.912846	66.8758	63.6681	68.0198	80.5962	42.3882	76.7714	103.241	20.6148	86	105	33	97	99	14	middle
748	gma-miR1511_R-2_1ss5AT	AACCTGGCTCTGATACCA	down	0.913325	-0.1308	0.915681	31.2014	28.497	13.8412	6.14066	65.509	14.2462	18.2497	61.1082	17.5	8	51	18	17.5	41.5	middle
749	bdi-miR7770-3p	TCTAGACGGGCCTTCAAAGAG	down	0.983233	-0.0243947	0.915997	48.6685	47.8525	55.365	44.5198	43.6727	48.2789	59.442	38.2846	70	58	34	61	57	26	middle
750	PC-5p-218000_11	ATGCTCCCGATATGTCAACCA	up	1.1638	0.218844	0.920237	1.3191	1.53517	0	4.6055	0	3.95729	0	0	0	6	0	5	0	0	low
751	PC-5p-161216_19	ATTCCTCCGTCCAACACAGAATGT	up	1.1638	0.218844	0.920237	1.3191	1.53517	0	4.6055	0	3.95729	0	0	0	6	0	5	0	0	low
752	bdi-MIR5067-p5_2ss19TA20TA	TACTCCCTCCGATCCATAAAA	down	0.978043	-0.03203	0.920508	9.95172	9.73322	11.3366	8.44341	9.4196	13.4548	9.03796	7.36243	14.3333	11	7.33333	17	8.66667	5	middle
753	bdi-MIR5181e-p5_2ss13AT20TA	TACTCCCTCCGATCCATAAAA	down	0.978043	-0.03203	0.920508	9.95172	9.73322	11.3366	8.44341	9.4196	13.4548	9.03796	7.36243	14.3333	11	7.33333	17	8.66667	5	middle
754	bdi-MIR5181d-p5_2ss12GA20TA	TACTCCCTCCGATCCATAAAA	down	0.978043	-0.03203	0.920508	9.95172	9.73322	11.3366	8.44341	9.4196	13.4548	9.03796	7.36243	14.3333	11	7.33333	17	8.66667	5	middle
755	osa-miR5077_L-1_1ss5GA	TTCACGTCGGGTTCACCA	up	1.08853	0.122381	0.921935	2261.19	2461.37	1517.79	747.625	5118.7	557.978	1261.84	4963.75	1919	974	3985	705	1210	3371	high
756	PC-3p-205542_12	AATCTGAGACAATTTGAGACAAGT	up	1.15925	0.213186	0.922265	1.84674	2.14082	0	0	6.42246	5.54021	0	0	0	0	5	7	0	0	low
757	ata-miR396a-5p_R+2_1ss21GT	TCCACAGGCTTTCTTGAACTTTC	down	0.975864	-0.0352485	0.924021	129.43	126.306	158.186	112.835	107.897	102.89	104.284	181.116	200	147	84	130	100	123	middle
758	osa-MIR2118e-p3_2ss13TA19CA	GAAAAGAGAGTCAAAGAGA	down	0.931299	-0.102684	0.927037	2.09812	1.95398	3.55918	2.30275	0	3.16583	3.12853	0	4.5	3	0	4	3	0	middle
759	bdi-miR7748b-5p_L-3_1ss8GA	TTAGAATTCGGTTGACCAAGC	down	0.872328	-0.197057	0.928062	2.45414	2.14082	0	0	6.42246	0	0	7.36243	0	0	5	0	0	5	low
760	lja-MIR11079-p5_2ss7TG18AT	TAAGGTGTTGGGTTAAGT	down	0.872328	-0.197057	0.928062	1.47249	1.28449	0	0	3.85347	0	0	4.41746	0	0	3	0	0	3	low
761	osa-miR396d	TCCACAGGCTTTCTTGAACGG	down	0.932024	-0.101561	0.929166	5.55723	5.17947	6.32743	9.21099	0	9.89322	6.77847	0	8	12	0	12.5	6.5	0	middle
762	ptc-miR169v_R-1	TAGCCAAGGATGACTTGCCC	up	1.14209	0.191679	0.93	1.84674	2.10914	6.32743	0	0	5.54021	0	0	8	0	0	7	0	0	middle
763	osa-miR166e-3p	TCGAACCAGGCTTCATTCCCC	down	0.922308	-0.11668	0.930027	3.1534	2.9084	0	2.30275	6.42246	6.33166	3.12853	0	0	3	5	8	3	0	low
764	bdi-MIR1127-p3_2ss7GA20CT	ACATTCATATTTGGACAAATTTGA	down	0.96348	-0.0536732	0.930184	18.6795	17.9974	25.3097	22.2599	6.42246	20.5779	10.4284	25.0323	32	29	5	26	10	17	middle
765	PC-3p-132376_28	AGTAACGGACAGGTGGAGCGAGCC	up	1.11251	0.15382	0.932868	3.84862	4.28164	0	0	12.8449	6.33166	5.21421	0	0	0	10	8	5	0	middle
766	PC-3p-87724_62	AATTTAGGTGGCGACTTCTCCAGA	down	0.881667	-0.181694	0.933602	2.90201	2.55861	0	7.67583	0	8.70604	0	0	0	10	0	11	0	0	low
767	gma-miR156a_R+2_1ss20CT	TGACAGAAGAGAGTGAGCATTT	down	0.949721	-0.0744244	0.934246	18.4392	17.5121	18.9823	24.5626	8.99144	26.1181	29.1996	0	24	32	7	33	28	0	middle
768	PC-3p-203128_12	TAACGGTCGTCCGAACGCGCC	down	0.883259	-0.179092	0.934542	1.73807	1.53517	0	4.6055	0	0	5.21421	0	0	6	0	0	5	0	low
769	bdi-MIR167d-p3	TTGCAGCTTCACTCTCTCATC	up	1.13147	0.178202	0.934864	1.58292	1.79103	0	5.37308	0	4.74875	0	0	0	7	0	6	0	0	middle
770	PC-5p-71288_90	TATCCCGTCTGCCTACACACC	up	1.07445	0.103601	0.934985	3.50723	3.76835	5.93196	5.37308	0	7.91458	2.6071	0	7.5	7	0	10	2.5	0	middle
771	PC-5p-52200_151	AGGTACGCTGTGACCCTCCTTAGT	up	1.04464	0.0630059	0.935984	6.17506	6.45072	8.70021	2.30275	8.34919	4.35302	3.12853	11.0436	11	3	6.5	5.5	3	7.5	middle
772	PC-5p-101819_47	TTCTGACGACCCGGCTCACAAGT	up	1.05894	0.0826216	0.939459	4.19624	4.44357	0	6.90824	6.42246	6.33166	6.25705	0	0	9	5	8	6	0	low
773	bdi-MIR160e-p3	CTGGTTGGCATTGAGGGAGTC	down	0.983542	-0.0239411	0.943944	23.199	22.8172	18.9823	27.633	21.8363	28.4925	14.5998	26.5047	24	36	17	36	14	18	middle
774	PC-5p-98600_50	TGCACGTACCCGTAGGTCGAC	up	1.07409	0.103115	0.951985	2.90201	3.11702	4.74557	4.6055	0	8.70604	0	0	6	6	0	11	0	0	low
775	mtr-miR160a_1ss15TG	TGCCTGGCTCCCTGGATGCCA	down	0.966533	-0.0491091	0.957639	6.98337	6.74965	9.09568	5.37308	5.78021	7.91458	13.0355	0	11.5	7	4.5	10	12.5	0	middle
776	bdi-miR160a-5p	TGCCTGGCTCCCTGTATGCCA	down	0.988081	-0.0172992	0.959275	2674.43	2642.55	2386.07	2523.29	3018.3	2541.7	3656.22	1825.37	3016.8	3287.32	2349.8	3211.42	3506.02	1239.65	high
777	gma-miR4995_L+1R+2	TAGGCAGTGGCTTGGTTAAGGGAA	up	1.0249	0.0354869	0.960663	124.995	128.108	77.9064	110.532	195.885	90.6219	65.699	218.664	98.5	144	152.5	114.5	63	148.5	middle
778	bdi-miR393a	TCCAAAGGGATCGCATTGATC	down	0.980831	-0.0279241	0.961296	233.223	228.753	286.712	267.886	131.66	190.741	371.252	137.677	362.5	349	102.5	241	356	93.5	middle
779	bdi-miR167c-3p	GATCATGCTGTGCAGTTTCATC	up	1.05842	0.0819146	0.962028	2.45414	2.59752	3.95464	3.83791	0	0	0	7.36243	5	5	0	0	0	5	middle
780	PC-3p-39962_218	TAAGTAGGGTCAACGGGTACC	up	1.01428	0.0204529	0.967624	6.41005	6.50158	9.8866	3.83791	5.78021	4.35302	6.77847	8.09867	12.5	5	4.5	5.5	6.5	5.5	middle
781	bdi-miR5169a	TTTGACCAAGTTTGTAGAACA	up	1.01928	0.0275489	0.967821	5.1892	5.28924	3.16371	3.07033	9.63368	5.93593	5.21421	4.41746	4	4	7.5	7.5	5	3	middle
782	gma-MIR5368-p3_2ss1TC21TC	CCCTGGGATTGGCTTTGGGCCT	up	1.02191	0.0312739	0.970208	4273.3	4366.94	2391.37	3990.28	6719.17	2018.22	2622.75	8178.92	3023.5	5198.5	5231	2550	2515	5554.5	high
783	gma-MIR10423-p3_1ss3AC	CTCTCAATGAAAGCACCA	up	1.02439	0.0347635	0.975855	9.67915	9.91521	7.90928	0	21.8363	5.54021	7.29989	16.1973	10	0	17	7	7	11	middle
784	PC-5p-85243_65	ACAGAATCCGAACACTTAGAC	up	1.02098	0.0299557	0.979476	2.80999	2.86894	5.5365	3.07033	0	4.74875	0	3.68121	7	4	0	6	0	2.5	low
785	PC-3p-75326_82	AGATTAATGGGTCGGGTCGGGTCC	down	0.988223	-0.0170919	0.981498	12.07	11.9278	15.0276	13.0489	7.70695	22.1608	5.21421	8.83491	19	17	6	28	5	6	middle
786	osa-miR5082_R-1_1ss1TC	CGCGATGATGGCCGCGCGGGTTC	up	1.00747	0.0107332	0.982404	51.0193	51.4003	59.3196	42.217	52.6641	40.3644	80.2988	32.3947	75	55	41	51	77	22	middle
787	bdi-miR169e-5p_R-2	TAGCCAAGGATGACTTGCC	down	0.969834	-0.0441905	0.983761	0.791458	0.767583	0	2.30275	0	2.37437	0	0	0	3	0	3	0	0	low
788	bdi-miR169h-5p_R-2	TAGCCAAGGATGACTTGCC	down	0.969834	-0.0441905	0.983761	0.791458	0.767583	0	2.30275	0	2.37437	0	0	0	3	0	3	0	0	low
789	PC-5p-161043_19	ATTTCCCGGAATCGACCCGCAGTC	down	0.969834	-0.0441905	0.983761	1.3191	1.2793	0	3.83791	0	3.95729	0	0	0	5	0	5	0	0	middle
790	PC-3p-134408_27	ACGGGCGGCCTGCCAGTTAGTGAT	down	0.969834	-0.0441905	0.983761	0.923368	0.895513	0	2.68654	0	2.7701	0	0	0	3.5	0	3.5	0	0	low
791	bdi-MIR7736-p3	TGATGGTAAAGGTGACTTGAC	up	1.03047	0.0433005	0.984088	1.73807	1.79103	0	5.37308	0	0	5.21421	0	0	7	0	0	5	0	low
792	PC-3p-69807_94	ATTTTGAATGCGGCTTCTCCAGGA	up	1.01652	0.0236327	0.986447	10.5495	10.7238	23.7278	8.44341	0	8.70604	22.9425	0	30	11	0	11	22	0	middle
793	PC-5p-133137_28	AGGTTCCACGTGTGCACTCGAGCC	down	0.975131	-0.0363313	0.986648	2.4333	2.37278	7.11835	0	0	0	7.29989	0	9	0	0	0	7	0	middle
794	gma-miR5368_L+1	GGGACAGTCTCAGGTAGACA	down	0.993487	-0.00942636	0.989567	712.224	707.586	493.539	514.28	1114.94	485.164	416.094	1235.42	624	670	868	613	399	839	middle
795	bdi-MIR9490-p3	GAAGGGTGTGGCTTGGCGCTAAGC	up	1.01009	0.0144784	0.98992	3.5848	3.62096	3.95464	6.90824	0	5.54021	5.21421	0	5	9	0	7	5	0	middle
796	bdi-MIR7781-p3	AGCTGCATTGTCTCCGGTTGGACC	up	1.00413	0.00594577	0.996582	9.24286	9.28103	7.11835	20.7247	0	7.91458	19.814	0	9	27	0	10	19	0	middle
797	gma-miR156a_R+1	TGACAGAAGAGAGTGAGCACT	down	0.997792	-0.00318948	0.99776	10.6955	10.6719	17.4004	6.90824	7.70695	23.7437	8.34273	0	22	9	6	30	8	0	middle
798	PC-3p-31491_292	TTGCCCACCCATCTCATATTC	down	0.998796	-0.00173751	0.998236	21.2365	21.2109	30.8462	23.7951	8.99144	11.8719	38.5851	13.2524	39	31	7	15	37	9	middle
799	bdi-miR5175b_1ss5TC	CCTCCGTTCCTAAATTCTTGT	up	1.00045	0.000655956	0.998691	46.841	46.8623	46.2693	54.4984	39.8192	67.2739	43.7994	29.4497	58.5	71	31	85	42	20	middle
800	bdi-miR5179	TTTTGCTCAAGACCGCGCAAC	down	0.999331	-0.00096566	0.999645	1.3191	1.31821	3.95464	0	0	3.95729	0	0	5	0	0	5	0	0	middle
801	PC-5p-180181_16	AAATACACCCGCGGTCCTGCTATT	down	0.999331	-0.00096566	0.999645	1.3191	1.31821	3.95464	0	0	3.95729	0	0	5	0	0	5	0	0	low
802	PC-3p-364616_6	ATTTTTGTTGGTCTAATTGGTGGT	down	0.999331	-0.00096566	0.999645	1.58292	1.58186	4.74557	0	0	4.74875	0	0	6	0	0	6	0	0	low
803	gma-MIR4995-p3_2ss9GT20GC	AGTGGCTTTGTTAAGGGAAC	down	0.999988	-1.76032e-05	0.99998	32.1147	32.1143	18.1914	49.8929	28.2588	52.2362	32.3281	11.7799	23	65	22	66	31	8	middle

## Sheet: I-48VSM-48
red is pvalue<=0.001,orange is pvalue <=0.01,blue is pvalue<=0.05,green is pvalue <=0.1.
Index	miR_name	miR_seq	up/down	fold_change(Mo48h(mean)/Mock48h(mean))	log2(fold_change)	pvalue(t_test)	Mock48h(mean)	Mo48h(mean)	Mo48h/RO1_1_48h_1(norm)	Mo48h/RO1_1_48h_2(norm)	Mo48h/RO1_1_48h_3(norm)	Mock48h/mock48h_1(norm)	Mock48h/mock48h_2(norm)	Mock48h/mock48h_3(norm)	Mo48h/RO1_1_48h_1(raw)	Mo48h/RO1_1_48h_2(raw)	Mo48h/RO1_1_48h_3(raw)	Mock48h/mock48h_1(raw)	Mock48h/mock48h_2(raw)	Mock48h/mock48h_3(raw)	Expression level
1	bdi-MIR7725b-p3	AACCATATTCCTAGCTCGCCA	down	-inf	-inf	0.00862047	2.43052	0	0	0	0	2.11714	2.30241	2.87202	0	0	0	2.5	4.5	2.5	low
2	bdi-MIR7725a-p3	AACCATATTCCTAGCTCGCCA	down	-inf	-inf	0.00862047	2.43052	0	0	0	0	2.11714	2.30241	2.87202	0	0	0	2.5	4.5	2.5	low
3	PC-5p-69609_94	ACTCCTCCGTCGAACGAAAGATGT	down	-inf	-inf	0.00897767	6.4489	0	0	0	0	5.92798	7.67469	5.74404	0	0	0	7	15	5	middle
4	PC-3p-15479_595	TTGATCTGGCTACGATACGGC	up	3.42863	1.77763	0.0117551	7.59402	26.0371	23.2112	24.9512	29.9488	6.35141	13.5586	2.87202	15.5	17.5	24.5	7.5	26.5	2.5	middle
5	bdi-miR159a-5p_R+1	AGCTCCCTTCGATCCAATCC	down	-inf	-inf	0.0177135	6.42085	0	0	0	0	5.08113	6.13975	8.04166	0	0	0	6	12	7	middle
6	gma-miR6300_R+5	GTCGTTGTAGTATAGTGGTAAGT	down	0.483006	-1.04989	0.0207805	16.3935	7.91814	8.98499	4.99024	9.7792	13.9731	19.6984	15.5089	6	3.5	8	16.5	38.5	13.5	middle
7	bdi-MIR7716-p3	TTTCAGTTTTTTCTCCTCTTC	down	-inf	-inf	0.0288361	4.63168	0	0	0	0	5.08113	3.06988	5.74404	0	0	0	6	6	5	middle
8	ptc-miR6478_R+1_1ss21GA	CCGACCTTAGCTCAGTTGGTAG	up	1.78668	0.837282	0.0293315	48.2836	86.2673	78.6187	76.2793	103.904	56.3158	36.8385	51.6964	52.5	53.5	85	66.5	72	45	middle
9	bdi-MIR7730-p5	TTTTCGGTCCGGGAATTGATT	down	0.70176	-0.510951	0.033285	426.291	299.154	335.44	315.098	246.925	479.32	421.596	377.958	224	221	202	566	824	329	middle
10	ptc-miR6478_R+2_1ss21GA	CCGACCTTAGCTCAGTTGGTAGA	up	1.9824	0.98725	0.0335323	105.3	208.747	169.217	213.154	243.869	139.308	58.8393	117.753	113	149.5	199.5	164.5	115	102.5	middle
11	bdi-MIR1127-p5_1ss15GC	TACTCCCTCCGTCCCATATTA	down	-inf	-inf	0.0347463	12.8776	0	0	0	0	12.7028	8.69798	17.2321	0	0	0	15	17	15	middle
12	PC-3p-69157_95	TCTAATTGAGCAGCCACCTTG	down	0.197789	-2.33796	0.0350317	12.0143	2.3763	0	7.12891	0	13.5497	13.3028	9.19047	0	5	0	16	26	8	middle
13	PC-5p-62007_115	ATCAGTGACGGACGTACCACACCC	down	-inf	-inf	0.0360973	7.31703	0	0	0	0	5.08113	9.9771	6.89285	0	0	0	6	19.5	6	middle
14	PC-5p-32502_282	TTGTGCACAGAGAACCTCTCC	down	0.416185	-1.2647	0.0367282	62.0292	25.8157	28.4525	13.5449	35.4496	75.7935	65.4907	44.8035	19	9.5	29	89.5	128	39	middle
15	bdi-MIR7709-p3	TCTGTCCTGGCCCATGCCTCA	down	-inf	-inf	0.0371263	11.025	0	0	0	0	11.856	14.3261	6.89285	0	0	0	14	28	6	middle
16	bdi-MIR5066-p3_1ss3TC	ATCAGATCGGTCTTTTGGTTGCGT	down	0.298099	-1.74614	0.0373839	16.344	4.87213	7.48749	7.12891	0	21.1714	16.3727	11.4881	5	5	0	25	32	10	middle
17	PC-5p-94296_54	ATAGGAGTCCTGTTTAGCGGTTCT	down	-inf	-inf	0.037388	8.57917	0	0	0	0	5.92798	11.7679	8.04166	0	0	0	7	23	7	middle
18	PC-5p-38197_231	ATTTGGGCTGGGGGCGAC	up	inf	inf	0.0448994	0	145.731	209.65	112.637	114.906	0	0	0	140	79	94	0	0	0	middle
19	PC-5p-65166_106	AATTGAATCCAGTCGGCCTGGCCC	down	0.188329	-2.40868	0.0490134	10.818	2.03733	0	0	6.112	6.77484	10.7446	14.9345	0	0	5	8	21	13	middle
Following miRNAs do not show significant difference (p-value<=0.05).
20	bdi-MIR7758-p5	ATATGCCACTACCGTTAGTTGACC	down	0.200116	-2.32109	0.0544482	30.8741	6.17839	0	18.5352	0	41.4959	32.7453	18.3809	0	13	0	49	64	16	middle
21	PC-5p-64428_108	TGTGAGATGGGTGGGTAAGTT	down	0.203805	-2.29474	0.0557323	9.99648	2.03733	0	0	6.112	7.62169	14.3261	8.04166	0	0	5	9	28	7	middle
22	bdi-miR160f_1ss20CT	TGCCTGGCTCCCTGTATGCT	down	0.487101	-1.03771	0.0563928	563.219	274.345	284.076	239.959	298.999	702.974	440.885	545.799	189.7	168.3	244.6	830.1	861.7	475.1	middle
23	bdi-MIR7726a-p5_1ss10AG	ATGGTACGGGCGTCGCGGTACGTC	down	-inf	-inf	0.0612092	2.42204	0	0	0	0	2.54056	1.27911	3.44643	0	0	0	3	2.5	3	low
24	hvu-miR5049d_L-1R+4_1ss6TG	ACAAGTATTTAGGAACGGAGGGAG	down	0.531289	-0.912432	0.0656001	19.2682	10.237	7.48749	8.55469	14.6688	22.0182	22.0008	13.7857	5	6	12	26	43	12	middle
25	bdi-miR5163b-3p	TAGATATTTCAGGTTGTGTGGA	up	2.78212	1.47618	0.0668136	18.8767	52.5173	61.3975	31.3672	64.7872	27.0993	21.4891	8.04166	41	22	53	32	42	7	middle
26	bdi-MIR1122-p5_1ss20GA	ATTTGGACAAATTTGAGACAAGTA	down	0.447494	-1.16006	0.0690031	39.869	17.8412	7.48749	31.3672	14.6688	33.0273	48.0947	38.4851	5	22	12	39	94	33.5	middle
27	osa-miR159f_R-1_1ss20TC	CTTGGATTGAAGGGAGCTCC	up	3.6765	1.87833	0.0702936	9.62977	35.4038	18.7187	43.4863	44.0064	2.96399	6.39557	19.5298	12.5	30.5	36	3.5	12.5	17	middle
28	ptc-miR159d_R-1	CTTGGATTGAAGGGAGCTCC	up	3.6765	1.87833	0.0702936	9.62977	35.4038	18.7187	43.4863	44.0064	2.96399	6.39557	19.5298	12.5	30.5	36	3.5	12.5	17	middle
29	bdi-MIR7726b-p5_2ss6AG19TC	ATTACGAATCTGCCACCGCTGTCC	up	2.22622	1.15459	0.0704917	4.02493	8.96036	10.4825	7.8418	8.5568	6.77484	1.27911	4.02083	7	5.5	7	8	2.5	3.5	middle
30	bdi-MIR7726b-p3_2ss6AG19TC	ATTACGAATCTGCCACCGCTGTCC	up	2.22622	1.15459	0.0704917	4.02493	8.96036	10.4825	7.8418	8.5568	6.77484	1.27911	4.02083	7	5.5	7	8	2.5	3.5	middle
31	PC-3p-81861_70	ATTTAGGTGGCGGTTTCTCTAAGA	up	4.11802	2.04195	0.0712582	2.21713	9.1302	10.4825	7.12891	9.7792	0	6.6514	0	7	5	8	0	13	0	middle
32	bdi-MIR5185d-p3	AGAAGCGGGACTTTCGCGGGATCC	down	0.712901	-0.488227	0.0740791	14.8764	10.6054	10.6697	9.76985	11.3767	16.7767	12.2675	15.585	7.125	6.85227	9.30682	19.8106	23.9765	13.5662	middle
33	bdi-MIR7759-p3_1ss3CT	AATCCGTGGCCCTGGCTTATG	down	0.247151	-2.01653	0.0743016	8.24327	2.03733	0	0	6.112	10.1623	7.67469	6.89285	0	0	5	12	15	6	middle
34	PC-3p-96581_52	AACTTGTGATGCGGCTTCTCCAGC	down	-inf	-inf	0.0753637	10.1776	0	0	0	0	6.77484	7.67469	16.0833	0	0	0	8	15	14	middle
35	bdi-miR167c-3p	GATCATGCTGTGCAGTTTCATC	down	0.191216	-2.38672	0.0772801	12.4273	2.3763	0	7.12891	0	18.6308	7.16304	11.4881	0	5	0	22	14	10	middle
36	bdi-miR319b-3p	TTGGACTGAAGGGTGCTCCCT	down	0.662197	-0.594669	0.0773939	40.8336	27.0399	17.97	31.3672	31.7824	41.4959	37.3502	43.6547	12	22	26	49	73	38	middle
37	bdi-MIR7739-p5	AGGTTGGGACAGATGCGTCGAAGC	down	-inf	-inf	0.0774796	5.97321	0	0	0	0	8.46855	2.55823	6.89285	0	0	0	10	5	6	low
38	bdi-miR394	TTGGCATTCTGTCCACCTCC	down	0.543271	-0.880257	0.0780381	27949.2	15184	20072.5	14172.3	11307.2	26598	21237.9	36011.7	13404	9940	9250	31408	41509	31347	high
39	PC-3p-80268_73	AAGGCCTTGTGGGCACCCCCTCCT	down	0.362649	-1.46335	0.0791291	17.4982	6.34573	10.4825	8.55469	0	16.0902	12.2795	24.125	7	6	0	19	24	21	middle
40	bdi-miR5171a_R+2_2ss18AG20AG	ACTTAATATGGGACGGAGGGAGT	down	0.36637	-1.44862	0.0816464	15.4594	5.66386	5.99	0	11.0016	14.82	14.3261	17.2321	4	0	9	17.5	28	15	middle
41	gma-MIR4995-p5_1ss19GC	GTGGCTTGGTTAAGGGAAC	up	1.3627	0.44647	0.0821928	446.789	608.84	566.055	545.362	715.104	445.022	418.015	477.33	378	382.5	585	525.5	817	415.5	middle
42	bdi-miR399b	TGCCAAAGGAGAATTGCCCTG	up	1.81094	0.856736	0.0836253	2.99509	5.42392	3.74375	6.41602	6.112	3.81085	2.30241	2.87202	2.5	4.5	5	4.5	4.5	2.5	low
43	bdi-miR5163a-3p	TTAGGTATTTCAGGTTAGGTG	up	2.571	1.36233	0.0849265	37.1834	95.5983	127.287	64.1602	95.3472	36.4147	38.3734	36.7619	85	45	78	43	75	32	middle
44	bdi-miR7741-5p.2	TCTTGAAGTTTCGCATGCAGT	down	0.414805	-1.26949	0.0886319	15.2405	6.32182	8.98499	9.98047	0	11.856	18.9309	14.9345	6	7	0	14	37	13	middle
45	bdi-MIR7757-p3_1ss11CT	CTACGTGAGCTCGGAGAGAGT	up	3.03873	1.60347	0.0912162	214.726	652.494	375.872	710.039	871.571	171.065	212.333	260.78	251	498	713	202	415	227	high
46	gma-miR394a-5p_L+1	ATTGGCATTCTGTCCACCTCC	down	0.309369	-1.6926	0.092417	22.9863	7.11124	5.24125	9.98047	6.112	25.4056	12.5353	31.0178	3.5	7	5	30	24.5	27	middle
47	PC-3p-74659_83	ATTTAATATGGGACGGAGGGACCA	down	-inf	-inf	0.0933638	7.39322	0	0	0	0	7.62169	3.06988	11.4881	0	0	0	9	6	10	middle
48	bdi-MIR5184-p5	TGTTAGAACACGTGCGCCTGC	down	0.258508	-1.95172	0.0933991	11.0336	2.85227	0	0	8.5568	6.77484	14.8377	11.4881	0	0	7	8	29	10	middle
49	bdi-miR9480a	TATGTGAGGGTGGTAACTGAA	down	0.644217	-0.634381	0.0976145	10.4963	6.76193	6.73875	4.99024	8.5568	12.7028	10.7446	8.04166	4.5	3.5	7	15	21	7	middle
50	PC-5p-99173_49	ATGGTTCCCCTCGTCACCCGATGT	down	-inf	-inf	0.100401	6.07161	0	0	0	0	2.11714	6.90722	9.19047	0	0	0	2.5	13.5	8	middle
51	PC-5p-71288_90	TATCCCGTCTGCCTACACACC	down	0.353972	-1.49829	0.102802	7.48134	2.64818	0	4.27735	3.6672	11.0091	5.11646	6.31845	0	3	3	13	10	5.5	middle
52	bdi-miR166h-3p	TCGGACCAGGCTTCAATCCCT	down	0.553959	-0.852148	0.105	617.518	342.08	536.746	312.246	177.248	697.203	558.108	597.244	358.429	219	145	823.286	1090.81	519.881	middle
53	bdi-MIR7783-p5	TATCCAAGCTTATGATATCTG	up	2.73247	1.4502	0.106129	3.74029	10.2202	14.975	7.12891	8.5568	5.08113	6.13975	0	10	5	7	6	12	0	middle
54	bdi-miR159b-3p.1	TTTGGATTGAAGGGAGCTCTG	up	1.69441	0.76078	0.106425	31212.6	52886.8	59388.6	36373.1	62898.6	21837.4	41212.1	30588.2	39658.5	25511	51455	25786.5	80548	26626	high
55	bdi-miR159a-3p_R+2_2ss1CT19CT	TTTGGATTGAAGGGAGCTTTCT	up	1.21712	0.283468	0.110936	930.847	1132.95	1093.92	1281.78	1023.15	894.702	1046.57	851.267	730.5	899	837	1056.5	2045.5	741	middle
56	osa-miR164c_R+1_1ss14TC	TGGAGAAGCAGGGCACGTGCAC	down	0.347986	-1.5229	0.119059	31.1158	10.8279	10.4825	8.55469	13.4464	42.7662	16.1168	34.4643	7	6	11	50.5	31.5	30	middle
57	bdi-miR7741-3p.2	TGCATGTGGAACTTCCAGATC	up	1.30539	0.384479	0.123369	401.581	524.219	491.18	580.293	501.184	302.327	472.761	429.655	328	407	410	357	924	374	middle
58	PC-3p-66951_101	AGTGTCAAAGGGTACCCTGAGGTT	down	0.287885	-1.79644	0.126831	8.25435	2.3763	0	7.12891	0	11.856	7.16304	5.74404	0	5	0	14	14	5	middle
59	bdi-miR7782-3p	ACCTGCTCTGATACCATGTTGTGA	up	1.78696	0.837509	0.127768	246.98	441.343	566.055	471.934	286.042	267.606	318.244	155.089	378	331	234	316	622	135	middle
60	gma-miR394a-5p_L+2	AATTGGCATTCTGTCCACCTCC	down	0.476874	-1.06832	0.12929	58.0518	27.6834	30.6987	32.793	19.5584	74.5232	33.0012	66.6309	20.5	23	16	88	64.5	58	middle
61	gma-MIR4995-p5_1ss20GC	AGTGGCTTGGTTAAGGGAAC	up	1.33525	0.417109	0.131082	602.626	804.655	697.086	745.684	971.197	581.789	578.16	647.928	465.5	523	794.5	687	1130	564	middle
62	ata-miR396a-5p_R+2_1ss21GT	TCCACAGGCTTTCTTGAACTTTC	down	0.705678	-0.502919	0.133972	139.225	98.2483	131.78	88.3985	74.5664	135.497	162.703	119.476	88	62	61	160	318	104	middle
63	bdi-miR5175b_1ss5TC	CCTCCGTTCCTAAATTCTTGT	down	0.574218	-0.800331	0.136992	58.1621	33.3977	41.93	18.5352	39.728	59.7032	75.7236	39.0595	28	13	32.5	70.5	148	34	middle
64	mdm-miR535a	TGACAACGAGAGAGAGCACGC	up	6.69796	2.74372	0.139271	5.36111	35.9085	11.98	37.0703	58.6752	0	0	16.0833	8	26	48	0	0	14	middle
65	PC-5p-66776_101	TTGTGGTCTGTGTAAAAATAC	up	2.22407	1.1532	0.141447	4.81651	10.7123	7.48749	9.98047	14.6688	6.77484	7.67469	0	5	7	12	8	15	0	middle
66	gma-miR4995_L-2R+3	GCAGTGGCTTGGTTAAGGGAAC	up	1.43501	0.521061	0.14357	732.517	1051.17	862.559	960.977	1329.97	696.961	670	830.589	576	674	1088	823	1309.5	723	middle
67	bdi-MIR5181c-p3_2ss11TA20GC	TTATGGATTGAAGGGAGTACA	up	1.8968	0.923568	0.14401	5.06948	9.6158	8.98499	6.41602	13.4464	3.38742	6.6514	5.16964	6	4.5	11	4	13	4.5	middle
68	gma-miR1511_R-2_1ss5AT	AACCTGGCTCTGATACCA	up	1.60635	0.683783	0.145639	19.1119	30.7003	23.96	32.0801	36.0608	25.4056	8.9538	22.9762	16	22.5	29.5	30	17.5	20	middle
69	bdi-miR5200a-3p	TGTAGATACTCCCTAAGGCTT	down	0.612697	-0.706753	0.14664	21.6199	13.2464	6.73875	17.1094	15.8912	21.1714	16.1168	27.5714	4.5	12	13	25	31.5	24	middle
70	osa-miR159f_2ss1CT21AT	TTTGGATTGAAGGGAGCTCTT	up	1.62702	0.702235	0.147865	801.051	1303.33	1281.86	959.551	1668.58	481.437	1142.25	779.467	856	673	1365	568.5	2232.5	678.5	high
71	bdi-miR7723a-3p_L-1R+1	AGGGCCAAGGTAGTTGTTTCACAG	up	1.75002	0.807375	0.152425	54.4382	95.2682	110.815	69.8633	105.126	17.7839	68.5606	76.9702	74	49	86	21	134	67	middle
72	osa-miR396d	TCCACAGGCTTTCTTGAACGG	down	0.0479946	-4.38099	0.153593	21.2246	1.01867	0	0	3.056	38.9553	9.20963	15.5089	0	0	2.5	46	18	13.5	middle
73	bdi-MIR164b-p3	CATGTGTTCTTCTCCTCCATC	down	0.533791	-0.905652	0.157035	201.026	107.306	77.8699	99.8047	144.243	199.011	278.847	125.22	52	70	118	235	545	109	middle
74	bdi-miR5173-5p	TCTCGTATATGCGGATGTACC	down	0.61572	-0.699654	0.159146	37.6348	23.1725	22.4625	29.9414	17.1136	50.8113	27.6289	34.4643	15	21	14	60	54	30	middle
75	ptc-miR396f_2ss7GA20TA	TTCCACAGCTTTCTTGAACAG	up	16.1051	4.00945	0.159875	0.957341	15.4181	4.4925	14.2578	27.504	0	0	2.87202	3	10	22.5	0	0	2.5	middle
76	bdi-miR166f	TCTCGGACCAGGCTTCATTCC	down	0.724488	-0.464967	0.163855	488.467	353.888	460.401	365.296	235.968	535.753	420.408	509.238	307.446	256.207	193.037	632.639	821.679	443.275	middle
77	bdi-MIR7761-p5_1ss19AG	AATGGTGGTGGTGGTGGCGGCAGC	down	0.507547	-0.978387	0.166361	13.6135	6.90947	7.48749	7.12891	6.112	7.62169	14.8377	18.3809	5	5	5	9	29	16	middle
78	mtr-MIR2592ay-p5_2ss6AG17CG_2	GAGTCGGGTTGTTTGGGAA	up	2.02885	1.02066	0.167493	3.03164	6.15073	6.73875	4.99024	6.7232	4.23427	4.86064	0	4.5	3.5	5.5	5	9.5	0	middle
79	mtr-MIR2592ay-p5_2ss6AG17CG_1	GAGTCGGGTTGTTTGGGA	up	2.02885	1.02066	0.167493	3.03164	6.15073	6.73875	4.99024	6.7232	4.23427	4.86064	0	4.5	3.5	5.5	5	9.5	0	middle
80	bdi-miR7722-5p_1ss11GA	TCTCCTCCCGATACCCTTCTT	down	0.790898	-0.338437	0.167782	233.617	184.767	170.715	178.223	205.363	276.075	231.776	193	114	125	168	326	453	168	middle
81	bdi-MIR5164-p5_2ss11TG17CT	TAGTACTCCCGCCGTCTCATA	down	0.487327	-1.03704	0.171067	5.4341	2.64818	0	4.27735	3.6672	5.50455	5.6281	5.16964	0	3	3	6.5	11	4.5	low
82	bdi-miR166j	TCGGACCAGGCTTCATTCCTT	down	0.687492	-0.540585	0.172231	1411.96	970.708	1382	900.738	629.383	1604.9	1300.22	1330.75	922.875	631.75	514.875	1895.12	2541.25	1158.38	high
83	bdi-miR171d-5p	TGTTGGCTCGACTCACTCAGA	down	0.593941	-0.751609	0.173811	556.767	330.687	482.195	317.949	191.917	707.124	352.012	611.166	322	223	157	835	688	532	middle
84	bdi-miR7776-3p.2	TTGATAATGGGTTGAATGCGC	up	1.99383	0.99554	0.176373	12.6323	25.1866	20.965	22.8125	31.7824	19.4777	18.4193	0	14	16	26	23	36	0	middle
85	PC-5p-70310_92	ACCCGAGCTCCCTCAATCTCT	down	0.430607	-1.21556	0.17904	31.771	13.6808	10.4825	0	30.56	27.0993	24.559	43.6547	7	0	25	32	48	38	middle
86	bdi-MIR7710-p5	TTCCGAGCACACCTAGCGACG	down	0.337822	-1.56567	0.179097	7.23695	2.4448	0	0	7.3344	9.3154	6.6514	5.74404	0	0	6	11	13	5	middle
87	bdi-MIR1127-p3_2ss7GA20CT	ACATTCATATTTGGACAAATTTGA	down	0.493511	-1.01884	0.181251	26.5343	13.095	16.4725	22.8125	0	29.6399	25.8381	24.125	11	16	0	35	50.5	21	middle
88	ptc-MIR477d-p5_2ss15TC18CT_1	TCTCCCTCAAAGGCCTCT	down	0.0549266	-4.18635	0.183466	66.7655	3.6672	0	0	11.0016	125.334	16.3727	58.5893	0	0	9	148	32	51	middle
89	ptc-MIR477d-p5_2ss15TC18CT_2	TCTCCCTCAAAGGCCTCTT	down	0.0549266	-4.18635	0.183466	66.7655	3.6672	0	0	11.0016	125.334	16.3727	58.5893	0	0	9	148	32	51	middle
90	PC-5p-110211_40	TTAGGATTACCTTGGCACTCC	down	-inf	-inf	0.183534	9.11179	0	0	0	0	13.5497	0	13.7857	0	0	0	16	0	12	middle
91	PC-3p-124424_32	AATCTGTGACGCGGCTTCTCCAGA	down	-inf	-inf	0.183621	5.55163	0	0	0	0	8.46855	8.18633	0	0	0	0	10	16	0	low
92	PC-3p-201293_13	ATACCCGTACCCGAGGACCCGATC	down	-inf	-inf	0.183629	4.02258	0	0	0	0	5.92798	6.13975	0	0	0	0	7	12	0	low
93	osa-miR162a	TCGATAAACCTCTGCATCCAG	up	inf	inf	0.183637	0	7.46928	0	11.4063	11.0016	0	0	0	0	8	9	0	0	0	middle
94	PC-5p-85243_65	ACAGAATCCGAACACTTAGAC	down	-inf	-inf	0.183654	2.34265	0	0	0	0	0	3.58152	3.44643	0	0	0	0	7	3	low
95	osa-miR159d_L-1R+1_2ss20CT21GT	TTGGATTGAAGGGAGCTCTTC	down	-inf	-inf	0.183956	1.98063	0	0	0	0	0	3.06988	2.87202	0	0	0	0	6	2.5	low
96	PC-3p-142136_25	TAACTTTGGCTACACAACTCC	down	-inf	-inf	0.18422	1.47318	0	0	0	0	2.11714	2.30241	0	0	0	0	2.5	4.5	0	low
97	ath-miR8175_L+5_1ss7AT	GGTTCGTTCCCCGGCAACGGCGCCA	up	3.41669	1.7726	0.184742	12.4823	42.6482	64.3925	51.3281	12.224	0	22.5124	14.9345	43	36	10	0	44	13	middle
98	bdi-miR7763-5p	AATCTTGATGTGCGGGGATAG	up	inf	inf	0.18487	0	10.3804	16.4725	0	14.6688	0	0	0	11	0	12	0	0	0	middle
99	bdi-MIR5174c-p5	TAAATGTTACTCCCTCCGTTC	down	-inf	-inf	0.18503	3.60839	0	0	0	0	5.08113	0	5.74404	0	0	0	6	0	5	low
100	bdi-MIR1135-p3_1ss24GC	AGATACATGTAATATTTCGACAAC	up	1.2797	0.355807	0.18546	247.953	317.306	387.852	295.137	268.928	221.029	242.52	280.309	259	207	220	261	474	244	middle
101	gra-MIR8776d-p5_2ss15TG18GT	AGGGGAGCAAATGGGATT	down	-inf	-inf	0.185699	3.68148	0	0	0	0	5.92798	5.11646	0	0	0	0	7	10	0	middle
102	bdi-miR7749-5p	ATCGTCGAGGGCGGAGATTGCGGC	down	-inf	-inf	0.186257	4.17296	0	0	0	0	6.77484	0	5.74404	0	0	0	8	0	5	low
103	bdi-MIR7716-p5	ATTCGTGTCAGTTGCTAGAGA	down	-inf	-inf	0.186336	2.60526	0	0	0	0	4.23427	3.58152	0	0	0	0	5	7	0	low
104	bdi-MIR7726a-p5_2ss4GC24CT	ATGCTACGGACGTCGCGGTACGTT	down	-inf	-inf	0.186336	1.30263	0	0	0	0	2.11714	1.79076	0	0	0	0	2.5	3.5	0	low
105	bdi-MIR7726a-p3_2ss4GC24CT	ATGCTACGGACGTCGCGGTACGTT	down	-inf	-inf	0.186336	1.30263	0	0	0	0	2.11714	1.79076	0	0	0	0	2.5	3.5	0	low
106	PC-3p-113667_38	ACACGTTCGGAGGTGCTTTTCAGT	down	-inf	-inf	0.186336	2.60526	0	0	0	0	4.23427	3.58152	0	0	0	0	5	7	0	low
107	PC-5p-134775_27	AGTACTCCCTCTGATACATATTAC	down	-inf	-inf	0.186336	2.60526	0	0	0	0	4.23427	3.58152	0	0	0	0	5	7	0	low
108	bdi-MIR7726a-p3_2ss5GA20TC	AATTACGAATCTGTCACCGCTGTC	down	-inf	-inf	0.187134	2.44884	0	0	0	0	0	3.3257	4.02083	0	0	0	0	6.5	3.5	low
109	PC-3p-91791_57	ATTTGAGACAAGCAATATGGGTCC	down	-inf	-inf	0.187637	4.17365	0	0	0	0	0	5.6281	6.89285	0	0	0	0	11	6	low
110	bdi-miR5185l-5p	TTCTAAGTCAATCTCTAAATC	up	inf	inf	0.187648	0	10.8796	17.97	0	14.6688	0	0	0	12	0	12	0	0	0	middle
111	bdi-MIR7726b-p3_2ss6AG22AG	ACGTCGCTTCACCGAAATTACGAA	up	inf	inf	0.187648	0	3.17322	5.24125	0	4.2784	0	0	0	3.5	0	3.5	0	0	0	low
112	bdi-MIR7726b-p5_2ss6AG22AG	ACGTCGCTTCACCGAAATTACGAA	up	inf	inf	0.187648	0	3.17322	5.24125	0	4.2784	0	0	0	3.5	0	3.5	0	0	0	low
113	bdi-MIR164f-p3	CACGTGCCCTGCTTCTCCACC	down	-inf	-inf	0.187765	5.12047	0	0	0	0	8.46855	0	6.89285	0	0	0	10	0	6	low
114	PC-5p-94883_53	ATACCACGCCCGTCACTGATGAGT	down	-inf	-inf	0.187977	7.62327	0	0	0	0	0	10.2329	12.6369	0	0	0	0	20	11	middle
115	PC-5p-55851_136	ATTCCCTCGTCCCATAATTCTTGT	down	0.651065	-0.619127	0.188194	12.7718	8.31527	10.4825	7.12891	7.3344	9.3154	11.7679	17.2321	7	5	6	11	23	15	middle
116	bdi-miR171f	TGAGCCGAACCAATATCACCC	down	-inf	-inf	0.188197	4.58715	0	0	0	0	7.62169	6.13975	0	0	0	0	9	12	0	middle
117	bdi-MIR7708a-p3_2ss11AG20GA	AATGGTACTGGACAAAGACACAAT	up	inf	inf	0.188867	0	2.68565	4.4925	3.56445	0	0	0	0	3	2.5	0	0	0	0	low
118	bdi-MIR1432-p3	TGGGTGTCATCTCCCCTGAACA	up	3.59996	1.84798	0.18973	8.03338	28.9199	46.4225	8.55469	31.7824	16.9371	7.16304	0	31	6	26	20	14	0	middle
119	PC-5p-144045_24	TAGCTACCCATATTTTAGCCCCCC	down	-inf	-inf	0.19072	3.91084	0	0	0	0	5.08113	6.6514	0	0	0	0	6	13	0	low
120	PC-3p-92155_56	ACACGTCCGGAATTGCTTCTCAGC	down	-inf	-inf	0.19072	3.91084	0	0	0	0	5.08113	6.6514	0	0	0	0	6	13	0	low
121	PC-5p-128377_30	TCCGTCGGCGAAGCCTTTGCC	down	-inf	-inf	0.19133	3.96377	0	0	0	0	6.77484	5.11646	0	0	0	0	8	10	0	low
122	bdi-miR396a-5p	TCCACAGGCTTTCTTGAACTG	down	0.686166	-0.543371	0.191992	62214.9	42689.8	63166	32701	32202.3	54168.2	73943.1	58533.5	42181	22935.5	26343.5	63964	144520	50951.5	high
123	bdi-MIR7717c-p3_1ss9TC	ATTGTCGACCGAGAAATAACTATT	down	-inf	-inf	0.192692	3.32611	0	0	0	0	4.23427	0	5.74404	0	0	0	5	0	5	low
124	PC-3p-131256_29	AGCACGCACACAACAAGCACAGAG	down	-inf	-inf	0.192692	1.66305	0	0	0	0	2.11714	0	2.87202	0	0	0	2.5	0	2.5	low
125	bdi-miR7763-3p	ATTCCCGTACGTCAAGATTGC	down	0.266972	-1.90524	0.19272	11.2184	2.995	8.98499	0	0	8.46855	19.4425	5.74404	6	0	0	10	38	5	middle
126	osa-MIR1862e-p3_2ss20AG21TG	ATTTTGGGACGGAGGGAGTGG	down	-inf	-inf	0.19354	13.648	0	0	0	0	23.7119	0	17.2321	0	0	0	28	0	15	middle
127	osa-miR166e-3p	TCGAACCAGGCTTCATTCCCC	down	-inf	-inf	0.194601	3.21631	0	0	0	0	0	5.6281	4.02083	0	0	0	0	11	3.5	low
128	bdi-MIR7760-p5_2ss2GA17AG	AACTCATGGCGCCGTCGAGGTCGG	down	-inf	-inf	0.195469	2.88755	0	0	0	0	5.08113	3.58152	0	0	0	0	6	7	0	low
129	gma-MIR1513b-p3_2ss15CG17TG	TTTCTCTTGTATCTGAGCT	down	-inf	-inf	0.195469	1.44377	0	0	0	0	2.54056	1.79076	0	0	0	0	3	3.5	0	low
130	gma-MIR1513b-p5_2ss15CG17TG	TTTCTCTTGTATCTGAGCT	down	-inf	-inf	0.195469	1.44377	0	0	0	0	2.54056	1.79076	0	0	0	0	3	3.5	0	low
131	bdi-miR5183_L+5R-2	ATCCATATTTGGACAAATTTGAGT	up	1.71704	0.779926	0.196114	17.2358	29.5946	41.93	19.9609	26.8928	17.7839	16.1168	17.8065	28	14	22	21	31.5	15.5	middle
132	bdi-miR9484	TAGTGCAGGGAGAAGTCGGTC	down	-inf	-inf	0.196855	3.34038	0	0	0	0	5.92798	4.09317	0	0	0	0	7	8	0	middle
133	PC-3p-108164_42	TCCACCTTTCATCTGGTTCGT	down	-inf	-inf	0.196855	3.34038	0	0	0	0	5.92798	4.09317	0	0	0	0	7	8	0	low
134	ath-MIR837-p5_2ss15AC18AT	AAATAAAAATATTTCTTT	down	-inf	-inf	0.197877	4.18279	0	0	0	0	5.08113	0	7.46726	0	0	0	6	0	6.5	low
135	PC-5p-278427_7	AGATTGTACTCCTTCCGATCCAT	up	inf	inf	0.197916	0	5.87047	10.4825	7.12891	0	0	0	0	7	5	0	0	0	0	middle
136	osa-miR1432-5p_R+1	ATCAGGAGAGATGACACCGACA	down	-inf	-inf	0.197956	3.79322	0	0	0	0	6.77484	4.60481	0	0	0	0	8	9	0	low
137	bdi-MIR7777-p3	ATGGTGTCTGTTGAAGGTTGTTCC	up	1.54172	0.624542	0.198474	186.76	287.933	338.435	263.77	261.594	126.181	296.243	137.857	226	185	214	149	579	120	middle
138	bdi-miR156a_R-1	TGACAGAAGAGAGAGAGCAC	down	-inf	-inf	0.198603	2.8543	0	0	0	0	0	5.11646	3.44643	0	0	0	0	10	3	low
139	bdi-miR7707-3p_L-5R+2	TCGATGTATGGCTGAACGGTC	down	-inf	-inf	0.198977	7.03515	0	0	0	0	8.46855	0	12.6369	0	0	0	10	0	11	middle
140	bdi-miR7740-5p_L-1R+1	TTGAACAACCTCGGTCTCATC	down	0.495413	-1.0133	0.199109	30.6587	15.1887	28.4525	0	17.1136	32.1805	27.6289	32.1666	19	0	14	38	54	28	middle
141	gma-MIR5368-p5_2ss8AC19AT	GGGGGCCCGAGCCATCAGTGA	down	0.483652	-1.04796	0.19938	46.211	22.3501	13.4775	37.0703	16.5024	55.0455	20.9775	62.6101	9	26	13.5	65	41	54.5	middle
142	bdi-MIR5185i-p3_1ss18GA	TGAGAATTGAACTAGAAACGG	down	0.486912	-1.03827	0.200362	4.8917	2.38183	1.68469	2.64094	2.81985	4.07388	3.05786	7.54335	1.125	1.85227	2.30682	4.81061	5.97652	6.56623	low
143	bdi-MIR5185j-p3_1ss18GA	TGAGAATTGAACTAGAAACGG	down	0.486912	-1.03827	0.200362	4.8917	2.38183	1.68469	2.64094	2.81985	4.07388	3.05786	7.54335	1.125	1.85227	2.30682	4.81061	5.97652	6.56623	low
144	bdi-MIR5185e-p3_1ss18GA	TGAGAATTGAACTAGAAACGG	down	0.486912	-1.03827	0.200362	4.8917	2.38183	1.68469	2.64094	2.81985	4.07388	3.05786	7.54335	1.125	1.85227	2.30682	4.81061	5.97652	6.56623	low
145	bdi-MIR5185a-p3_1ss18GA	TGAGAATTGAACTAGAAACGG	down	0.486912	-1.03827	0.200362	4.8917	2.38183	1.68469	2.64094	2.81985	4.07388	3.05786	7.54335	1.125	1.85227	2.30682	4.81061	5.97652	6.56623	low
146	bdi-MIR5185h-p3_1ss18GA	TGAGAATTGAACTAGAAACGG	down	0.486912	-1.03827	0.200362	4.8917	2.38183	1.68469	2.64094	2.81985	4.07388	3.05786	7.54335	1.125	1.85227	2.30682	4.81061	5.97652	6.56623	low
147	bdi-MIR5185g-p3_1ss18GA	TGAGAATTGAACTAGAAACGG	down	0.486912	-1.03827	0.200362	4.8917	2.38183	1.68469	2.64094	2.81985	4.07388	3.05786	7.54335	1.125	1.85227	2.30682	4.81061	5.97652	6.56623	low
148	PC-5p-172085_17	AGCACCGCCACTGTAATGTACCAG	down	-inf	-inf	0.202962	4.38604	0	0	0	0	0	5.11646	8.04166	0	0	0	0	10	7	middle
149	PC-3p-39962_218	TAAGTAGGGTCAACGGGTACC	up	1.4153	0.50111	0.203344	6.02513	8.52738	6.73875	7.8418	11.0016	8.04512	4.86064	5.16964	4.5	5.5	9	9.5	9.5	4.5	middle
150	bdi-MIR7708b-p5	ATTTGCTGAAACACACCGCCCGTC	down	0.469242	-1.0916	0.206519	40.4613	18.9862	23.96	25.6641	7.3344	61.8204	38.8851	20.6786	16	18	6	73	76	18	middle
151	PC-3p-175549_16	TGTTAATTCGGCACGGAGGGA	down	-inf	-inf	0.207279	1.81133	0	0	0	0	3.38742	2.04658	0	0	0	0	4	4	0	low
152	PC-3p-58227_127	ACCTGACCCACATGTTAGCCACCC	up	1.58011	0.660027	0.207553	16.4474	25.9887	32.945	15.6836	29.3376	17.7839	14.3261	17.2321	22	11	24	21	28	15	middle
153	mdm-miR1511	ACCTAGCTCTGATACCATGAA	up	inf	inf	0.210409	0	4.51568	0	4.99024	8.5568	0	0	0	0	3.5	7	0	0	0	middle
154	bdi-MIR7755-p5	TTTTCATCTGTGCTAGCAACAGTTC	up	inf	inf	0.210428	0	5.5315	10.4825	0	6.112	0	0	0	7	0	5	0	0	0	middle
155	PC-5p-66046_103	TGAATCTCAGTGAAAAGCTGCCT	down	0.28917	-1.79001	0.210534	9.86119	2.85156	0	8.55469	0	16.9371	4.60481	8.04166	0	6	0	20	9	7	middle
156	bdi-MIR7748b-p3_1ss17AC	ATTCGGTTGACCAAGCCTTTGACC	down	-inf	-inf	0.211964	2.71121	0	0	0	0	2.96399	0	5.16964	0	0	0	3.5	0	4.5	low
157	osa-miR166a-3p_1ss21CT	TCGGACCAGGCTTCATTCCCT	down	0.601702	-0.732878	0.212148	345.938	208.152	161.73	223.135	239.59	350.598	478.133	209.083	108	156.5	196	414	934.5	182	middle
158	PC-3p-160590_19	TAAAAAGTTGCGGCACTCAATACC	down	-inf	-inf	0.213288	5.3021	0	0	0	0	10.1623	0	5.74404	0	0	0	12	0	5	middle
159	PC-3p-124942_31	ATGGTTGACATATTGGGAGCA	down	-inf	-inf	0.214721	4.76898	0	0	0	0	0	5.11646	9.19047	0	0	0	0	10	8	low
160	PC-5p-265158_8	AGGTACCCTTTGACCCTACTTAGT	down	-inf	-inf	0.214721	2.38449	0	0	0	0	0	2.55823	4.59524	0	0	0	0	5	4	low
161	bdi-MIR5169a-p5_1ss21TC	TAAGATGTTCTAGCTTTGTCC	up	1.56091	0.642391	0.215647	13.1887	20.5864	28.4525	14.9707	18.336	7.62169	15.861	16.0833	19	10.5	15	9	31	14	middle
162	bdi-MIR166g-p3	TCGGACCAGGCTTCGATCCCT	down	0.767788	-0.381221	0.216748	11042.4	8478.21	11295.6	6989.18	7149.82	11141.2	9323.21	12662.7	7543	4902	5849	13156	18222	11022.5	high
163	PC-3p-152494_21	ATATTTTTATGGATGGGAGGGAGT	down	-inf	-inf	0.219753	3.45212	0	0	0	0	6.77484	3.58152	0	0	0	0	8	7	0	low
164	gma-MIR171r-p5_1ss13AC	TCATCTTTGCATCTGAAT	down	0.469649	-1.09035	0.219897	17.7835	8.35201	0	12.832	12.224	26.2525	17.9076	9.19047	0	9	10	31	35	8	middle
165	bdi-MIR5178-p5_1ss16GA	TAACTGCTTGGGACCACCGGT	down	-inf	-inf	0.220151	4.09198	0	0	0	0	4.23427	0	8.04166	0	0	0	5	0	7	low
166	mdm-miR482b	TCTTTCCTATCCCTCCCATTCC	up	34.216	5.0966	0.220741	1.91468	65.5126	7.48749	57.0313	132.019	0	0	5.74404	5	40	108	0	0	5	middle
167	bdi-MIR167d-p3	TTGCAGCTTCACTCTCTCATC	down	0.305294	-1.71173	0.22091	8.00802	2.4448	0	0	7.3344	13.5497	3.58152	6.89285	0	0	6	16	7	6	middle
168	bdi-MIR169c-p3	TTGGCTACACCTAGTTCTCTTC	down	0.570751	-0.809065	0.221314	134.741	76.9037	104.825	85.5469	40.3392	186.308	73.1654	144.75	70	60	33	220	143	126	middle
169	PC-5p-178140_16	AGAGCTCCAGTGGCGGTGAACGAC	down	-inf	-inf	0.221481	3.49146	0	0	0	0	0	3.58152	6.89285	0	0	0	0	7	6	low
170	PC-3p-149015_22	ATGCGGCTTCTCCAGAAAGAT	down	-inf	-inf	0.221481	5.23719	0	0	0	0	0	5.37228	10.3393	0	0	0	0	10.5	9	middle
171	PC-5p-166628_18	ATGTGTAGTACTCCTTCCCATTCT	down	-inf	-inf	0.221481	3.49146	0	0	0	0	0	3.58152	6.89285	0	0	0	0	7	6	low
172	mtr-miR397-5p_L-2R+3	ATTGAGTGCAGCGTTGATGAAA	down	-inf	-inf	0.223572	2.02247	0	0	0	0	0	2.04658	4.02083	0	0	0	0	4	3.5	low
173	PC-3p-126442_31	AGCGGCACCTATTATGGATCGGAG	down	-inf	-inf	0.223572	4.04494	0	0	0	0	0	4.09317	8.04166	0	0	0	0	8	7	middle
174	osa-miR5083_L+3R-1	TACAGACTACAATTATCTGATC	down	0.568222	-0.815475	0.224225	459.09	260.865	173.71	300.84	308.045	524.203	619.859	233.208	116	211	252	619	1211.5	203	middle
175	bdi-miR9481b_2ss18CT21CT	TCAGTCGGATTTCTCACTTTT	down	0.70723	-0.499749	0.226469	2681.12	1896.17	1675.7	2217.09	1795.71	2427.93	3579.73	2035.69	1119	1555	1469	2867	6996.5	1772	high
176	bdi-MIR7781-p5	TGGTCCGGCCGGAGACAATTC	down	0.415339	-1.26764	0.226645	14.8385	6.16303	7.48749	0	11.0016	8.46855	24.559	11.4881	5	0	9	10	48	10	middle
177	mdm-miR167h_R-1_1ss19CT	TGAAGCTGCCAGCATGATTTT	down	0.687643	-0.540268	0.226825	38.6599	26.5842	14.975	38.4961	26.2816	29.2165	44.2574	42.5059	10	27	21.5	34.5	86.5	37	middle
178	bdi-MIR9481b-p5_1ss22GA	CGGAGGTCAGGAATTCTACTGATT	up	3.247	1.69911	0.227286	118.816	385.794	142.262	333.633	681.488	59.7032	76.7469	219.997	95	234	557.5	70.5	150	191.5	middle
179	mdm-miR1511_L+2R-2	TAACCTAGCTCTGATACCATG	up	inf	inf	0.230297	0	13.2416	0	12.832	26.8928	0	0	0	0	9	22	0	0	0	middle
180	bdi-MIR7784a-p3_2ss5AG21TC	ACATGGACTTATGAGACGAGCACA	down	-inf	-inf	0.231586	4.74906	0	0	0	0	2.11714	1.79076	10.3393	0	0	0	2.5	3.5	9	middle
181	bdi-MIR7784b-p3_2ss5AG21TC	ACATGGACTTATGAGACGAGCACA	down	-inf	-inf	0.231586	4.74906	0	0	0	0	2.11714	1.79076	10.3393	0	0	0	2.5	3.5	9	middle
182	bdi-MIR5163b-p5	CATCCACCCAACTGAAATATT	down	-inf	-inf	0.231922	3.7344	0	0	0	0	7.62169	3.58152	0	0	0	0	9	7	0	low
183	osa-miR444b.1	TGTTGTCTCAAGCTTGCTGCC	down	0.873888	-0.194479	0.233327	18442.6	16116.7	17342.5	15829.7	15177.9	18702.4	20720.6	15904.7	11581	11102.5	12416.5	22084.5	40498	13844.5	high
184	bdi-miR164c-5p	TGGAGAAGCAGGGCACGTGCT	down	0.512788	-0.963565	0.235124	1585.41	812.978	1198.75	788.814	451.371	2147.62	660.791	1947.81	800.5	553.25	369.25	2536	1291.5	1695.5	high
185	bdi-MIR5067-p5_2ss19TA20TA	TACTCCCTCCGATCCATAAAA	down	0.463979	-1.10787	0.235449	12.8408	5.95787	5.99	3.32682	8.5568	18.0662	15.861	4.59524	4	2.33333	7	21.3333	31	4	middle
186	bdi-MIR5181e-p5_2ss13AT20TA	TACTCCCTCCGATCCATAAAA	down	0.463979	-1.10787	0.235449	12.8408	5.95787	5.99	3.32682	8.5568	18.0662	15.861	4.59524	4	2.33333	7	21.3333	31	4	middle
187	bdi-MIR5181d-p5_2ss12GA20TA	TACTCCCTCCGATCCATAAAA	down	0.463979	-1.10787	0.235449	12.8408	5.95787	5.99	3.32682	8.5568	18.0662	15.861	4.59524	4	2.33333	7	21.3333	31	4	middle
188	bdi-MIR5070-p5_1ss6AC	TTGACCCTGCTTAGTTCAACC	down	0.723868	-0.466201	0.236021	31.112	22.521	28.4525	25.6641	13.4464	35.5679	34.7919	22.9762	19	18	11	42	68	20	middle
189	bdi-miR169h-3p_L+2R-1	TAGGCAGTCACCTTGGCTAG	up	6.37039	2.67138	0.23631	1.02329	6.51876	0	8.55469	11.0016	0	3.06988	0	0	6	9	0	6	0	middle
190	bdi-miR159c_1ss6TA	TTTGGATTGAAGGGGGCTCTG	up	6.0754	2.60298	0.236536	0.59692	3.62653	5.99	0	4.8896	0	1.79076	0	4	0	4	0	3.5	0	low
191	bdi-miR393b-3p	TCAGTGCAATCCCTTTGGAAT	up	1.47889	0.564511	0.237614	1360.89	2012.61	2303.15	1527.01	2207.65	594.492	1790.25	1697.94	1538	1071	1806	702	3499	1478	high
192	bdi-MIR5181c-p5_2ss8CT20TA	AGTGTCTTGGATTTAGTACAAAGT	down	-inf	-inf	0.2377	2.49068	0	0	0	0	0	2.30241	5.16964	0	0	0	0	4.5	4.5	low
193	bdi-miR5184	TTCTAACATTATGCACATCTA	down	-inf	-inf	0.2377	2.76742	0	0	0	0	0	2.55823	5.74404	0	0	0	0	5	5	low
194	osa-MIR5076-p5	TGGGAGCAGAGCAGGTTTGA	down	-inf	-inf	0.2377	2.76742	0	0	0	0	0	2.55823	5.74404	0	0	0	0	5	5	low
195	gma-MIR6300-p5	GTCGTTGTAGTATAGTGGT	down	-inf	-inf	0.2377	1.38371	0	0	0	0	0	1.27911	2.87202	0	0	0	0	2.5	2.5	middle
196	bdi-miR7744-5p	AGGATGGCAAGATTTATCGATGGG	down	-inf	-inf	0.241142	2.82874	0	0	0	0	5.92798	2.55823	0	0	0	0	7	5	0	low
197	mtr-MIR5205d-p5_1ss8TC	TATACTCCCTCCGTCCCTTTTT	down	-inf	-inf	0.241142	2.82874	0	0	0	0	5.92798	2.55823	0	0	0	0	7	5	0	low
198	osa-MIR2872-p3_2ss18AG19GC	ATTGGCCTTCACTGAGAGC	down	-inf	-inf	0.241142	2.82874	0	0	0	0	5.92798	2.55823	0	0	0	0	7	5	0	low
199	PC-3p-60736_119	AATTTTTGATGCGGCTTCTCCGGA	down	0.380409	-1.39438	0.242576	15.7462	5.99	17.97	0	0	14.3965	17.9076	14.9345	12	0	0	17	35	13	middle
200	bdi-miR7724a-5p	TGAACATGTACATGCTGGCCAACC	up	10.522	3.39533	0.24432	0.59692	6.28078	0	12.1191	6.7232	0	1.79076	0	0	8.5	5.5	0	3.5	0	middle
201	bdi-miR169k-5p	TAGCCAAGGATGATTTGCCTGT	up	5.85171	2.54886	0.245386	2.29762	13.445	0	17.1094	23.2256	0	0	6.89285	0	12	19	0	0	6	middle
202	bdi-MIR5175a-p5_2ss11AT17TC	TTTTAGTTCATATTTGCACTA	down	-inf	-inf	0.24929	5.3643	0	0	0	0	0	4.60481	11.4881	0	0	0	0	9	10	middle
203	bdi-MIR7768b-p5	TCGAGGACGGCCCCGCCGCAG	down	0.845773	-0.241658	0.24995	92.1135	77.9071	69.6337	79.1309	84.9568	95.6946	105.399	75.247	46.5	55.5	69.5	113	206	65.5	middle
204	bdi-MIR7768a-p5	TCGAGGACGGCCCCGCCGCAG	down	0.845773	-0.241658	0.24995	92.1135	77.9071	69.6337	79.1309	84.9568	95.6946	105.399	75.247	46.5	55.5	69.5	113	206	65.5	middle
205	bdi-MIR444b-p5	GGCGACAACTGCATTACTTGC	down	0.3762	-1.41043	0.250799	12.9509	4.87213	7.48749	7.12891	0	4.23427	12.7911	21.8274	5	5	0	5	25	19	middle
206	gma-miR4995_L+1R+3_1ss9GT	TAGGCAGTTGCTTGGTTAAGGGAAC	down	0.375578	-1.41281	0.251084	12.1135	4.54958	0	5.70313	7.9456	18.6308	14.8377	2.87202	0	4	6.5	22	29	2.5	middle
207	bdi-MIR7762-p3	TCTCTACTGTTGGATGGTCCC	up	4.08272	2.02953	0.253467	4.87532	19.9046	38.935	8.55469	12.224	5.92798	8.69798	0	26	6	10	7	17	0	middle
208	PC-5p-194632_13	ACCCTCGGGGTATCCTTTGATACT	down	-inf	-inf	0.254708	3.70385	0	0	0	0	0	3.06988	8.04166	0	0	0	0	6	7	low
209	bdi-MIR7769-p5	TGTGGGACCCACCCGTCAGTG	down	-inf	-inf	0.255919	3.11102	0	0	0	0	6.77484	2.55823	0	0	0	0	8	5	0	low
210	bdi-MIR7770-p5	AGAACCTCTCCTTGAAAGCCTGTC	down	0.270697	-1.88525	0.256229	9.0315	2.4448	0	0	7.3344	4.23427	5.6281	17.2321	0	0	6	5	11	15	middle
211	bdi-MIR5167a-p3	TAGAGCACCAATGACACCCATAGT	up	1.20674	0.271117	0.25668	138.876	167.587	200.665	163.965	138.131	119.406	152.47	144.75	134	115	113	141	298	126	middle
212	bdi-miR1432	TTCAGGAGAGATGACACCGACA	up	1.66862	0.738654	0.256729	2430.39	4055.39	5966.04	2785.98	3414.16	3553.4	2663.63	1074.14	3984	1954	2793	4196	5206	935	high
213	bdi-MIR7726b-p5_2ss1TA21TG	AATTGGTGGTGATGGTACGGGCGT	down	-inf	-inf	0.257837	1.57518	0	0	0	0	0	1.27911	3.44643	0	0	0	0	2.5	3	low
214	PC-5p-121450_33	AGAAGCTGCACTCACCTACCTTTC	down	-inf	-inf	0.257837	3.15036	0	0	0	0	0	2.55823	6.89285	0	0	0	0	5	6	middle
215	ath-miR8175_L-1	ATCCCCGGCAACGGCGCCA	up	4.77779	2.25634	0.259151	0.682195	3.25938	0	4.27735	5.5008	0	2.04658	0	0	3	4.5	0	4	0	low
216	bdi-miR164c-3p_L-2R+3	TGTGCGCTCCTTCTCCAGCATG	down	-inf	-inf	0.263115	8.79017	0	0	0	0	19.4777	0	6.89285	0	0	0	23	0	6	middle
217	bdi-MIR164a-p3	TGCCCTTCTTCTCCACCGCGC	down	0.768268	-0.380318	0.265375	5637.71	4331.28	5666.54	4020.7	3306.59	5922.05	4257.92	6733.17	3784	2820	2705	6993	8322	5861	high
218	ata-miR408-3p_R-1	TGCACTGCCTCTTCCCTGC	down	-inf	-inf	0.265476	2.32013	0	0	0	0	0	1.79076	5.16964	0	0	0	0	3.5	4.5	low
219	osa-miR444d.3	TTGTGGCTTTCTTGCAAGTTG	up	1.11108	0.151966	0.265857	300.475	333.852	305.49	363.574	332.493	267.606	335.128	298.69	204	255	272	316	655	260	middle
220	ath-MIR842-p5_2ss7CA18TA	TATGGAAAATTGAAAAGA	down	-inf	-inf	0.268944	3.39331	0	0	0	0	7.62169	2.55823	0	0	0	0	9	5	0	low
221	gma-MIR5368-p5_2ss7TC20TC	ACTGTTCCCTGGGATTGGCC	down	-inf	-inf	0.269133	2.81186	0	0	0	0	2.11714	0	6.31845	0	0	0	2.5	0	5.5	low
222	bdi-miR168-5p	TCGCTTGGTGCAGATCGGGAC	up	1.47789	0.563541	0.269527	1807.66	2671.53	3713.8	1725.2	2575.6	1470.99	2195.47	1756.53	2480	1210	2107	1737	4291	1529	high
223	PC-3p-204055_12	ATTTGGTTGAACTAGTGAGGATCA	down	-inf	-inf	0.274794	1.76665	0	0	0	0	0	1.27911	4.02083	0	0	0	0	2.5	3.5	low
224	PC-5p-143334_24	AGACCACCAGCGATCTGTATGCCC	down	-inf	-inf	0.275177	10.3058	0	0	0	0	4.23427	2.55823	24.125	0	0	0	5	5	21	middle
225	bdi-miR167c-5p	TGAAGCTGCCAGCATGATCTGA	up	1.4391	0.525168	0.277481	12893.2	18554.7	25324.5	14243.7	16095.9	7310.77	17039.7	14329.3	16911.2	9990.11	13167.4	8632.86	33303.6	12473.2	high
226	gma-MIR5368-p5_2ss14CA20AC	ATACCACTCTGGAAGAGCTCG	up	1.2205	0.287477	0.277685	270.08	329.634	324.209	357.871	306.822	315.03	189.053	306.158	216.5	251	251	372	369.5	266.5	middle
227	mdm-miR2118a	CTACCGATGCCACTAAGTCCCA	up	inf	inf	0.278022	0	18.1312	0	12.832	41.5616	0	0	0	0	9	34	0	0	0	middle
228	osa-MIR818d-p3_2ss5GT21TC	TTATTGGACGGAGGGAGTACC	down	-inf	-inf	0.282198	2.23486	0	0	0	0	0	1.53494	5.16964	0	0	0	0	3	4.5	low
229	bdi-MIR7767-p3_2ss6CA18CT	CCAAGATGAGAGCTCTCTC	down	0.271009	-1.88359	0.282585	53.3618	14.4615	10.4825	3.56445	29.3376	31.757	21.4891	106.839	7	2.5	24	37.5	42	93	middle
230	bdi-miR390a-5p	AAGCTCAGGAGGGATAGCGCC	down	0.606308	-0.721877	0.283243	166.57	100.992	142.262	124.043	36.672	226.11	87.4915	186.107	95	87	30	267	171	162	middle
231	PC-3p-69807_94	ATTTTGAATGCGGCTTCTCCAGGA	down	0.542848	-0.881379	0.283601	11.6897	6.34573	10.4825	8.55469	0	10.1623	7.67469	17.2321	7	6	0	12	15	15	middle
232	ata-miR408-3p_R-1_1ss18GC	TGCACTGCCTCTTCCCTCC	down	0.258522	-1.95164	0.287579	7.88069	2.03733	0	0	6.112	0	13.3028	10.3393	0	0	5	0	26	9	middle
233	PC-5p-71795_89	CAAGGTACTTTTTGACTCTTC	up	1.75627	0.812513	0.290365	5.61044	9.85343	8.98499	7.12891	13.4464	7.62169	9.20963	0	6	5	11	9	18	0	middle
234	bdi-MIR7781-p3	AGCTGCATTGTCTCCGGTTGGACC	down	0.471309	-1.08525	0.291263	14.5519	6.85844	0	7.12891	13.4464	11.856	7.67469	24.125	0	5	11	14	15	21	middle
235	PC-5p-134343_27	TGTTTCTCGGTGGGAAGAGTG	down	0.226918	-2.13976	0.295357	5.38697	1.2224	0	0	3.6672	5.92798	10.2329	0	0	0	3	7	20	0	middle
236	bdi-miR9481a	TCAGTCGGATTTCTCACCTTCGAA	up	1.29771	0.375966	0.299179	24253.5	31474	35763.3	29791.7	28867	14670.9	32510.2	25579.4	23882	20895	23615	17324	63540.5	22266	high
237	bdi-miR7728-5p	TGCTCGGATTGAGTGTATTTT	down	-inf	-inf	0.300879	4.29917	0	0	0	0	0	2.55823	10.3393	0	0	0	0	5	9	middle
238	osa-miR164d_L+1_1ss22TA	CTGGAGAAGCAGGGCACGTGCA	down	0.461872	-1.11444	0.301129	10.5487	4.87213	7.48749	7.12891	0	16.5137	3.06988	12.0625	5	5	0	19.5	6	10.5	middle
239	gma-MIR5368-p3_2ss12CA18AC	ACCACTCTGGAAGAGCTCG	up	1.28329	0.359848	0.301689	843.668	1082.67	1002.58	1267.52	977.92	1150.88	565.625	814.505	669.5	889	800	1359	1105.5	709	high
240	PC-3p-224443_11	TTAAATTTGTGATGCGGCTTCTCC	down	-inf	-inf	0.302676	5.23559	0	0	0	0	0	3.06988	12.6369	0	0	0	0	6	11	middle
241	bdi-miR396c-5p	TTCCACAGCTTTCTTGAACTG	down	0.746776	-0.421253	0.302879	86.3134	64.4567	86.3558	54.655	52.3595	105.716	95.5925	57.6319	57.6667	38.3333	42.8333	124.833	186.833	50.1667	middle
242	bdi-miR530a	TGCATTTGCACCTGCACCTAC	down	0.366967	-1.44628	0.302893	111.923	41.0722	46.4225	54.1797	22.6144	199.011	116.655	20.1042	31	38	18.5	235	228	17.5	middle
243	osa-miR166m_R+1_1ss20CT	TCGGACCAGGCTTCATTCCTTT	down	0.79049	-0.33918	0.303356	66.2482	52.3685	47.92	62.7344	46.4512	54.1987	85.9565	58.5893	32	44	38	64	168	51	middle
244	PC-3p-71619_90	ACGGGTACCCTGAGGATCACTATG	down	0.401296	-1.31726	0.304622	7.10589	2.85156	0	8.55469	0	8.46855	9.9771	2.87202	0	6	0	10	19.5	2.5	middle
245	bdi-miR7752-5p_L-3	CTCTTCCCACTGTCATTTTCC	down	0.801525	-0.319181	0.307963	89.5307	71.7611	97.3374	64.1602	53.7856	93.154	86.9798	88.4583	65	45	44	110	170	77	middle
246	bdi-miR397b-3p_L+1R-1	TCTTCGACCCTGCACCCAATC	down	0.196572	-2.34687	0.309206	3346.3	657.791	196.172	1515.61	261.594	54.1987	6950.71	3034	131	1063	214	64	13585	2641	high
247	PC-5p-68814_96	ATTGTGCACAGAGAACCTCTC	down	0.270823	-1.88458	0.312516	4.38719	1.18815	0	3.56445	0	8.04512	5.11646	0	0	2.5	0	9.5	10	0	low
248	bdi-MIR7772-p3_2ss4AG23AG	ATGGACTGAGAAACGGAGCACTGC	up	3.4638	1.79236	0.314765	1.41142	4.8889	0	8.55469	6.112	4.23427	0	0	0	6	5	5	0	0	low
249	bdi-miR5172-3p	TGATCTACTAGCTCCTCGGCA	down	0.566988	-0.818609	0.315011	74.9878	42.5172	68.885	34.2188	24.448	97.3883	27.6289	99.9464	46	24	20	115	54	87	middle
250	bdi-miR7774-5p_1ss4AT	ACTTTGGTCTGTGAGGATGGCAAC	down	0.314423	-1.66922	0.317184	17.5925	5.5315	10.4825	0	6.112	15.2434	3.06988	34.4643	7	0	5	18	6	30	middle
251	PC-3p-85577_65	TTTTGGACTAATCTGTATCAC	down	0.232543	-2.10443	0.317231	6.13277	1.42613	0	0	4.2784	2.11714	3.06988	13.2113	0	0	3.5	2.5	6	11.5	middle
252	bdi-MIR169a-p5	TTAGGCTTGGGGACTATGGTG	down	0.378525	-1.40154	0.318745	69.9698	26.4853	0	0	79.456	16.0902	86.9798	106.839	0	0	65	19	170	93	middle
253	bdi-MIR5060-p5	ACCGAGGCGGTGCTGGAACTGGCC	down	-inf	-inf	0.319573	5.06504	0	0	0	0	0	2.55823	12.6369	0	0	0	0	5	11	middle
254	PC-3p-219914_11	AAACTTGTGATGCGGCTTCTCCAG	down	-inf	-inf	0.319573	5.06504	0	0	0	0	0	2.55823	12.6369	0	0	0	0	5	11	middle
255	ath-miR8175_1ss2AT	GTTCCCCGGCAACGGCGCCA	up	2.96905	1.57	0.322254	2.57291	7.63912	0	10.6934	12.224	5.92798	1.79076	0	0	7.5	10	7	3.5	0	middle
256	mtr-MIR2603-p3_2ss9AC17AC	GTCCCTGCCCTTTGTACA	up	1.65905	0.73036	0.324798	23.2447	38.5642	20.965	34.2188	60.5088	27.5228	11.7679	30.4434	14	24	49.5	32.5	23	26.5	middle
257	bdi-miR164a-5p	TGGAGAAGCAGGGCACGTGCA	down	0.554695	-0.850233	0.325861	9380.54	5203.34	9277.01	3811.71	2521.3	9970.72	3868.98	14301.9	6195	2673.42	2062.58	11773.8	7561.83	12449.3	high
258	bdi-miR7753-5p_L-1R+1	TGTCTTCTTCCTTGCTCATCT	down	0.623161	-0.682323	0.331722	45.005	28.0453	29.95	28.5156	25.6704	71.1358	27.1172	36.7619	20	20	21	84	53	32	middle
259	ptc-MIR6478-p5	CCGACCTTAGCTCAGTTGG	up	1.26774	0.342258	0.332937	6.4868	8.22357	8.98499	7.12891	8.5568	5.08113	9.20963	5.16964	6	5	7	6	18	4.5	middle
260	bdi-MIR7768b-p3	GGCGGCGGCGCCGTCCTCGAC	down	0.802654	-0.317149	0.334324	35.1205	28.1897	26.2062	27.8027	30.56	41.0724	40.1642	24.125	17.5	19.5	25	48.5	78.5	21	middle
261	bdi-MIR7768a-p3	GGCGGCGGCGCCGTCCTCGAC	down	0.802654	-0.317149	0.334324	35.1205	28.1897	26.2062	27.8027	30.56	41.0724	40.1642	24.125	17.5	19.5	25	48.5	78.5	21	middle
262	bdi-MIR7750-p3	AGGATAGTACTACATTGCATGGTC	up	1.40327	0.488797	0.339399	30.4071	42.6695	31.4475	34.2188	62.3424	29.6399	27.1172	34.4643	21	24	51	35	53	30	middle
263	gma-miR5368_L+1	GGGACAGTCTCAGGTAGACA	up	1.30482	0.383852	0.342456	461.817	602.589	640.93	595.977	570.861	632.6	245.078	507.774	428	418	467	747	479	442	middle
264	bdi-miR5049-5p_L-4R+2	TCCGACCCATATTACTTGTTG	down	0.75352	-0.408283	0.342884	63.7529	48.0391	65.89	25.6641	52.5632	47.4239	71.4599	72.375	44	18	43	56	139.667	63	middle
265	PC-3p-75326_82	AGATTAATGGGTCGGGTCGGGTCC	down	0.23977	-2.06028	0.34342	10.4093	2.49583	7.48749	0	0	22.0182	9.20963	0	5	0	0	26	18	0	middle
266	bdi-miR5174d-3p_L-3_2ss13AG20AG	TCTTTATGGGACGGAGGGAGT	down	0.697	-0.52077	0.347016	178.867	124.67	61.7718	132.241	179.998	246.858	117.423	172.321	41.25	92.75	147.25	291.5	229.5	150	middle
267	osa-MIR5079a-p3_2ss6AG18AT	CTCAAGGGGTTCTCAAATA	down	0.506733	-0.980702	0.351578	16.7651	8.49545	8.98499	4.27735	12.224	18.6308	4.09317	27.5714	6	3	10	22	8	24	middle
268	bdi-miR5185a-3p	TTTGAGAATTGAACTAGAAGC	down	0.528227	-0.920771	0.355425	1.56599	0.827196	0	1.03693	1.44465	0.615894	1.54424	2.53782	0	0.727273	1.18182	0.727273	3.01818	2.20909	low
269	osa-MIR2096-p5_2ss6CG17CT	TATGTGTGCTTGGGAGTC	down	0.256484	-1.96306	0.357123	3.97166	1.01867	0	0	3.056	8.46855	0	3.44643	0	0	2.5	10	0	3	middle
270	osa-MIR2096-p3_2ss6CG17CT	TATGTGTGCTTGGGAGTC	down	0.256484	-1.96306	0.357123	3.97166	1.01867	0	0	3.056	8.46855	0	3.44643	0	0	2.5	10	0	3	middle
271	bdi-MIR398a-p5	TGCAGGGTCGAATTGGGAACA	down	-inf	-inf	0.357618	17.7757	0	0	0	0	0	47.5831	5.74404	0	0	0	0	93	5	middle
272	PC-5p-7868_1058	ATCTGACTTTGAATGGCTGACATG	up	1.44889	0.534949	0.358388	59.0011	85.4862	110.815	104.082	41.5616	42.3427	58.8393	75.8214	74	73	34	50	115	66	middle
273	bdi-miR528-5p	TGGAAGGGGCATGCAGAGGAG	down	0.452891	-1.14277	0.36115	111898	50677.7	36455.1	75326.9	40251.2	10896.5	140056	184742	24344	52832	32928	12867	273737	160812	high
274	bdi-MIR397a-p5	TTGAGTGCAGCGTTGATGAAC	down	0.372221	-1.42577	0.370576	968.69	360.567	171.464	588.135	322.102	13.5497	1846.53	1045.99	114.5	412.5	263.5	16	3609	910.5	high
275	bdi-miR397b-5p_L-1R+1	TTGAGTGCAGCGTTGATGAAC	down	0.372221	-1.42577	0.370576	968.69	360.567	171.464	588.135	322.102	13.5497	1846.53	1045.99	114.5	412.5	263.5	16	3609	910.5	high
276	bdi-miR408-5p_L+1R-1	ACAGGGATGGAGCAGAGCATG	down	0.10175	-3.29689	0.372205	2289.9	232.999	227.62	253.789	217.587	55.0455	5858.86	955.809	152	178	178	65	11451	832	high
277	bdi-miR5201-5p	TGATCATTTGCCCCGTCTTGT	down	0.656479	-0.607179	0.372907	66.9363	43.9423	38.935	42.7735	50.1184	97.3883	74.7003	28.7202	26	30	41	115	146	25	middle
278	bdi-MIR319a-p3	TGGACTGAAGGGAGCTCCCTC	down	0.703201	-0.50799	0.373974	91.5445	64.3742	89.8499	81.2696	22.0032	84.6855	67.0256	122.923	60	57	18	100	131	107	middle
279	bdi-MIR7726a-p5_2ss7TC23AG	AATCTGCCACCGTTGTCCCCACGC	up	2.78223	1.47624	0.378618	1.30263	3.62422	3.74375	7.12891	0	2.11714	1.79076	0	2.5	5	0	2.5	3.5	0	low
280	mtr-MIR2592bj-p5_2ss12TC19AT	ATTCCCACTGTCCCTGTCTA	up	1.48827	0.573634	0.379789	25.1026	37.3594	15.7237	45.625	50.7296	30.9102	19.6984	24.6994	10.5	32	41.5	36.5	38.5	21.5	middle
281	ath-MIR8175-p5_2ss16TC20AC_2	TAGTGGTAAGTATTCCCGCCTGT	up	1.54917	0.631494	0.381998	5.17433	8.01591	4.4925	12.832	6.7232	4.6577	7.41887	3.44643	3	9	5.5	5.5	14.5	3	middle
282	ath-MIR8175-p3_2ss16TC20AC	TAGTGGTAAGTATTCCCGCCTGT	up	1.54917	0.631494	0.381998	5.17433	8.01591	4.4925	12.832	6.7232	4.6577	7.41887	3.44643	3	9	5.5	5.5	14.5	3	middle
283	PC-3p-31491_292	TTGCCCACCCATCTCATATTC	down	0.673616	-0.570003	0.385725	18.7709	12.6443	17.97	11.4063	8.5568	23.7119	24.559	8.04166	12	8	7	28	48	7	middle
284	osa-miR166m_R+1	TCGGACCAGGCTTCATTCCCTT	up	2.0025	1.0018	0.38625	6.32204	12.6599	23.2112	9.26758	5.5008	7.19826	11.7679	0	15.5	6.5	4.5	8.5	23	0	middle
285	ath-miR8175_L+4R-1	GTTCGATCCCCGGCAACGGCGCC	down	0.476365	-1.06986	0.386466	3.42146	1.62987	0	0	4.8896	3.81085	3.58152	2.87202	0	0	4	4.5	7	2.5	low
286	PC-3p-87350_62	TTACGGAACGGAGGGAGCACC	down	0.475942	-1.07114	0.388529	2.62199	1.24792	3.74375	0	0	2.11714	2.30241	3.44643	2.5	0	0	2.5	4.5	3	low
287	bdi-MIR7708a-p5_2ss10AG19GA	ATGGTACTGGACAAAGACACAATC	up	1.74868	0.806265	0.389291	2.23486	3.90805	4.4925	3.56445	3.6672	0	1.53494	5.16964	3	2.5	3	0	3	4.5	low
288	bdi-MIR7708a-p3_2ss10AG19GA	ATGGTACTGGACAAAGACACAATC	up	1.74868	0.806265	0.389291	2.23486	3.90805	4.4925	3.56445	3.6672	0	1.53494	5.16964	3	2.5	3	0	3	4.5	low
289	mdm-miR394a_R+5	TTGGCATTCTGTCCACCTCCTTTTT	down	0.352778	-1.50317	0.389659	7.07479	2.49583	7.48749	0	0	13.5497	7.67469	0	5	0	0	16	15	0	middle
290	ata-miR408-3p_L+1_1ss20CG	ATGCACTGCCTCTTCCCTGGC	down	0.435508	-1.19923	0.398243	7.79542	3.39497	0	7.12891	3.056	0	13.047	10.3393	0	5	2.5	0	25.5	9	middle
291	bdi-miR5059_L-2	GCCTGGGCAGCACCACCA	up	2.62829	1.39412	0.399129	1.91468	5.03233	8.98499	0	6.112	0	0	5.74404	6	0	5	0	0	5	low
292	bdi-miR5181d_L-1R+1_1ss13CT	CTTATTATGGATCGGAGGGAG	down	0.455243	-1.13529	0.400487	4.87238	2.21812	0	3.80209	2.85227	7.19826	7.41887	0	0	2.66667	2.33333	8.5	14.5	0	low
293	bdi-miR166b-5p	GGAATGTTGTCTGGCTCGGGG	down	0.518289	-0.948171	0.406699	193.249	100.159	140.765	61.3086	98.4032	118.56	370.432	90.7559	94	43	80.5	140	724	79	middle
294	bdi-MIR397a-p3	TCACCGGCGCTGCACACAGT	down	0.320292	-1.64254	0.406878	559.938	179.344	158.735	225.274	154.022	10.1623	1251.49	418.166	106	158	126	12	2446	364	middle
295	bdi-MIR166g-p5	TAAGGGGGTTGTTGTCTGGTT	down	0.608372	-0.716974	0.407468	24.9245	15.1634	26.955	18.5352	0	38.1085	14.8377	21.8274	18	13	0	45	29	19	middle
296	bdi-miR160e-5p	TGCCTGGCTCCCTGAATGCCA	down	0.457369	-1.12857	0.412842	91243.9	41732.2	43685.8	41726.1	39784.7	41789.8	44177.5	187765	29172.5	29265.4	32546.4	49347.1	86343.8	163443	high
297	bdi-MIR169f-p3	TCCTTGGCTACACCTTGCTCT	up	1.42318	0.509113	0.413994	293.591	417.831	486.687	182.5	584.307	323.498	233.311	323.964	325	128	478	382	456	282	middle
298	bdi-MIR7761-p3_2ss17GC18CG	TTAATATGTAATCCCCCGCCC	down	0.772807	-0.37182	0.416143	273.764	211.567	259.067	208.164	167.469	360.76	300.848	159.684	173	146	137	426	588	139	middle
299	bdi-miR408-3p	CTGCACTGCCTCTTCCCTGGC	down	0.37433	-1.41762	0.417616	43244.5	16187.7	8185.33	24917	15460.9	712.205	92362.8	36658.5	5466	17476	12648	841	180521	31910	high
300	gma-MIR5368-p3_2ss5AG22CA	TCAGGGAGATACCACTCTGGAA	down	0.310595	-1.6869	0.418958	117.553	36.5112	32.945	61.3086	15.28	47.8473	27.3731	277.437	22	43	12.5	56.5	53.5	241.5	middle
301	ata-miR408-3p_R+2_1ss19CG	TGCACTGCCTCTTCCCTGGCTT	down	0.43379	-1.20493	0.419229	708.442	307.315	106.322	511.856	303.766	39.8022	1406	679.52	71	359	248.5	47	2748	591.5	high
302	bdi-miR9493_1ss16AG	AAGAATTATGAAACGGAGGGAGTA	up	1.11198	0.153135	0.419981	94.3248	104.888	113.81	114.063	86.7904	105.857	96.7011	80.4166	76	80	71	125	189	70	middle
303	bdi-MIR160b-p3_2ss1AG20GT	GGGTTGGATGCTGTGGGTGT	down	-inf	-inf	0.42265	0.852743	0	0	0	0	0	2.55823	0	0	0	0	0	5	0	low
304	bdi-miR162	TCGATAAACCTCTGCATCCGG	down	-inf	-inf	0.42265	1.36439	0	0	0	0	0	4.09317	0	0	0	0	0	8	0	low
305	bdi-miR166d-5p_R+2	GGAATGTTGTCTGGTTGGAGATC	down	-inf	-inf	0.42265	0.852743	0	0	0	0	0	2.55823	0	0	0	0	0	5	0	low
306	bdi-miR166a-5p	GAATGACGCCGGGTCTGAAAG	down	-inf	-inf	0.42265	1.19384	0	0	0	0	0	3.58152	0	0	0	0	0	7	0	middle
307	bdi-miR169e-5p_R-2	TAGCCAAGGATGACTTGCC	down	-inf	-inf	0.42265	0.47867	0	0	0	0	0	0	1.43601	0	0	0	0	0	1.25	low
308	bdi-miR169b_R-1	TAGCCAAGGATGACTTGCCG	up	inf	inf	0.42265	0	1.2224	0	0	3.6672	0	0	0	0	0	3	0	0	0	low
309	bdi-miR169h-5p_R-2	TAGCCAAGGATGACTTGCC	down	-inf	-inf	0.42265	0.47867	0	0	0	0	0	0	1.43601	0	0	0	0	0	1.25	low
310	bdi-miR169k-3p_L+1	TGGGCAAGTCAGCCTGGCTACC	up	inf	inf	0.42265	0	2.03733	0	0	6.112	0	0	0	0	0	5	0	0	0	middle
311	bdi-miR171c-5p	CGGTATTGGTGCGGTTCAATC	down	-inf	-inf	0.42265	2.25828	0	0	0	0	6.77484	0	0	0	0	0	8	0	0	low
312	bdi-MIR394-p3	AGCTGTGTAGGCTTCCCTTTG	down	-inf	-inf	0.42265	1.41142	0	0	0	0	4.23427	0	0	0	0	0	5	0	0	low
313	bdi-miR395p-5p	GTTTCCTGCAAGCACTTCACG	down	-inf	-inf	0.42265	1.69371	0	0	0	0	5.08113	0	0	0	0	0	6	0	0	low
314	bdi-miR395g-5p	GTTTCCTGCAAACACTTCACG	down	-inf	-inf	0.42265	1.97599	0	0	0	0	5.92798	0	0	0	0	0	7	0	0	low
315	bdi-miR396b-3p_L-1R+1	TTCAAGAAAGCCCATGGAAAC	down	-inf	-inf	0.42265	1.97599	0	0	0	0	5.92798	0	0	0	0	0	7	0	0	low
316	bdi-miR398a	TGTGTTCTCAGGTCGCCCCTG	down	-inf	-inf	0.42265	0.852743	0	0	0	0	0	2.55823	0	0	0	0	0	5	0	middle
317	bdi-miR398b_L-2R+2	GGAGTGTCACTGAGAACACAGG	down	-inf	-inf	0.42265	20.9775	0	0	0	0	0	62.9324	0	0	0	0	0	123	0	middle
318	bdi-MIR399b-p5	GTGCGGTTCTCCTCTGGCA	down	-inf	-inf	0.42265	1.53494	0	0	0	0	0	4.60481	0	0	0	0	0	9	0	low
319	bdi-MIR444d-p3_3	TAGAGGCAGCAACTGCATAAC	down	-inf	-inf	0.42265	0.426372	0	0	0	0	0	1.27911	0	0	0	0	0	2.5	0	low
320	bdi-MIR444d-p3_2	GCGGCAAGCTAGAGGCAGC	down	-inf	-inf	0.42265	0.426372	0	0	0	0	0	1.27911	0	0	0	0	0	2.5	0	low
321	bdi-MIR444b-p3	CTGCCTCAAGCTTGCTGCCTC	down	-inf	-inf	0.42265	0.846855	0	0	0	0	2.54056	0	0	0	0	0	3	0	0	low
322	bdi-MIR444d-p5	AAGTGGAGGCGGCAAGCTAGAG	down	-inf	-inf	0.42265	0.852743	0	0	0	0	0	2.55823	0	0	0	0	0	5	0	low
323	bdi-MIR444d-p3_1	CGGCAAGCTAGAGGCAGCAAC	down	-inf	-inf	0.42265	0.426372	0	0	0	0	0	1.27911	0	0	0	0	0	2.5	0	low
324	bdi-miR2118a_1ss5CT	TTTCTGATGCCTCCCATTCCTA	down	-inf	-inf	0.42265	0.987997	0	0	0	0	2.96399	0	0	0	0	0	3.5	0	0	low
325	bdi-miR2275a	TTTGGTTTCCTCCAATGTCTCA	down	-inf	-inf	0.42265	0.852743	0	0	0	0	0	2.55823	0	0	0	0	0	5	0	middle
326	bdi-MIR5061-p5	AGCAATCATCGCATGGCGCTGGGA	up	inf	inf	0.42265	0	2.85156	0	8.55469	0	0	0	0	0	6	0	0	0	0	low
327	bdi-miR5063_R-1_1ss14GA	TCCACTGGAAAAGACTTTTGC	down	-inf	-inf	0.42265	1.41142	0	0	0	0	4.23427	0	0	0	0	0	5	0	0	low
328	bdi-miR5066_L-1R+4_1ss16GT	AGTGTATAAGTGGATTGCCTAGCC	up	inf	inf	0.42265	0	2.49583	7.48749	0	0	0	0	0	5	0	0	0	0	0	middle
329	bdi-MIR5067-p3_1ss16AC	ACAACTAATATGGATCGGAGGGAG	down	-inf	-inf	0.42265	1.19384	0	0	0	0	0	3.58152	0	0	0	0	0	7	0	low
330	bdi-miR5068_2ss18TC21GA	ATCGGGTAGAGCGGGTACGGATAT	down	-inf	-inf	0.42265	0.852743	0	0	0	0	0	2.55823	0	0	0	0	0	5	0	low
331	bdi-miR5163a-5p	CCTAGCCTAAAATATTTAAAA	up	inf	inf	0.42265	0	2.49583	7.48749	0	0	0	0	0	5	0	0	0	0	0	low
332	bdi-miR5167b-3p_R-1	TGTGAATTGCCTTAACGAGAG	up	inf	inf	0.42265	0	2.3763	0	7.12891	0	0	0	0	0	5	0	0	0	0	low
333	bdi-MIR5174f-p3_1ss17CT	TTCAAAGCCGTGCCAATCTTT	down	-inf	-inf	0.42265	1.53494	0	0	0	0	0	4.60481	0	0	0	0	0	9	0	low
334	bdi-MIR5177-p5	TCTGAGTTGCACCCGAACTAT	down	-inf	-inf	0.42265	3.38742	0	0	0	0	10.1623	0	0	0	0	0	12	0	0	middle
335	bdi-miR5178-3p	TCTGACCGGTGGGCCTGAGCG	down	-inf	-inf	0.42265	2.68055	0	0	0	0	0	0	8.04166	0	0	0	0	0	7	low
336	bdi-MIR5185c-p5	TCCCGCGAAAGTCCCGCTTCT	down	-inf	-inf	0.42265	0.957341	0	0	0	0	0	0	2.87202	0	0	0	0	0	2.5	low
337	bdi-miR5185m-3p	TTTGAAAATTGAACTAGAAGC	down	-inf	-inf	0.42265	9.13577	0	0	0	0	0	0	27.4073	0	0	0	0	0	23.8571	middle
338	bdi-MIR5185h-p5	TCCCGCGAAAGTCCCGCTTCT	down	-inf	-inf	0.42265	0.957341	0	0	0	0	0	0	2.87202	0	0	0	0	0	2.5	low
339	bdi-MIR5198-p5	TCCCTCAATCTCTTTTCCGCTT	down	-inf	-inf	0.42265	2.82285	0	0	0	0	8.46855	0	0	0	0	0	10	0	0	low
340	bdi-miR5199	TGTTCATACGGTTGATAGCAC	up	inf	inf	0.42265	0	2.995	8.98499	0	0	0	0	0	6	0	0	0	0	0	low
341	bdi-MIR7708a-p5_2ss17AG18AG	AATTGTAATGGTACTGGGCAAAGA	down	-inf	-inf	0.42265	1.72321	0	0	0	0	0	0	5.16964	0	0	0	0	0	4.5	low
342	bdi-MIR7708a-p3_2ss17AG18AG	AATTGTAATGGTACTGGGCAAAGA	down	-inf	-inf	0.42265	1.72321	0	0	0	0	0	0	5.16964	0	0	0	0	0	4.5	low
343	bdi-MIR7713-p3	ATTCCGTGATACTGTTGCCAGCCA	down	-inf	-inf	0.42265	1.97599	0	0	0	0	5.92798	0	0	0	0	0	7	0	0	low
344	bdi-MIR7717a-p3_2ss6CT24AT	ATTGTTGACTGAGAAATAACTATT	down	-inf	-inf	0.42265	0.846855	0	0	0	0	2.54056	0	0	0	0	0	3	0	0	low
345	bdi-MIR7717a-p3	ACGATTGTCGACTGAGAAATAACT	up	inf	inf	0.42265	0	2.03733	0	0	6.112	0	0	0	0	0	5	0	0	0	low
346	bdi-MIR7717b-p5	ATTTCTAAGACGACTGAGAAATAA	down	-inf	-inf	0.42265	1.91468	0	0	0	0	0	0	5.74404	0	0	0	0	0	5	low
347	bdi-MIR7717b-p3_1ss3CT	ATTGTCGACTGAGAAATAACTATT	down	-inf	-inf	0.42265	1.19384	0	0	0	0	0	3.58152	0	0	0	0	0	7	0	low
348	bdi-MIR7725b-p5	ACTAGGGAGATGGTTTTCGCT	down	-inf	-inf	0.42265	0.511646	0	0	0	0	0	1.53494	0	0	0	0	0	3	0	low
349	bdi-MIR7726b-p5_2ss7AG20TA	AATTACGAATCTGCCACCGATGTC	down	-inf	-inf	0.42265	1.41142	0	0	0	0	4.23427	0	0	0	0	0	5	0	0	low
350	bdi-MIR7726a-p5_2ss5AC21TC	ACGGCCGTCGCGGTACGTCACTTC	down	-inf	-inf	0.42265	0.59692	0	0	0	0	0	1.79076	0	0	0	0	0	3.5	0	low
351	bdi-MIR7726a-p5_2ss2AG21AT	AGTTGGTGATGATGGTACGGTCGT	down	-inf	-inf	0.42265	0.852743	0	0	0	0	0	2.55823	0	0	0	0	0	5	0	low
352	bdi-MIR7726a-p3_2ss5AC21TC	ACGGCCGTCGCGGTACGTCACTTC	down	-inf	-inf	0.42265	0.59692	0	0	0	0	0	1.79076	0	0	0	0	0	3.5	0	low
353	bdi-MIR7726a-p3_1ss9CT	TCGCGGTATGTCATTTCACTGA	up	inf	inf	0.42265	0	2.03733	0	0	6.112	0	0	0	0	0	5	0	0	0	low
354	bdi-MIR7726b-p3_2ss7AG20TA	AATTACGAATCTGCCACCGATGTC	down	-inf	-inf	0.42265	1.41142	0	0	0	0	4.23427	0	0	0	0	0	5	0	0	low
355	bdi-MIR7726b-p3_2ss17AG24CT	ACTTCACCGAAATTACGAATCTGT	down	-inf	-inf	0.42265	0.59692	0	0	0	0	0	1.79076	0	0	0	0	0	3.5	0	low
356	bdi-MIR7726b-p3_2ss8AG21TC	AAATTACGAATCTGCCACCGCTGT	down	-inf	-inf	0.42265	0.846855	0	0	0	0	2.54056	0	0	0	0	0	3	0	0	low
357	bdi-MIR7727-p3_1ss22TC	GATTAGTTCCAGTTGGTGTCGCCC	down	-inf	-inf	0.42265	2.29762	0	0	0	0	0	0	6.89285	0	0	0	0	0	6	low
358	bdi-MIR7729b-p3_1ss14GA	GTGGTGGTTTGGAAGAGTTTGGAG	down	-inf	-inf	0.42265	0.705712	0	0	0	0	2.11714	0	0	0	0	0	2.5	0	0	low
359	bdi-MIR7729a-p3_1ss14GA	GTGGTGGTTTGGAAGAGTTTGGAG	down	-inf	-inf	0.42265	0.705712	0	0	0	0	2.11714	0	0	0	0	0	2.5	0	0	low
360	bdi-miR7732-3p	GATCGAGATCGTGGAGGAACC	down	-inf	-inf	0.42265	0.852743	0	0	0	0	0	2.55823	0	0	0	0	0	5	0	low
361	bdi-MIR7744-p3	CAGGCGTCACTTTGACTCGTGC	down	-inf	-inf	0.42265	1.36439	0	0	0	0	0	4.09317	0	0	0	0	0	8	0	low
362	bdi-MIR7747-p5	ATGAAGTGTTGTTCGCCGATCGGA	up	inf	inf	0.42265	0	2.49583	7.48749	0	0	0	0	0	5	0	0	0	0	0	low
363	bdi-MIR7748b-p5_2ss15GC17AC	ATTCGGTTGACCAACCCTTTGACC	down	-inf	-inf	0.42265	0.511646	0	0	0	0	0	1.53494	0	0	0	0	0	3	0	low
364	bdi-MIR7748a-p5_2ss18GT19TC	TTGTGGTCAAAGGCTTGTC	down	-inf	-inf	0.42265	2.29762	0	0	0	0	0	0	6.89285	0	0	0	0	0	6	low
365	bdi-MIR7748b-p3_1ss7GA	AGGCATATTAGGATTCGGTTGACC	down	-inf	-inf	0.42265	0.705712	0	0	0	0	2.11714	0	0	0	0	0	2.5	0	0	low
366	bdi-miR7748b-5p	ATGTTAGGATTCGGTTGACCAAGC	down	-inf	-inf	0.42265	0.705712	0	0	0	0	2.11714	0	0	0	0	0	2.5	0	0	low
367	bdi-miR7748b-5p_2ss3GA23GA	ATATTAGGATTCGGTTGACCAAAC	down	-inf	-inf	0.42265	1.02329	0	0	0	0	0	3.06988	0	0	0	0	0	6	0	low
368	bdi-MIR7748b-p3_2ss15GC17AC	ATTCGGTTGACCAACCCTTTGACC	down	-inf	-inf	0.42265	0.511646	0	0	0	0	0	1.53494	0	0	0	0	0	3	0	low
369	bdi-MIR7748b-p3_1ss15AC	TCGGTTGACCAAGCCTTTGAC	down	-inf	-inf	0.42265	0.987997	0	0	0	0	2.96399	0	0	0	0	0	3.5	0	0	low
370	bdi-MIR7760-p3	ACGTGACGGCTTTGCTCGGAGTGC	down	-inf	-inf	0.42265	0.852743	0	0	0	0	0	2.55823	0	0	0	0	0	5	0	middle
371	bdi-MIR7765-p3_1ss13AG	ACTAAAATGCTCGCACCTCTCAAG	down	-inf	-inf	0.42265	4.94591	0	0	0	0	0	14.8377	0	0	0	0	0	29	0	middle
372	bdi-MIR7766-p5_2ss10TC18TC	ACTGGGCTTCAGTCGGCCTGGGCC	down	-inf	-inf	0.42265	2.82285	0	0	0	0	8.46855	0	0	0	0	0	10	0	0	middle
373	bdi-MIR7767-p3_2	AGCTGAGAGCTCTCCCACGACAGC	down	-inf	-inf	0.42265	1.10857	0	0	0	0	0	3.3257	0	0	0	0	0	6.5	0	low
374	bdi-MIR7767-p5_2	TGAGAGCTCTCCCACGACAGC	down	-inf	-inf	0.42265	0.426372	0	0	0	0	0	1.27911	0	0	0	0	0	2.5	0	low
375	bdi-MIR7767-p3_1	ACGACAGCTTGGACAGGAGGC	down	-inf	-inf	0.42265	1.10857	0	0	0	0	0	3.3257	0	0	0	0	0	6.5	0	low
376	bdi-MIR7767-p5_1	AGCTGAGAGCTCTCCCACGACAGC	down	-inf	-inf	0.42265	1.10857	0	0	0	0	0	3.3257	0	0	0	0	0	6.5	0	low
377	bdi-miR7771-5p_L-2R-1_1ss23TC	TTGACTCCTATAGTACACATC	down	-inf	-inf	0.42265	1.53494	0	0	0	0	0	4.60481	0	0	0	0	0	9	0	low
378	bdi-miR7775-5p_L+2R-2	AAACCGGTTTATTCTGAAGCACCA	down	-inf	-inf	0.42265	1.36439	0	0	0	0	0	4.09317	0	0	0	0	0	8	0	low
379	bdi-miR7779-3p_L+2R-2	ACTTCTCGATCTGTAGACCGATCT	up	inf	inf	0.42265	0	2.85227	0	0	8.5568	0	0	0	0	0	7	0	0	0	low
380	bdi-MIR9486b-p5	TGGAACCTCTGGCCACTTAAA	down	-inf	-inf	0.42265	0.852743	0	0	0	0	0	2.55823	0	0	0	0	0	5	0	low
381	bdi-miR9486b	TAAGTGATTAGAGGTTCCAGT	down	-inf	-inf	0.42265	1.91468	0	0	0	0	0	0	5.74404	0	0	0	0	0	5	middle
382	bdi-miR9486a	ATGCTTTCAAGGGATTAGAGGTTC	up	inf	inf	0.42265	0	2.3763	0	7.12891	0	0	0	0	0	5	0	0	0	0	low
383	bdi-miR9489	TCAGCTCCACGGACTTGGTGA	down	-inf	-inf	0.42265	1.41142	0	0	0	0	4.23427	0	0	0	0	0	5	0	0	low
384	bdi-miR9490_1ss9CA	AGGCCACAACCTAATGGTCGTGCG	down	-inf	-inf	0.42265	2.04658	0	0	0	0	0	6.13975	0	0	0	0	0	12	0	low
385	bdi-miR9499	CCCTCGTCGACGCGGCAGCTC	up	inf	inf	0.42265	0	2.49583	7.48749	0	0	0	0	0	5	0	0	0	0	0	low
386	hvu-MIR6207-p5_2ss21GC24GC	TCCATGGGCCACCACGTGACCGTC	up	inf	inf	0.42265	0	2.03733	0	0	6.112	0	0	0	0	0	5	0	0	0	low
387	osa-MIR167h-p3	TCATGCTGTAGTTTCATCTGC	down	-inf	-inf	0.42265	1.70549	0	0	0	0	0	5.11646	0	0	0	0	0	10	0	low
388	osa-miR393b-3p_R+2	TCAGTGCAATCCCTTTGGAATTT	down	-inf	-inf	0.42265	2.68055	0	0	0	0	0	0	8.04166	0	0	0	0	0	7	low
389	hvu-MIR397a-p3_2ss5GC20TC	CAATCACGCCTCTGCTTTCC	down	-inf	-inf	0.42265	1.53494	0	0	0	0	0	4.60481	0	0	0	0	0	9	0	low
390	osa-MIR812q-p3_2ss1GA24GT	ACACTTATTTTGGGACGGAGGTAT	down	-inf	-inf	0.42265	0.852743	0	0	0	0	0	2.55823	0	0	0	0	0	5	0	low
391	osa-MIR818d-p3_2ss6AT18CG	ATGGGTCGGAGGGAGTAGTAGTTT	down	-inf	-inf	0.42265	3.44643	0	0	0	0	0	0	10.3393	0	0	0	0	0	9	middle
392	osa-MIR818d-p3_1ss7GT	TGGGACTGAGGGAGTACTAGT	down	-inf	-inf	0.42265	1.69371	0	0	0	0	5.08113	0	0	0	0	0	6	0	0	low
393	ata-miR2275b-3p	CTTGTTTTCCTCCAATATCTCA	down	-inf	-inf	0.42265	0.682195	0	0	0	0	0	2.04658	0	0	0	0	0	4	0	low
394	hvu-MIR5049c-p3_1ss20TC	TTTTGGGACGGAGGAAGTACT	up	inf	inf	0.42265	0	2.03733	0	0	6.112	0	0	0	0	0	5	0	0	0	low
395	gra-MIR8731-p3_1ss13GA	GAGGAGGAGGGGAGGGGG	up	inf	inf	0.42265	0	2.4448	0	0	7.3344	0	0	0	0	0	6	0	0	0	low
396	ptc-MIR156h-p5_2ss3AG18CA	CGGTGAAATGCATGGAGAT	down	-inf	-inf	0.42265	1.97599	0	0	0	0	5.92798	0	0	0	0	0	7	0	0	low
397	osa-MIR156l-p3_2ss15CA18GA	AGAGAGAGAGAGTTAATAT	down	-inf	-inf	0.42265	1.41142	0	0	0	0	4.23427	0	0	0	0	0	5	0	0	low
398	gma-miR156a_L+1	ATGACAGAAGAGAGTGAGCAC	down	-inf	-inf	0.42265	1.70549	0	0	0	0	0	5.11646	0	0	0	0	0	10	0	low
399	ath-MIR159c-p3_2ss18TA19CT	TTTGGATTGAAGGGAGCATC	up	inf	inf	0.42265	0	3.32682	0	9.98047	0	0	0	0	0	7	0	0	0	0	low
400	ptc-miR166n_R+1	TCGGACCAGGCTTCATTCCTTA	down	-inf	-inf	0.42265	1.14881	0	0	0	0	0	0	3.44643	0	0	0	0	0	3	low
401	osa-MIR396d-p5	TCCACAGGCTTTCTTGAACG	down	-inf	-inf	0.42265	1.41142	0	0	0	0	4.23427	0	0	0	0	0	5	0	0	low
402	osa-miR396d_R-1	TCCACAGGCTTTCTTGAACG	down	-inf	-inf	0.42265	1.41142	0	0	0	0	4.23427	0	0	0	0	0	5	0	0	low
403	osa-MIR1851-p5_1ss15GC	TGGCCATGGCCGCCCGCGAGC	down	-inf	-inf	0.42265	1.72321	0	0	0	0	0	0	5.16964	0	0	0	0	0	4.5	low
404	osa-MIR2118e-p3_2ss14TG20GT	TTTTCCCAATGCCGCCCATTCC	up	inf	inf	0.42265	0	2.4448	0	0	7.3344	0	0	0	0	0	6	0	0	0	middle
405	gma-MIR4995-p5_1ss1AG	GACTCATAGGCAGTGGCTT	down	-inf	-inf	0.42265	1.14881	0	0	0	0	0	0	3.44643	0	0	0	0	0	3	low
406	gma-MIR5032-p5_2ss17TG20GC	GAAATAGAGCCACTTTGGGC	down	-inf	-inf	0.42265	0.846855	0	0	0	0	2.54056	0	0	0	0	0	3	0	0	low
407	gma-MIR5032-p3_2ss15TG18GC	AATAGAGCCACTTTGGGC	down	-inf	-inf	0.42265	0.846855	0	0	0	0	2.54056	0	0	0	0	0	3	0	0	low
408	mtr-MIR5205d-p3_2ss2CT18AT	TTTCTCCGTCCCTTTTTT	up	inf	inf	0.42265	0	2.03733	0	0	6.112	0	0	0	0	0	5	0	0	0	low
409	osa-MIR5337a-p3_2ss10GA20GT	TTGACTTAGAACAAAGCTATA	down	-inf	-inf	0.42265	1.27911	0	0	0	0	0	3.83734	0	0	0	0	0	7.5	0	low
410	osa-MIR5337a-p5_2ss10GA20GT	TTGACTTAGAACAAAGCTATA	down	-inf	-inf	0.42265	1.27911	0	0	0	0	0	3.83734	0	0	0	0	0	7.5	0	low
411	gma-MIR5368-p5_2ss9GT19TC	CTGGGATTTGCTTTGGGCCT	down	-inf	-inf	0.42265	1.55257	0	0	0	0	4.6577	0	0	0	0	0	5.5	0	0	low
412	osa-MIR6256-p3_1ss10GC	TAGGTGTAGCTGGTGTTT	down	-inf	-inf	0.42265	1.19384	0	0	0	0	0	3.58152	0	0	0	0	0	7	0	middle
413	ptc-miR6478_R-1_1ss10GA	CCGACCTTAACTCAGTTGGT	up	inf	inf	0.42265	0	1.8336	0	0	5.5008	0	0	0	0	0	4.5	0	0	0	low
414	gra-MIR8772-p5_2ss3GC18GT	TTCTTTACACTTCTTCTT	down	-inf	-inf	0.42265	2.25828	0	0	0	0	6.77484	0	0	0	0	0	8	0	0	low
415	lja-MIR11072b-p5_2ss10GC21GC	TGGAAATTACTCCCTCCGGCC	down	-inf	-inf	0.42265	1.70549	0	0	0	0	0	5.11646	0	0	0	0	0	10	0	low
416	lja-MIR11079-p5_2ss7TG18AT	TAAGGTGTTGGGTTAAGT	down	-inf	-inf	0.42265	1.14881	0	0	0	0	0	0	3.44643	0	0	0	0	0	3	low
417	ath-miR164b-3p_2ss10AC16AC	CATGTGCCCCTCTTCCCCATC	up	inf	inf	0.42265	0	4.8896	0	0	14.6688	0	0	0	0	0	12	0	0	0	middle
418	gma-miR166a-3p_R+4	TCGGACCAGGCTTCATTCCCCACGC	down	-inf	-inf	0.42265	4.77536	0	0	0	0	0	14.3261	0	0	0	0	0	28	0	middle
419	ata-miR399a-3p_1ss13AG	TGCCAAAGGAGAGTTGCCCTG	down	-inf	-inf	0.42265	1.91468	0	0	0	0	0	0	5.74404	0	0	0	0	0	5	low
420	mdm-miR403a	TTAGATTCACGCACAAACTCG	up	inf	inf	0.42265	0	3.25973	0	0	9.7792	0	0	0	0	0	8	0	0	0	middle
421	mdm-miR7121a	TCCTCTTGGTGATCGCCCTGT	up	inf	inf	0.42265	0	5.70453	0	0	17.1136	0	0	0	0	0	14	0	0	0	middle
422	PC-5p-133443_28	AAGCTGAGAAGCATCTCCGGAGGT	down	-inf	-inf	0.42265	1.53494	0	0	0	0	0	4.60481	0	0	0	0	0	9	0	low
423	PC-3p-493073_5	ACGTCCGGATGTGTTTCTCAGCT	down	-inf	-inf	0.42265	1.41142	0	0	0	0	4.23427	0	0	0	0	0	5	0	0	low
424	PC-3p-132950_28	AAGGTCAATGGGTATCCTGAGGGT	down	-inf	-inf	0.42265	1.14881	0	0	0	0	0	0	3.44643	0	0	0	0	0	3	low
425	PC-5p-183297_15	AACCCAGTCGGCCTGGCCCAAGCC	up	inf	inf	0.42265	0	1.90104	0	5.70313	0	0	0	0	0	4	0	0	0	0	low
426	PC-5p-498848_5	ACTGAAAAGCATCTCCGGACGTGC	down	-inf	-inf	0.42265	1.91468	0	0	0	0	0	0	5.74404	0	0	0	0	0	5	low
427	PC-5p-298621_7	ATTATTCCCTCCGATCCATACCGT	down	-inf	-inf	0.42265	1.97599	0	0	0	0	5.92798	0	0	0	0	0	7	0	0	low
428	PC-3p-404409_5	ATTGTAATATCGATCGGAGGGAGT	down	-inf	-inf	0.42265	0.852743	0	0	0	0	0	2.55823	0	0	0	0	0	5	0	low
429	PC-5p-162773_19	TTTAAGTATTACTCCCTCCGA	down	-inf	-inf	0.42265	1.53175	0	0	0	0	0	0	4.59524	0	0	0	0	0	4	low
430	PC-5p-456370_5	TTAGGGTACCCTTTGACATT	down	-inf	-inf	0.42265	1.91468	0	0	0	0	0	0	5.74404	0	0	0	0	0	5	low
431	PC-3p-221783_11	CTAAATTACTTTGCCATTGGT	down	-inf	-inf	0.42265	2.29762	0	0	0	0	0	0	6.89285	0	0	0	0	0	6	low
432	PC-3p-422375_5	AGGAGGGTCAAAGAGAATCTTAAG	down	-inf	-inf	0.42265	1.91468	0	0	0	0	0	0	5.74404	0	0	0	0	0	5	low
433	PC-5p-98600_50	TGCACGTACCCGTAGGTCGAC	down	-inf	-inf	0.42265	2.04658	0	0	0	0	0	6.13975	0	0	0	0	0	12	0	low
434	PC-3p-462820_5	TTGTCGACCTAGGGGTACGTG	down	-inf	-inf	0.42265	0.852743	0	0	0	0	0	2.55823	0	0	0	0	0	5	0	low
435	PC-5p-466020_5	TGCCAGCTCGGTTCGGATTCT	up	inf	inf	0.42265	0	2.03733	0	0	6.112	0	0	0	0	0	5	0	0	0	low
436	PC-3p-312396_6	TGTGAAAATCTGAGCTGAGCTAGC	down	-inf	-inf	0.42265	2.29762	0	0	0	0	0	0	6.89285	0	0	0	0	0	6	low
437	PC-5p-204327_12	AGAAGCCGCATCCCAAATTTAGAT	down	-inf	-inf	0.42265	1.02329	0	0	0	0	0	3.06988	0	0	0	0	0	6	0	low
438	PC-3p-208700_12	TCTCTTTCCACCGAGAAACAGCCA	down	-inf	-inf	0.42265	2.21713	0	0	0	0	0	6.6514	0	0	0	0	0	13	0	middle
439	PC-5p-143253_24	ATAAACCTGTAGTCCACGTTCTTT	up	inf	inf	0.42265	0	2.3763	0	7.12891	0	0	0	0	0	5	0	0	0	0	low
440	PC-5p-180675_16	TGGCTGTTTCTCGGTGGGAAG	up	inf	inf	0.42265	0	1.2224	0	0	3.6672	0	0	0	0	0	3	0	0	0	low
441	PC-5p-235437_10	ACTCCCTCGCTCCAACAACAGATG	down	-inf	-inf	0.42265	0.852743	0	0	0	0	0	2.55823	0	0	0	0	0	5	0	low
442	PC-3p-256983_8	ACGTGCCAGCCCGTTCCGGCGAAA	down	-inf	-inf	0.42265	2.29762	0	0	0	0	0	0	6.89285	0	0	0	0	0	6	low
443	PC-5p-538460_5	GTTGTTTGTCACTATCCTGTC	down	-inf	-inf	0.42265	0.852743	0	0	0	0	0	2.55823	0	0	0	0	0	5	0	low
444	PC-5p-295967_7	TTCTCCCTCCGCTCCATATTA	down	-inf	-inf	0.42265	4.97817	0	0	0	0	0	0	14.9345	0	0	0	0	0	13	middle
445	PC-3p-152373_21	AATTCACGTCAGTTAATTCGGAGC	up	inf	inf	0.42265	0	2.4448	0	0	7.3344	0	0	0	0	0	6	0	0	0	middle
446	PC-5p-203636_12	ACGGCTCTTAACTGACTCTTA	down	-inf	-inf	0.42265	1.19384	0	0	0	0	0	3.58152	0	0	0	0	0	7	0	low
447	PC-5p-237077_10	AGTGTCATCCATTTTGTAGTAAGT	up	inf	inf	0.42265	0	2.03733	0	0	6.112	0	0	0	0	0	5	0	0	0	low
448	PC-5p-161216_19	ATTCCTCCGTCCAACACAGAATGT	down	-inf	-inf	0.42265	1.36439	0	0	0	0	0	4.09317	0	0	0	0	0	8	0	low
449	PC-5p-183486_15	TTGGCTTACCAAAATTTTGGC	down	-inf	-inf	0.42265	3.06349	0	0	0	0	0	0	9.19047	0	0	0	0	0	8	low
450	PC-5p-378250_6	AACGAGCACGCCGCCCGTCAGTGA	down	-inf	-inf	0.42265	1.02329	0	0	0	0	0	3.06988	0	0	0	0	0	6	0	low
451	PC-5p-197448_13	TGCATCTGCCACTGCACCTAC	down	-inf	-inf	0.42265	3.6697	0	0	0	0	11.0091	0	0	0	0	0	13	0	0	middle
452	PC-3p-181706_15	ATCGCTGTCGGCTATTCCTGTCGG	down	-inf	-inf	0.42265	0.852743	0	0	0	0	0	2.55823	0	0	0	0	0	5	0	low
453	PC-3p-277914_7	AATTATGAAACGGGGGAGTAGTAT	down	-inf	-inf	0.42265	1.91468	0	0	0	0	0	0	5.74404	0	0	0	0	0	5	low
454	PC-3p-190052_14	AAGGCATCTTTTGTTGGGCAGAGG	down	-inf	-inf	0.42265	1.62021	0	0	0	0	0	4.86064	0	0	0	0	0	9.5	0	low
455	PC-5p-120900_33	AAAACTGTCTTCCCCCAGCTTTCT	down	-inf	-inf	0.42265	3.44643	0	0	0	0	0	0	10.3393	0	0	0	0	0	9	middle
456	PC-5p-161043_19	ATTTCCCGGAATCGACCCGCAGTC	down	-inf	-inf	0.42265	3.44643	0	0	0	0	0	0	10.3393	0	0	0	0	0	9	middle
457	PC-3p-206323_12	AGTTAATATTGGGACGGAGGGAGT	down	-inf	-inf	0.42265	2.29762	0	0	0	0	0	0	6.89285	0	0	0	0	0	6	low
458	PC-3p-123006_32	AGTCTCGACCAGCCCGAACCGGCC	down	-inf	-inf	0.42265	1.36439	0	0	0	0	0	4.09317	0	0	0	0	0	8	0	low
459	PC-5p-522359_5	AACGGTCGCCTGGTTACCCGCCCG	down	-inf	-inf	0.42265	1.91468	0	0	0	0	0	0	5.74404	0	0	0	0	0	5	low
460	PC-3p-204774_12	TTGAGCTAAGGAGGGTTGGAG	down	-inf	-inf	0.42265	0.852743	0	0	0	0	0	2.55823	0	0	0	0	0	5	0	low
461	PC-3p-246075_9	AGCCGCCCGTTACTGATGTGCTCC	down	-inf	-inf	0.42265	3.44643	0	0	0	0	0	0	10.3393	0	0	0	0	0	9	middle
462	PC-3p-108622_41	ATTTAATATGAGAGGGAGGGAGCA	down	-inf	-inf	0.42265	0.682195	0	0	0	0	0	2.04658	0	0	0	0	0	4	0	low
463	PC-3p-118947_35	ATTTTTTATCGGACGGAGAGAGTA	down	-inf	-inf	0.42265	1.19384	0	0	0	0	0	3.58152	0	0	0	0	0	7	0	middle
464	PC-5p-291878_7	ATAGTGATCCTCAGGGTACCCGTT	down	-inf	-inf	0.42265	1.02329	0	0	0	0	0	3.06988	0	0	0	0	0	6	0	low
465	PC-3p-227994_11	AGTTTAGGACCTCGCGTGACCGGC	up	inf	inf	0.42265	0	6.98833	20.965	0	0	0	0	0	14	0	0	0	0	0	middle
466	PC-3p-305824_6	ACAGGAAACTGGGGGAGGGCAGCT	down	-inf	-inf	0.42265	1.02329	0	0	0	0	0	3.06988	0	0	0	0	0	6	0	low
467	PC-3p-234775_10	AATTTTTGATGCGGCTTCTTCAGA	up	inf	inf	0.42265	0	2.49583	7.48749	0	0	0	0	0	5	0	0	0	0	0	low
468	PC-3p-254930_8	TCAGTGACGGGTGTGGTACGCC	down	-inf	-inf	0.42265	1.70549	0	0	0	0	0	5.11646	0	0	0	0	0	10	0	middle
469	PC-3p-194862_13	AGGGTCAAATGGTATCCTGAGGGT	up	inf	inf	0.42265	0	2.3763	0	7.12891	0	0	0	0	0	5	0	0	0	0	low
470	PC-5p-119482_34	TTGCACGTTCCACTTGTCTTT	down	-inf	-inf	0.42265	1.97599	0	0	0	0	5.92798	0	0	0	0	0	7	0	0	low
471	PC-5p-230266_10	AAGCTGAGAAACACGTCGGGAGGT	down	-inf	-inf	0.42265	1.27911	0	0	0	0	0	3.83734	0	0	0	0	0	7.5	0	low
472	PC-3p-205702_12	ACTTTCGCGGATCCCGTTTGCATC	down	-inf	-inf	0.42265	0.852743	0	0	0	0	0	2.55823	0	0	0	0	0	5	0	low
473	PC-5p-221709_11	AGAACCTCCTTGTGCTGTGTAATT	down	-inf	-inf	0.42265	0.852743	0	0	0	0	0	2.55823	0	0	0	0	0	5	0	low
474	PC-3p-289614_7	AACGTCTGTGGAATCTGTTTCGCC	down	-inf	-inf	0.42265	0.852743	0	0	0	0	0	2.55823	0	0	0	0	0	5	0	low
475	PC-3p-207860_12	AGTACCTCTCTGCTACCTCTCTAC	up	inf	inf	0.42265	0	2.4448	0	0	7.3344	0	0	0	0	0	6	0	0	0	low
476	PC-5p-505583_5	ACCCATTGACCTTTCTTAGTTCAG	down	-inf	-inf	0.42265	1.91468	0	0	0	0	0	0	5.74404	0	0	0	0	0	5	low
477	PC-3p-152063_22	AGACATTTTTTGTTGCACGGAGCT	down	-inf	-inf	0.42265	1.02329	0	0	0	0	0	3.06988	0	0	0	0	0	6	0	middle
478	PC-5p-209508_12	AAATAATTGTCGCTGGTTTAGTAC	up	inf	inf	0.42265	0	2.995	8.98499	0	0	0	0	0	6	0	0	0	0	0	low
479	PC-5p-233097_10	TAGAAAGTTGTACTCCCTCCGTCC	down	-inf	-inf	0.42265	1.70549	0	0	0	0	0	5.11646	0	0	0	0	0	10	0	low
480	PC-5p-346521_6	AGCTTCCTGTAGAAACCGTCACCT	down	-inf	-inf	0.42265	1.02329	0	0	0	0	0	3.06988	0	0	0	0	0	6	0	low
481	PC-3p-238222_10	TAAACCTGCAACAATTAAATT	up	inf	inf	0.42265	0	2.03733	0	0	6.112	0	0	0	0	0	5	0	0	0	low
482	PC-5p-542291_5	AAGACACATCGGACGAATCTGACC	down	-inf	-inf	0.42265	1.91468	0	0	0	0	0	0	5.74404	0	0	0	0	0	5	low
483	PC-3p-96685_52	CTTAATTCGGGACGGAGGGGG	down	-inf	-inf	0.42265	0.705712	0	0	0	0	2.11714	0	0	0	0	0	2.5	0	0	low
484	PC-5p-207165_12	ACTCCCTCGTCCAACAAAAGATGT	down	-inf	-inf	0.42265	2.68055	0	0	0	0	0	0	8.04166	0	0	0	0	0	7	low
485	PC-5p-315794_6	TTCCTCGGTCCCATAAAGATT	down	-inf	-inf	0.42265	1.02329	0	0	0	0	0	3.06988	0	0	0	0	0	6	0	low
486	PC-3p-326875_6	AAGGGCACTGAGACCGAGTAGTAC	up	inf	inf	0.42265	0	2.85156	0	8.55469	0	0	0	0	0	6	0	0	0	0	low
487	PC-3p-338480_6	ATGGTCAAAGGGTACCTGAGGGT	up	inf	inf	0.42265	0	2.85156	0	8.55469	0	0	0	0	0	6	0	0	0	0	low
488	PC-3p-198942_13	AATTTGTCCGCAAAACCACATGTC	down	-inf	-inf	0.42265	1.69371	0	0	0	0	5.08113	0	0	0	0	0	6	0	0	middle
489	PC-5p-203572_12	CCTTGCCGTCGCGCGCGTGCA	down	-inf	-inf	0.42265	2.04658	0	0	0	0	0	6.13975	0	0	0	0	0	12	0	low
490	PC-3p-202370_13	ACAAGTAATATGGGTCGAGGGAGT	down	-inf	-inf	0.42265	1.02329	0	0	0	0	0	3.06988	0	0	0	0	0	6	0	low
491	PC-3p-115578_37	ACACGTCTGGAGATGCTTCTCAGT	up	inf	inf	0.42265	0	2.03733	0	0	6.112	0	0	0	0	0	5	0	0	0	middle
492	PC-3p-337750_6	GTTAATTCGACACGGAGGGAGTAT	down	-inf	-inf	0.42265	0.511646	0	0	0	0	0	1.53494	0	0	0	0	0	3	0	low
493	PC-5p-368011_6	TGGGGCTCACCCGTCGGACGCC	down	-inf	-inf	0.42265	2.29762	0	0	0	0	0	0	6.89285	0	0	0	0	0	6	low
494	PC-3p-189285_14	AGATCACTGTTGACTGGGTAGTCC	down	-inf	-inf	0.42265	1.36439	0	0	0	0	0	4.09317	0	0	0	0	0	8	0	low
495	PC-3p-344136_6	AGCTTCACAACTGGGCCAGGCTGA	down	-inf	-inf	0.42265	1.02329	0	0	0	0	0	3.06988	0	0	0	0	0	6	0	low
496	PC-5p-163545_19	ACCCTCAGCGTATTCTTTGACCCT	up	inf	inf	0.42265	0	2.995	8.98499	0	0	0	0	0	6	0	0	0	0	0	middle
497	PC-5p-194482_13	TTCTACTCCCTCGGTTCCATAAAG	down	-inf	-inf	0.42265	1.36439	0	0	0	0	0	4.09317	0	0	0	0	0	8	0	low
498	PC-3p-200914_13	AAGAAGAGTCAAAAGGTACCCTGA	down	-inf	-inf	0.42265	2.25828	0	0	0	0	6.77484	0	0	0	0	0	8	0	0	low
499	PC-5p-223388_11	ATACTCCTTCCGATACTAAATTCT	up	inf	inf	0.42265	0	2.03733	0	0	6.112	0	0	0	0	0	5	0	0	0	low
500	PC-3p-279918_7	ACTAAGGAGAGTCAAAAGTTACCC	up	inf	inf	0.42265	0	2.03733	0	0	6.112	0	0	0	0	0	5	0	0	0	low
501	PC-3p-238143_10	ACATCTTTTGTTGGACGAGGGAGT	down	-inf	-inf	0.42265	0.852743	0	0	0	0	0	2.55823	0	0	0	0	0	5	0	low
502	PC-3p-150796_22	GATCCATGGAATCGTCTCGCCGTC	down	-inf	-inf	0.42265	1.19384	0	0	0	0	0	3.58152	0	0	0	0	0	7	0	low
503	PC-5p-248603_9	ATCCCTCTGTCTTGAATTAACTGA	down	-inf	-inf	0.42265	1.53494	0	0	0	0	0	4.60481	0	0	0	0	0	9	0	low
504	PC-5p-325499_6	TTCAGTCGTCCTGGCCGAGGC	up	inf	inf	0.42265	0	2.85156	0	8.55469	0	0	0	0	0	6	0	0	0	0	low
505	PC-5p-276103_7	AAGAGAAGTGGGCTATTAACTAGT	up	inf	inf	0.42265	0	2.49583	7.48749	0	0	0	0	0	5	0	0	0	0	0	middle
506	PC-3p-159744_20	TATGATCAGCTTATCCGTAGT	down	-inf	-inf	0.42265	0.852743	0	0	0	0	0	2.55823	0	0	0	0	0	5	0	low
507	PC-5p-178996_16	AGTGTCGCAACTCTGTCTAGATGC	up	inf	inf	0.42265	0	2.49583	7.48749	0	0	0	0	0	5	0	0	0	0	0	low
508	PC-3p-103243_45	CTTCCACCTTTGATCTGAGTC	up	inf	inf	0.42265	0	4.48213	0	0	13.4464	0	0	0	0	0	11	0	0	0	middle
509	PC-5p-275106_7	AATAAACAGTGTCGGCCATT	down	-inf	-inf	0.42265	1.91468	0	0	0	0	0	0	5.74404	0	0	0	0	0	5	low
510	PC-5p-392880_5	AGCTGTCCTCACCTAGCTTTCTGG	down	-inf	-inf	0.42265	1.91468	0	0	0	0	0	0	5.74404	0	0	0	0	0	5	low
511	PC-3p-205542_12	AATCTGAGACAATTTGAGACAAGT	up	inf	inf	0.42265	0	2.3763	0	7.12891	0	0	0	0	0	5	0	0	0	0	low
512	PC-3p-132376_28	AGTAACGGACAGGTGGAGCGAGCC	down	-inf	-inf	0.42265	1.41142	0	0	0	0	4.23427	0	0	0	0	0	5	0	0	middle
513	PC-5p-100716_48	AGCCGCATCTCAGATTTAGTTAGT	down	-inf	-inf	0.42265	2.21713	0	0	0	0	0	6.6514	0	0	0	0	0	13	0	middle
514	PC-5p-224960_11	ACACGTGAATCTGAGAAGCACCTC	down	-inf	-inf	0.42265	1.41142	0	0	0	0	4.23427	0	0	0	0	0	5	0	0	middle
515	PC-3p-376568_6	ACGACCAGCTGCGGCTCTGTCCAG	down	-inf	-inf	0.42265	1.02329	0	0	0	0	0	3.06988	0	0	0	0	0	6	0	low
516	PC-3p-219322_11	AATTGGTCAAAGTTGAGACGTCCT	up	inf	inf	0.42265	0	2.49583	7.48749	0	0	0	0	0	5	0	0	0	0	0	low
517	PC-5p-227792_11	AAAAGTGGACACGTGGCACGAATC	up	inf	inf	0.42265	0	3.49416	10.4825	0	0	0	0	0	7	0	0	0	0	0	middle
518	PC-5p-155013_21	AAGAACGCCACTGATAACCTGCCT	down	-inf	-inf	0.42265	1.36439	0	0	0	0	0	4.09317	0	0	0	0	0	8	0	middle
519	PC-5p-240060_10	TTACTCGCTCCGTTCCTAAATACC	down	-inf	-inf	0.42265	1.41142	0	0	0	0	4.23427	0	0	0	0	0	5	0	0	low
520	PC-5p-134817_27	ACTGCTCCCTCGGTTTCATAAAGA	down	-inf	-inf	0.42265	2.68055	0	0	0	0	0	0	8.04166	0	0	0	0	0	7	low
521	PC-3p-275892_7	TCATGTTACATTAGTTAGATT	down	-inf	-inf	0.42265	2.68055	0	0	0	0	0	0	8.04166	0	0	0	0	0	7	low
522	PC-5p-374804_6	ATCCCAGGTCCCTCGGCTATATGC	down	-inf	-inf	0.42265	1.02329	0	0	0	0	0	3.06988	0	0	0	0	0	6	0	low
523	PC-3p-482569_5	AGTAATACCGGCCGGAGTGAGTAC	down	-inf	-inf	0.42265	0.852743	0	0	0	0	0	2.55823	0	0	0	0	0	5	0	low
524	PC-5p-182791_15	TAGTACTCCTTCTGATCCATG	down	-inf	-inf	0.42265	0.957341	0	0	0	0	0	0	2.87202	0	0	0	0	0	2.5	low
525	bdi-miR7719-5p	TCCGCCATACATGTTTCTATC	up	1.27791	0.353787	0.426272	164.376	210.058	292.012	142.578	195.584	193.93	183.169	116.03	195	100	160	229	358	101	middle
526	PC-3p-111061_40	ACACGTCCGAATGTGCTTCTCAGT	down	0.504533	-0.986979	0.429682	9.69133	4.8896	0	0	14.6688	10.1623	9.72127	9.19047	0	0	12	12	19	8	middle
527	bdi-MIR5174e-p5_1ss15TA	TTGTACTCCCTCTGATCCATA	down	0.809098	-0.305614	0.430828	195.912	158.512	230.864	120.597	124.074	187.296	165.986	234.453	154.167	84.5833	101.5	221.167	324.417	204.083	middle
528	bdi-MIR5165-p3	ATATGGTGGGAATTCATGGTAACC	down	0.637831	-0.648754	0.432656	26.3812	16.8268	11.98	21.3867	17.1136	8.46855	41.955	28.7202	8	15	14	10	82	25	middle
529	bdi-miR444c_2ss9TC12TC	TGCAGTTGCTGCCTCAAGCTT	down	0.892741	-0.163686	0.434665	1074.49	959.24	755.488	1063.63	1058.6	1237.68	954.731	1031.06	504.5	746	866	1461.5	1866	897.5	middle
530	osa-miR444a-3p.2	TGCAGTTGCTGCCTCAAGCTT	down	0.892741	-0.163686	0.434665	1074.49	959.24	755.488	1063.63	1058.6	1237.68	954.731	1031.06	504.5	746	866	1461.5	1866	897.5	middle
531	bdi-MIR5180b-p3	AAACTGCGACACTTATTTTGGATC	down	0.428037	-1.22419	0.435083	2.77581	1.18815	0	3.56445	0	4.23427	4.09317	0	0	2.5	0	5	8	0	low
532	bdi-MIR5180a-p3	AAACTGCGACACTTATTTTGGATC	down	0.428037	-1.22419	0.435083	2.77581	1.18815	0	3.56445	0	4.23427	4.09317	0	0	2.5	0	5	8	0	low
533	ptc-miR169v_R-1	TAGCCAAGGATGACTTGCCC	up	2.08556	1.06043	0.441491	2.76742	5.77162	0	9.98047	7.3344	0	2.55823	5.74404	0	7	6	0	5	5	middle
534	bdi-MIR9481a-p5_1ss3GA	CGAAGGTCAGGGATTCTACTGATT	up	1.61976	0.695783	0.441727	281.501	455.965	173.71	397.793	796.393	187.578	305.964	350.961	116	279	651.5	221.5	598	305.5	middle
535	bdi-miR5054	TCCCCACGGTCGGCGCCA	up	1.57636	0.656601	0.443026	178.357	281.155	172.212	198.184	473.069	162.596	63.4441	309.03	115	139	387	192	124	269	middle
536	osa-miR528-5p_L+2	AATGGAAGGGGCATGCAGAGGAG	down	0.456439	-1.13151	0.443908	166.662	76.0709	26.955	125.469	75.7888	16.9371	140.703	342.345	18	88	62	20	275	298	middle
537	gma-miR156a_R+1	TGACAGAAGAGAGTGAGCACT	down	0.410063	-1.28608	0.445206	8.52105	3.49416	10.4825	0	0	0	16.3727	9.19047	7	0	0	0	32	8	middle
538	osa-MIR2118e-p3_2ss13TA19CA	GAAAAGAGAGTCAAAGAGA	down	0.27748	-1.84954	0.445668	4.40536	1.2224	0	0	3.6672	0	2.30241	10.9137	0	0	3	0	4.5	9.5	middle
539	ath-MIR8175-p5_2ss17TC21AC	ATAGTGGTAAGTATTCCCGCCTGTC	down	0.388127	-1.3654	0.447669	8.57149	3.32682	0	9.98047	0	17.7839	7.93051	0	0	7	0	21	15.5	0	middle
540	ath-MIR8175-p3_2ss17TC21AC	ATAGTGGTAAGTATTCCCGCCTGTC	down	0.388127	-1.3654	0.447669	8.57149	3.32682	0	9.98047	0	17.7839	7.93051	0	0	7	0	21	15.5	0	middle
541	PC-3p-72930_87	AGGTCAAAGGGTACTCTAAGGGTC	down	0.440545	-1.18264	0.449125	6.79839	2.995	8.98499	0	0	10.1623	10.2329	0	6	0	0	12	20	0	middle
542	gma-MIR1536-p3_2ss3TA17TA_2	TAATATGTGGGTATGTAGT	up	1.98557	0.989553	0.449172	2.69348	5.3481	7.48749	0	8.5568	2.96399	5.11646	0	5	0	7	3.5	10	0	low
543	gma-MIR1536-p3_2ss3TA17TA_1	TAATATGTGGGTATGTAG	up	1.98557	0.989553	0.449172	2.69348	5.3481	7.48749	0	8.5568	2.96399	5.11646	0	5	0	7	3.5	10	0	low
544	bdi-MIR398b-p3	TGTGTTCTCAGGTCACCCCTT	down	0.0806606	-3.63199	0.449468	240.554	19.4032	7.48749	29.9414	20.7808	0	714.769	6.89285	5	21	17	0	1397	6	middle
545	osa-MIR5080-p5_2ss2GC18CT	TCGTTACTTTGAAGAAAT	down	0.550324	-0.861646	0.452528	27.7976	15.2977	9.73374	13.5449	22.6144	24.9822	6.13975	52.2708	6.5	9.5	18.5	29.5	12	45.5	middle
546	bdi-MIR7726b-p5_2ss7AG20TC	AATTACGAATCTGCCACCGCTGTC	up	1.37934	0.463974	0.453252	4.03341	5.56343	8.23624	3.56445	4.8896	6.35141	2.30241	3.44643	5.5	2.5	4	7.5	4.5	3	low
547	bdi-MIR5181b-p5_1ss12GA	TAAGTGTCGGGAATTTAGTAC	up	2.1503	1.10454	0.45327	3.15036	6.77423	7.48749	0	12.8352	0	2.55823	6.89285	5	0	10.5	0	5	6	middle
548	bdi-miR5175a	AAGAATTTAGGAACGGAGGGA	up	1.22711	0.295259	0.454657	31.5936	38.7687	50.915	29.9414	35.4496	30.4868	42.4666	21.8274	34	21	29	36	83	19	middle
549	bdi-miR160a-5p	TGCCTGGCTCCCTGTATGCCA	down	0.799161	-0.323441	0.454832	2507.43	2003.84	2279.37	1559.14	2173.02	2317.3	1693.68	3511.32	1522.12	1093.53	1777.67	2736.37	3310.25	3056.48	high
550	bdi-MIR390a-p3	GAAGCGCTATCTATCCTGAGC	down	0.713322	-0.487374	0.457141	62.8408	44.8257	68.885	39.9219	25.6704	75.3701	28.1405	85.0119	46	28	21	89	55	74	middle
551	osa-miR5077_L-1_1ss5GA	TTCACGTCGGGTTCACCA	up	1.44554	0.531607	0.457581	1654.97	2392.33	1308.81	2318.32	3549.85	2031.6	441.55	2491.77	874	1626	2904	2399	863	2169	high
552	osa-miR167d-5p_R+1_2	TGAAGCTGCCAGCATGATCTGT	down	0.856466	-0.223532	0.458697	439.306	376.251	462.727	328.643	337.382	398.022	562.043	357.854	309	230.5	276	470	1098.5	311.5	middle
553	osa-miR167d-5p_R+1_1	TGAAGCTGCCAGCATGATCTGC	down	0.856466	-0.223532	0.458697	439.306	376.251	462.727	328.643	337.382	398.022	562.043	357.854	309	230.5	276	470	1098.5	311.5	middle
554	bdi-miR156h-3p_L+1	TGCTCACTGCTCTTCCTGTCATC	up	1.4288	0.514807	0.461202	821.509	1173.77	658.9	956.7	1905.72	693.574	1165.53	605.422	440	671	1559	819	2278	527	high
555	bdi-MIR7772-p5	AGCCGCTTTTCGGTCCGTGGAGAC	down	0.533415	-0.90667	0.463383	15.6844	8.3663	17.97	7.12891	0	5.92798	11.2562	29.869	12	5	0	7	22	26	middle
556	bdi-MIR169i-p3	ATGGATGAGATGTGATTGTATG	down	0.538073	-0.894127	0.465548	50.2399	27.0327	8.98499	34.2188	37.8944	13.5497	99.2593	37.9107	6	24	31	16	194	33	middle
557	mdm-miR164b_L+2	AATGGAGAAGCAGGGCACGTGCA	down	0.619936	-0.68981	0.467261	15.0235	9.3136	13.4775	7.12891	7.3344	25.4056	3.58152	16.0833	9	5	6	30	7	14	middle
558	gma-MIR4995-p3	CATAGGCAGTGGCTTGGT	up	1.37168	0.455939	0.468821	9.05248	12.4171	16.4725	8.55469	12.224	14.82	9.46545	2.87202	11	6	10	17.5	18.5	2.5	middle
559	PC-5p-41594_207	ATACCTCCGTCCCAAAATAAGTGT	up	1.51925	0.603362	0.47476	3.7344	5.6735	4.4925	6.41602	6.112	7.62169	3.58152	0	3	4.5	5	9	7	0	middle
560	bdi-MIR5174d-p5	TAAAGATTGGCACGGATTTGA	down	0.870176	-0.20062	0.47559	346.276	301.322	251.081	398.625	254.259	398.586	329.969	310.274	167.667	279.583	208	470.667	644.917	270.083	middle
561	PC-3p-83959_67	ATAGGACCTGCGCTGAACCACTT	up	2.17018	1.11782	0.475911	3.06988	6.6622	8.98499	0	11.0016	0	9.20963	0	6	0	9	0	18	0	middle
562	bdi-miR529-5p	AGAAGAGAGAGAGTACAGCCT	up	1.5236	0.607481	0.476432	770.372	1173.74	468.717	1012.31	2040.19	718.98	989.012	603.125	313	710	1669	849	1933	525	high
563	bdi-miR7750-5p_L+2R-5	TCATCTGAATCATTGCCGACC	up	1.234	0.303345	0.478595	24.3593	30.0595	28.4525	21.3867	40.3392	18.6308	33.7686	20.6786	19	15	33	22	66	18	middle
564	PC-5p-5512_1396	TGCTTGTTGTGTGAGTGCTCC	down	0.744422	-0.425808	0.486745	65.2772	48.5938	81.6137	34.2188	29.9488	93.154	55.0019	47.6756	54.5	24	24.5	110	107.5	41.5	middle
565	osa-miR396d_R+3_1ss20GT	TCCACAGGCTTTCTTGAACTGTTC	up	2.01491	1.01071	0.488923	2.12303	4.2777	0	8.55469	4.2784	3.81085	2.55823	0	0	6	3.5	4.5	5	0	middle
566	bdi-MIR1135-p5_1ss15CT	AATTTGCCCAAATATGGATGTATC	down	0.681859	-0.552455	0.490968	49.2452	33.5783	70.3825	15.6836	14.6688	56.7393	54.2345	36.7619	47	11	12	67	106	32	middle
567	osa-miR2118d	TTCCTGATGCCTCCCATGCCTA	down	0.77675	-0.364478	0.494606	48.2343	37.466	37.4375	54.1797	20.7808	69.4421	37.3502	37.9107	25	38	17	82	73	33	middle
568	PC-5p-216674_11	ATAAGCTGCCCTCTCCTAGCTTCC	up	5.89436	2.55933	0.494937	0.846855	4.99166	14.975	0	0	2.54056	0	0	10	0	0	3	0	0	middle
569	mtr-miR156b-5p_L+3	AATTGACAGAAGAGAGTGAGCAC	up	5.85365	2.54934	0.495496	0.511646	2.995	8.98499	0	0	0	1.53494	0	6	0	0	0	3	0	middle
570	bdi-miR164f	TGGAGAAGAAGGGCACATGCA	down	0.794565	-0.331763	0.495883	38.3361	30.4605	49.4175	19.9609	22.0032	37.2616	35.8152	41.9315	33	14	18	44	70	36.5	middle
571	bdi-MIR7726a-p5_2ss4GA19TC	ATTACGAATCTGTCACCGCTGTCC	down	0.478998	-1.06191	0.49595	2.60526	1.24792	3.74375	0	0	4.23427	3.58152	0	2.5	0	0	5	7	0	low
572	bdi-miR5062a	TGAACCTTGGGGAAAAGCCGCCT	down	0.745332	-0.424045	0.495983	594.302	442.952	555.572	356.445	416.838	953.558	384.758	444.589	371	250	341	1126	752	387	middle
573	bdi-MIR5070-p3_2ss6TG17TG	ATTTGGTTGAACTAAGGAGGGTCA	up	1.28288	0.359391	0.496041	89.8225	115.232	110.815	95.5274	139.354	42.3427	82.375	144.75	74	67	114	50	161	126	middle
574	PC-3p-78851_76	AATTTGGGATGCGACTTCTCTAGC	down	0.482829	-1.05042	0.498227	7.87461	3.80209	0	11.4063	0	11.856	11.7679	0	0	8	0	14	23	0	middle
575	PC-5p-29542_314	TGAATCTCAGAGAAAAGCCGCCT	down	0.537611	-0.895365	0.499724	23.5122	12.6404	13.4775	17.1094	7.3344	49.9644	10.2329	10.3393	9	12	6	59	20	9	middle
576	ata-miR156d-3p_L+1	TGCTCACTCCTCTTTCTGTCAGC	up	1.1781	0.236463	0.499919	286.392	337.399	293.51	342.188	376.499	219.335	407.782	232.059	196	240	308	259	797	202	middle
577	gma-miR408a-3p_L-1R+3	TGCACTGCCTCTTCCCTGGCTTT	down	0.547568	-0.868891	0.500871	712.614	390.205	133.277	712.178	325.158	12.2794	1325.42	800.145	89	499.5	266	14.5	2590.5	696.5	high
578	mdm-miR408a_L-1R+3	TGCACTGCCTCTTCCCTGGCTTT	down	0.547568	-0.868891	0.500871	712.614	390.205	133.277	712.178	325.158	12.2794	1325.42	800.145	89	499.5	266	14.5	2590.5	696.5	high
579	PC-5p-52200_151	AGGTACGCTGTGACCCTCCTTAGT	down	0.544952	-0.875799	0.502366	5.95389	3.24458	9.73374	0	0	8.46855	5.37228	4.02083	6.5	0	0	10	10.5	3.5	middle
580	bdi-MIR5174f-p5_1ss12GT	TTGGCACGGTTTTGAACT	down	0.586352	-0.77016	0.504086	9.52625	5.58574	14.975	1.78223	0	8.04512	7.03513	13.4985	10	1.25	0	9.5	13.75	11.75	middle
581	bdi-miR5181a-5p	TGATCCATAATAAGTGTCAGG	up	1.24439	0.31544	0.504543	22.0924	27.4916	16.4725	29.9414	36.0608	18.6308	16.6285	31.0178	11	21	29.5	22	32.5	27	middle
582	bdi-miR7732-5p	TTCCTCCAAGATCTCGGAGACTC	up	5.25613	2.394	0.504832	0.852743	4.48213	0	0	13.4464	0	2.55823	0	0	0	11	0	5	0	middle
583	PC-3p-65221_105	AAATCTGAGATGCGGCTTCTCTAA	down	0.655834	-0.608598	0.50773	16.5259	10.8382	23.96	8.55469	0	13.5497	15.3494	20.6786	16	6	0	16	30	18	middle
584	PC-3p-119080_35	AAAGTGACAATCCATAGGCCTTCC	down	0.385013	-1.37702	0.509412	6.17201	2.3763	0	7.12891	0	0	3.58152	14.9345	0	5	0	0	7	13	middle
585	bdi-miR7734-5p_L-2R+2	GAACGTGACTGGGTTAACGCC	up	1.80168	0.849342	0.521413	9.27175	16.7047	0	17.1094	33.0048	14.3965	7.67469	5.74404	0	12	27	17	15	5	middle
586	ata-miR396a-5p_R+2	TCCACAGGCTTTCTTGAACTGTC	down	0.807213	-0.308979	0.5249	7.95409	6.42064	4.4925	4.99024	9.7792	9.73883	8.9538	5.16964	3	3.5	8	11.5	17.5	4.5	middle
587	PC-5p-45535_183	TGTTGACCACCTTTGACTGCC	up	1.50153	0.58643	0.525407	15.0788	22.6412	35.94	9.98047	22.0032	18.6308	26.6056	0	24	7	18	22	52	0	middle
588	PC-3p-113118_38	ATTTGGGATGCGGCTTCTCCAGGA	down	0.396581	-1.33431	0.529376	4.40536	1.74708	5.24125	0	0	0	2.30241	10.9137	3.5	0	0	0	4.5	9.5	middle
589	bdi-miR166e-5p	GGAATGTTGTCTGGCTCGAGG	down	0.566678	-0.819398	0.537306	54.9988	31.1666	25.4575	18.5352	49.5072	16.9371	118.19	29.869	17	13	40.5	20	231	26	middle
590	PC-3p-111305_39	AAATTTAGGTGACGGCTTCTCCGA	up	3.90244	1.96437	0.538411	0.511646	1.99667	5.99	0	0	0	1.53494	0	4	0	0	0	3	0	low
591	PC-5p-86654_63	AACACATCAGTAACGGTCGGGGCC	up	1.68592	0.753533	0.542646	5.52626	9.31682	17.97	9.98047	0	5.08113	4.60481	6.89285	12	7	0	6	9	6	middle
592	bdi-miR7711-3p.1	AGATTGTTAAAGAGGCCAAGTATT	up	1.26363	0.337579	0.544612	437.944	553.401	630.447	474.785	554.969	227.804	745.98	340.047	421	333	454	269	1458	296	middle
593	bdi-miR7724a-3p	TTGGCCCACATTGACATGTTCACC	up	2.10383	1.07302	0.544799	10.5857	22.2705	0	52.7539	14.0576	19.4777	12.2795	0	0	37	11.5	23	24	0	middle
594	bdi-miR528-3p_L+1R-1	TCCTGTGCCTGCCTCTTCCAT	down	0.65483	-0.610807	0.544962	9207.94	6029.64	5278.68	7083.28	5726.94	861.251	15730.6	11032	3525	4968	4685	1017	30745	9603	high
595	bdi-MIR160e-p3	CTGGTTGGCATTGAGGGAGTC	down	0.794754	-0.33142	0.546491	21.8947	17.4009	22.4625	19.9609	9.7792	24.5588	11.2562	29.869	15	14	8	29	22	26	middle
596	bdi-miR7773-3p_R+1	TTTTTCCTTCGGCTGACACGTA	down	0.803548	-0.315544	0.547249	1186.39	953.323	876.037	916.778	1067.15	872.26	1832.2	854.714	585	643	873	1030	3581	744	high
597	bdi-MIR169j-p3	AGAGTGCTCCTCATCCCCCATG	up	1.55966	0.641232	0.548332	116.19	181.217	53.91	142.578	347.162	72.8295	196.472	79.2678	36	100	284	86	384	69	middle
598	bdi-miR2118b	TTCCTGATGCCTCCCATTCCTA	down	0.726465	-0.461035	0.553103	40.504	29.4248	56.905	22.8125	8.5568	58.0095	30.1871	33.3155	38	16	7	68.5	59	29	middle
599	PC-3p-355899_6	ATCAGTGTCGTGTCCGCTCTACAC	up	3.51219	1.81237	0.553801	0.852743	2.995	8.98499	0	0	0	2.55823	0	6	0	0	0	5	0	low
600	PC-5p-343963_6	AATGATGTCCAGATCTTAATGCAA	up	3.51219	1.81237	0.553801	0.852743	2.995	8.98499	0	0	0	2.55823	0	6	0	0	0	5	0	low
601	PC-3p-105615_44	AGACCCGAACCTGTCAGACCCGAC	down	0.457743	-1.12739	0.554335	7.63347	3.49416	10.4825	0	0	17.7839	5.11646	0	7	0	0	21	10	0	middle
602	bdi-MIR5181a-p3_2ss13AC18GT	TTATTATGGATCCGAGGTAGT	down	0.69201	-0.531136	0.558556	23.9454	16.5705	16.4725	14.4954	18.7435	6.77484	43.2341	21.8274	11	10.1667	15.3333	8	84.5	19	middle
603	bdi-MIR5182-p5_2ss18CT20TC	TCCGGATTTATAAGGCATGCG	up	1.36879	0.452901	0.561054	20.2991	27.7852	43.4275	14.2578	25.6704	11.856	12.2795	36.7619	29	10	21	14	24	32	middle
604	mtr-miR160a_1ss15TG	TGCCTGGCTCCCTGGATGCCA	down	0.652278	-0.616441	0.566113	8.57573	5.59376	3.74375	5.70313	7.3344	4.6577	3.83734	17.2321	2.5	4	6	5.5	7.5	15	middle
605	bdi-MIR7757-p5	CACAAAACCTTCAGCTACCCA	up	1.14356	0.193538	0.567044	14681	16788.7	22182.5	16479.2	11704.5	16384.9	12728.2	14929.9	14813	11558	9575	19348	24877	12996	high
606	gma-miR166a-3p_1ss17TC	TCGGACCAGGCTTCATCCCCC	down	0.819555	-0.287087	0.567191	23.231	19.0391	18.7187	20.6738	17.7248	11.4325	26.0939	32.1666	12.5	14.5	14.5	13.5	51	28	middle
607	osa-miR166e-3p_2ss4AG17TC	TCGGACCAGGCTTCATCCCCC	down	0.819555	-0.287087	0.567191	23.231	19.0391	18.7187	20.6738	17.7248	11.4325	26.0939	32.1666	12.5	14.5	14.5	13.5	51	28	middle
608	gma-MIR5368-p3_2ss5GA23GA	GGCCAAGGGACAGTCTCAGGTAA	down	0.638432	-0.647394	0.568862	144.285	92.116	62.1462	96.2403	117.962	102.046	37.8618	292.946	41.5	67.5	96.5	120.5	74	255	middle
609	osa-MIR5079a-p3_1ss6AG	CTCAAGGGGTTCTCAAAAA	down	0.313795	-1.6721	0.570072	6.49255	2.03733	0	0	6.112	19.4777	0	0	0	0	5	23	0	0	middle
610	bdi-miR156a_L+1R-1	TTGACAGAAGAGAGAGAGCAC	down	0.476124	-1.07059	0.572837	5.24198	2.49583	7.48749	0	0	0	12.2795	3.44643	5	0	0	0	24	3	middle
611	PC-5p-31584_291	AAGCTGAGAAGCACGGCCAGAGGT	up	1.43285	0.518891	0.573865	13.7499	19.7015	13.4775	37.0703	8.5568	18.6308	12.2795	10.3393	9	26	7	22	24	9	middle
612	bdi-miR156b-5p	TGACAGAAGAGAGTGAGCAC	up	1.29481	0.372745	0.577821	689.907	893.301	946.152	417.118	1316.63	278.358	966.517	824.845	631.821	292.554	1077.09	328.696	1889.04	718	middle
613	bdi-miR169a-3p_L+3R-1	ATCGGCGAGTTGTTCTTGGCTAC	down	0.80737	-0.308699	0.578379	595.09	480.458	215.64	528.965	696.768	737.61	342.291	705.369	144	371	570	871	669	614	middle
614	osa-miR395b_L-1R+4	TGAAGTGTTTGGGGGAACTCTAGG	up	3.03138	1.59998	0.579311	0.987997	2.995	8.98499	0	0	2.96399	0	0	6	0	0	3.5	0	0	low
615	ath-miR8175_L-2	TCCCCGGCAACGGCGCCA	up	1.26231	0.336067	0.5818	47.2394	59.6308	28.4525	69.1504	81.2896	63.9375	21.4891	56.2916	19	48.5	66.5	75.5	42	49	middle
616	bdi-MIR7784a-p5	AATACCCCGTGTACATGAACTTAT	up	2.92683	1.54934	0.586183	0.511646	1.4975	4.4925	0	0	0	1.53494	0	3	0	0	0	3	0	low
617	bdi-MIR7784b-p5	AATACCCCGTGTACATGAACTTAT	up	2.92683	1.54934	0.586183	0.511646	1.4975	4.4925	0	0	0	1.53494	0	3	0	0	0	3	0	low
618	PC-5p-184977_15	ATATTGCATCTTGAAACTGTGTGA	up	2.92683	1.54934	0.586183	0.852743	2.49583	7.48749	0	0	0	2.55823	0	5	0	0	0	5	0	low
619	PC-3p-130075_29	ATGAGTCACTTAATGTGGGATGGA	up	2.92683	1.54934	0.586183	0.767469	2.24625	6.73875	0	0	0	2.30241	0	4.5	0	0	0	4.5	0	low
620	bdi-miR168-3p	CCCGCCTTGCACCAAGTGAAT	up	1.18798	0.248507	0.589793	441.349	524.313	342.927	533.242	696.768	612.276	439.504	272.268	229	374	570	723	859	237	middle
621	bdi-MIR7745-p3_1ss20AT	AGTGTTTTGTTGTTACTTATGTCT	up	2.82929	1.50044	0.593137	1.41142	3.99333	11.98	0	0	4.23427	0	0	8	0	0	5	0	0	middle
622	osa-MIR6249a-p5_2ss5CA20TC	TCGCAGGCGGCCATGGCCACC	down	0.518701	-0.947025	0.595063	2.29063	1.18815	0	3.56445	0	5.08113	1.79076	0	0	2.5	0	6	3.5	0	low
623	bdi-miR7745-5p	AGTAAGGCTTTAGTAACAAGAGAT	up	2.78666	1.47854	0.596357	0.852743	2.3763	0	7.12891	0	0	2.55823	0	0	5	0	0	5	0	low
624	osa-miR159e_R-1_1ss1AT	TTTGGATTGAAGGGAGCTCC	down	0.896543	-0.157555	0.596588	12.5848	11.2828	13.4775	9.98047	10.3904	12.7028	15.861	9.19047	9	7	8.5	15	31	8	middle
625	PC-5p-30317_305	AAGAAACATCTCCGGACGTGCTTC	down	0.645144	-0.632307	0.59688	24.3296	15.6961	13.4775	21.3867	12.224	25.4056	47.5831	0	9	15	10	30	93	0	middle
626	bdi-MIR5182-p3	TGATCTTGGAACACGTGCATG	down	0.89616	-0.158172	0.597915	34.3345	30.7692	38.935	22.8125	30.56	31.3336	29.1638	42.5059	26	16	25	37	57	37	middle
627	bdi-MIR7776-p5	TTGCCCTCTGATATCTTGGAC	up	1.21101	0.276208	0.599196	61.9721	75.0486	103.327	57.0313	64.7872	87.226	71.1188	27.5714	69	40	53	103	139	24	middle
628	PC-3p-23034_407	AGAAGCTAGGGGAGGACAGCT	up	1.23185	0.300823	0.600168	10.6671	13.1403	14.975	8.55469	15.8912	13.9731	14.5819	3.44643	10	6	13	16.5	28.5	3	middle
629	bdi-miR827-3p	TTAGATGACCATCAGCAAACA	down	0.606923	-0.720415	0.60239	94.3904	57.2877	28.4525	71.2891	72.1216	27.9462	213.868	41.3571	19	50	59	33	418	36	middle
630	bdi-miR7769-3p_L-2R+2	TCATGTTGGCACTGATGGGTG	down	0.721077	-0.471774	0.602729	10.6415	7.67337	0	7.12891	15.8912	9.3154	7.67469	14.9345	0	5	13	11	15	13	middle
631	bdi-MIR7711-p5	ATACTTAGCCTCTTTGACAATCTT	up	1.12886	0.174861	0.603759	505.47	570.603	486.687	524.688	700.435	354.832	677.931	483.649	325	368	573	419	1325	421	middle
632	bdi-miR395n-5p	GTTCCCTGCAAGCACTTCACC	down	0.403643	-1.30885	0.608209	46.0654	18.5939	55.7818	0	0	133.591	4.60481	0	37.25	0	0	157.75	9	0	middle
633	PC-3p-156798_20	AAACAGCGACGAGAATTTAGAAAC	down	0.548024	-0.86769	0.612237	5.20464	2.85227	0	0	8.5568	11.0091	4.60481	0	0	0	7	13	9	0	middle
634	osa-MIR2118e-p3_2ss12TA18CT	AAAAGAGAGTCAAAGAGT	down	0.570572	-0.809519	0.612843	2.18713	1.24792	3.74375	0	0	2.54056	0	4.02083	2.5	0	0	3	0	3.5	low
635	PC-3p-35561_253	AGCACCCGACCGTCACTGATGACT	down	0.851077	-0.232638	0.613303	21.8585	18.6033	25.4575	15.6836	14.6688	31.3336	15.861	18.3809	17	11	12	37	31	16	middle
636	mtr-miR160a_R+1_1ss21AT	TGCCTGGCTCCCTGTATGCCTT	down	0.536373	-0.89869	0.613794	3.98728	2.13867	0	6.41602	0	8.89197	3.06988	0	0	4.5	0	10.5	6	0	low
637	bdi-MIR1139-p5	ATCACGAGGCTTGAGGCTGGTCAC	down	0.580777	-0.783943	0.617727	9.45428	5.49083	16.4725	0	0	0	12.2795	16.0833	11	0	0	0	24	14	middle
638	osa-miR166a-3p_L+2R-1	CTTCGGACCAGGCTTCATTCCC	down	0.647941	-0.626067	0.617949	6.6543	4.31159	0	9.26758	3.6672	11.0091	8.9538	0	0	6.5	3	13	17.5	0	middle
639	bdi-miR166a-3p	TCGGACCAGGCTTCATTCCCC	down	0.881529	-0.181919	0.619655	30164.7	26591.1	26068.8	24622.9	29081.5	22006.2	42071.1	26416.8	17408.2	17269.8	23790.5	25985.8	82227	22994.9	high
640	bdi-miR171b	TGATTGAGCCGTGCCAATATC	down	0.918559	-0.122555	0.627103	268.918	247.017	182.695	306.543	251.814	303.597	266.312	236.846	122	215	206	358.5	520.5	206.167	middle
641	PC-3p-163019_19	AATAATATTGGTCGGAGGGTGTAC	up	2.43902	1.2863	0.627633	1.02329	2.49583	7.48749	0	0	0	3.06988	0	5	0	0	0	6	0	middle
642	bdi-MIR5172-p5	TGCCGAGGAGCTAGTAGATCG	down	0.631401	-0.663372	0.628155	4.74342	2.995	8.98499	0	0	5.92798	2.55823	5.74404	6	0	0	7	5	5	low
643	bdi-miR5049-3p_L-2R-1_2ss13AG21AG	AGTAATATGGGTCGGAGGGAG	up	1.25231	0.324597	0.633038	60.4308	75.6784	125.79	41.3477	59.8976	62.6672	81.8633	36.7619	84	29	49	74	160	32	middle
644	bdi-MIR7735-p3_2ss19AG20GA	AGTCGCCGGTCGGAGCCAGAAGAC	up	1.38233	0.467099	0.633184	33.1748	45.8583	86.8549	38.4961	12.224	20.3245	28.6522	50.5476	58	27	10	24	56	44	middle
645	bdi-MIR7743-p5_1ss15TC	ATCTACTGATAGTTCGACTGCATG	up	1.33002	0.41145	0.634065	35.2872	46.9327	73.3774	61.3086	6.112	37.2616	26.0939	42.5059	49	43	5	44	51	37	middle
646	bdi-miR395e-5p	GTTCTCCTCAAATCACTTCAGT	down	0.466828	-1.09904	0.635744	43.6865	20.3941	56.905	4.27735	0	123.641	7.41887	0	38	3	0	146	14.5	0	middle
647	PC-5p-108121_42	ATTTGTTTGGGATTCTGCTTCAGT	up	2.32221	1.2155	0.640624	1.02329	2.3763	0	7.12891	0	0	3.06988	0	0	5	0	0	6	0	low
648	bdi-MIR5171b-p3_1ss12GA	ATATTTGGACAAATTTGAGTCACT	up	1.1366	0.184718	0.640675	43.0032	48.8772	67.3875	32.793	46.4512	34.721	41.4433	52.8452	45	23	38	41	81	46	middle
649	bdi-miR7770-3p	TCTAGACGGGCCTTCAAAGAG	up	1.17429	0.231785	0.646262	54.0134	63.4272	89.8499	35.6445	64.7872	42.3427	45.0248	74.6726	60	25	53	50	88	65	middle
650	PC-3p-29633_313	TGTGTAAACGAGTGAAGTGCT	down	0.822115	-0.282588	0.650619	33.7712	27.7638	16.4725	22.8125	44.0064	40.649	15.861	44.8035	11	16	36	48	31	39	middle
651	osa-MIR395h-p3	AGTGTTTGGGGGAACTCTAGG	up	2.04716	1.03362	0.651578	639.008	1308.15	3765.46	73.4278	85.568	1587.01	210.542	119.476	2514.5	51.5	70	1874	411.5	104	high
652	bdi-MIR444c-p5	TGGTGACAAACTTGAGGCAGC	down	0.80522	-0.312546	0.653369	98.1394	79.0237	92.8449	68.4375	75.7888	67.7484	170.378	56.2916	62	48	62	80	333	49	middle
653	PC-3p-87724_62	AATTTAGGTGGCGACTTCTCCAGA	down	0.606333	-0.721817	0.653857	4.93953	2.995	8.98499	0	0	0	5.6281	9.19047	6	0	0	0	11	8	low
654	PC-5p-227073_11	ACATTTCGTCCGGTATTGAGTGCC	up	2.19512	1.1343	0.656583	1.36439	2.995	8.98499	0	0	0	4.09317	0	6	0	0	0	8	0	low
655	ata-MIR169h-p3_2ss4AG19GA	GCAGGTTGTTCTTGGCTAAC	up	1.63093	0.705694	0.659652	7.83247	12.7742	8.98499	0	29.3376	0	5.11646	18.3809	6	0	24	0	10	16	middle
656	osa-miR5082_R-1_1ss1TC	CGCGATGATGGCCGCGCGGGTTC	down	0.734411	-0.445341	0.660422	50.8095	37.315	14.975	28.5156	68.4544	28.7931	97.2127	26.4226	10	20	56	34	190	23	middle
657	ath-MIR8175-p5_2ss13TC17AC	TGGTAAGTATTCCCGCCTGT	down	0.591113	-0.758494	0.662454	5.62807	3.32682	0	9.98047	0	12.2794	4.60481	0	0	7	0	14.5	9	0	middle
658	mtr-MIR2592bj-p3_2ss11TC18AT_1	TTCCCACTGTCCCTGTCT	down	0.752077	-0.411048	0.662662	28.22	21.2236	4.4925	24.9512	34.2272	24.1354	9.9771	50.5476	3	17.5	28	28.5	19.5	44	middle
659	mtr-MIR2592bj-p3_2ss11TC18AT_2	TTCCCACTGTCCCTGTCTA	down	0.752077	-0.411048	0.662662	28.22	21.2236	4.4925	24.9512	34.2272	24.1354	9.9771	50.5476	3	17.5	28	28.5	19.5	44	middle
660	bdi-MIR7759-p5_1ss19TG	TGTTGTGCATTCTCAGGGGTT	down	0.85765	-0.221539	0.662713	36.2148	31.0596	35.94	41.3477	15.8912	51.6581	27.1172	29.869	24	29	13	61	53	26	middle
661	PC-3p-82877_69	TTGGAATTGAAATGAAACTGC	up	1.49048	0.575773	0.664178	3.89531	5.80587	0	6.41602	11.0016	0	3.06988	8.61607	0	4.5	9	0	6	7.5	middle
662	bdi-MIR7777-p5	TCTGACAAACACCATCGCAAC	down	0.797314	-0.326779	0.664876	43.2017	34.4453	52.4125	39.9219	11.0016	20.3245	69.0722	40.2083	35	28	9	24	135	35	middle
663	bdi-MIR1122-p3_1ss18GA	TTGGACAAATTTGAGACAAGTAAT	up	1.25266	0.325	0.667984	15.2845	19.1463	25.4575	18.5352	13.4464	6.77484	9.20963	29.869	17	13	11	8	18	26	middle
664	bdi-miR395f-5p_L+1	AGTTCCCTTCAAACACTTTACG	down	0.555374	-0.84847	0.668025	34.1542	18.9683	56.905	0	0	86.3792	0	16.0833	38	0	0	102	0	14	middle
665	PC-3p-272762_7	ACAAGTAATAGGGGTCGGAGC	up	2.09059	1.06391	0.671372	1.19384	2.49583	7.48749	0	0	0	3.58152	0	5	0	0	0	7	0	low
666	ptc-miR6478_R+2_2ss10GA21GA	CCGACCTTAACTCAGTTGGTAGA	up	2.06208	1.0441	0.675699	0.987997	2.03733	0	0	6.112	2.96399	0	0	0	0	5	3.5	0	0	low
667	PC-3p-23091_406	TTACTCCCTCTCTTCATCGCC	down	0.847328	-0.239008	0.67591	26.4422	22.4052	38.1862	10.6934	18.336	30.0633	26.8614	22.4018	25.5	7.5	15	35.5	52.5	19.5	middle
668	PC-5p-137337_26	CCTCCGTCCCGAATTAACTTT	down	0.600397	-0.73601	0.677621	3.39331	2.03733	0	0	6.112	7.62169	2.55823	0	0	0	5	9	5	0	low
669	bdi-MIR5183-p5_2ss20TA21TC	AAATTGTTGTCGAAATATTACATG	up	1.35329	0.436475	0.678158	10.8879	14.7345	0	27.0899	17.1136	7.62169	11.2562	13.7857	0	19	14	9	22	12	middle
670	PC-5p-101819_47	TTCTGACGACCCGGCTCACAAGT	up	1.43581	0.521862	0.678374	3.39331	4.87213	7.48749	7.12891	0	7.62169	2.55823	0	5	5	0	9	5	0	low
671	bdi-miR529-3p	GCTGTACCCTCTCTCTTCTTC	down	0.899244	-0.153215	0.681	588.185	528.922	359.4	514.707	712.659	754.547	466.621	543.387	240	361	583	891	912	473	middle
672	bdi-MIR5181c-p5_2ss12CG19AG	AATAAGTGTCTGGGATTTGGTACT	down	0.620841	-0.687705	0.682522	3.28157	2.03733	0	0	6.112	6.77484	3.06988	0	0	0	5	8	6	0	middle
673	bdi-MIR5202-p5	TCACGTAACATAAGTTTGAAC	up	1.27517	0.350686	0.684316	22.8508	29.1385	8.98499	27.0899	51.3408	21.1714	11.7679	35.6131	6	19	42	25	23	31	middle
674	ath-MIR5639-p3_2ss15GA19AG	CAATGGTGGTCCTTATGAG	up	1.42726	0.513246	0.686166	4.3131	6.15591	13.4775	4.99024	0	5.08113	3.83734	4.02083	9	3.5	0	6	7.5	3.5	middle
675	bdi-MIR5174e-p3_2ss9AT21GC	TTTATGGATCGGAGGGAGTAC	up	1.1035	0.142087	0.686837	16.6659	18.3908	16.3477	13.6637	25.1611	16.5137	19.6984	13.7857	10.9167	9.58333	20.5833	19.5	38.5	12	middle
676	PC-3p-105122_44	ACACGTCCGGACATGCTTCTCAGC	up	1.99047	0.993109	0.687178	1.79076	3.56445	0	10.6934	0	0	5.37228	0	0	7.5	0	0	10.5	0	middle
677	PC-3p-35596_252	AGATTGAGGGAGCTCGGCTGG	up	1.32876	0.410086	0.688506	14.2554	18.9421	38.1862	6.41602	12.224	7.62169	20.21	14.9345	25.5	4.5	10	9	39.5	13	middle
678	bdi-MIR7780-p3_1ss8TC	AGGGACCCTGCTGAAGACGTTTTT	down	0.793022	-0.334567	0.688791	6.14376	4.87213	7.48749	7.12891	0	8.46855	3.06988	6.89285	5	5	0	10	6	6	low
679	PC-3p-58007_128	TAATTGAACTAGGAAGTGGGCC	up	1.0859	0.118885	0.688838	13.6827	14.8579	11.98	14.2578	18.336	15.2434	9.72127	16.0833	8	10	15	18	19	14	middle
680	bdi-MIR7733-p3	ACGTCCGTTTGCGCTTCTGCTTGC	up	1.10472	0.143676	0.690881	50.4974	55.7853	74.8749	57.0313	35.4496	53.3518	52.1879	45.9524	50	40	29	63	102	40	middle
681	bdi-MIR7774-p3	ATTCCGTGGGGTGGCAACTTTAGT	down	0.79285	-0.33488	0.691014	15.7265	12.4688	23.96	0	13.4464	17.7839	17.9076	11.4881	16	0	11	21	35	10	middle
682	ptc-miR396g-5p_R+1_1ss7GA	TTCCACAGCTTTCTTGAACTTT	down	0.783529	-0.351941	0.694434	104.267	81.6963	179.7	38.4961	26.8928	125.334	101.306	86.1607	120	27	22	148	198	75	middle
683	osa-miR1848_1ss4CT	CCTTGCCGGCGCGCGCGTGCA	up	1.23907	0.309257	0.699738	16.6774	20.6645	11.98	12.1191	37.8944	10.1623	21.4891	18.3809	8	8.5	31	12	42	16	middle
684	bdi-MIR5167a-p5	TGAGTTCTTGCCGCTTTCCAC	up	1.09032	0.124756	0.701071	76.4216	83.3243	64.3925	84.1211	101.459	101.623	59.8626	67.7797	43	59	83	120	117	59	middle
685	bdi-miR9495	TGAAAAATGCCTCTGGACGTG	down	0.811113	-0.302026	0.702399	8.99536	7.29625	10.4825	11.4063	0	11.0091	10.2329	5.74404	7	8	0	13	20	5	middle
686	bdi-miR395h-5p	GTTCCCTGCAAGCACTTCACG	down	0.58558	-0.772063	0.702925	11.2947	6.61395	19.8419	0	0	29.7105	1.87603	2.29762	13.25	0	0	35.0833	3.66667	2	middle
687	PC-5p-108645_41	GACCCTCAGGTACCCTTTGAT	down	0.590165	-0.760809	0.703737	3.10693	1.8336	0	0	5.5008	0	1.27911	8.04166	0	0	4.5	0	2.5	7	low
688	bdi-miR9494	TTCATCACCTTCGTCTCCGTC	down	0.881628	-0.181758	0.706894	783.125	690.425	545.09	749.961	776.224	1193.22	525.46	630.696	364	526	635	1409	1027	549	middle
689	PC-5p-127320_30	ACTGAGAAGCACCTCCGGACGTGG	down	0.655954	-0.608334	0.707688	3.62267	2.3763	0	7.12891	0	6.77484	4.09317	0	0	5	0	8	8	0	low
690	bdi-miR5176-5p	TATGCCATGTCGTCACATATC	down	0.753173	-0.408946	0.708091	11.9901	9.03065	0	18.5352	8.5568	5.92798	22.0008	8.04166	0	13	7	7	43	7	middle
691	gma-MIR10423-p3_1ss3AC	CTCTCAATGAAAGCACCA	down	0.735421	-0.443359	0.708162	12.8821	9.4738	14.975	0	13.4464	23.7119	0	14.9345	10	0	11	28	0	13	middle
692	bdi-miR167e-3p	AGGTCATGCTGGAGTTTCATC	up	1.17891	0.23745	0.711207	159.018	187.467	143.76	124.043	294.598	72.8295	169.866	234.357	96	87	241	86	332	204	middle
693	ath-MIR5639-p5_1ss15GA	CAATGGTGGTCCTTATGA	up	1.18056	0.239472	0.713062	7.37005	8.70079	11.2312	5.70313	9.168	2.11714	7.93051	12.0625	7.5	4	7.5	2.5	15.5	10.5	middle
694	bdi-miR395c-5p	GTTCCCTGCAAGCACTTCATG	up	1.83904	0.878952	0.714688	7.05712	12.9783	38.935	0	0	21.1714	0	0	26	0	0	25	0	0	middle
695	mtr-MIR2592bj-p3_2ss10TC17AT	TCCCACTGTCCCTGTCTA	down	0.756695	-0.402216	0.715208	6.86495	5.19467	0	6.41602	9.168	5.08113	2.30241	13.2113	0	4.5	7.5	6	4.5	11.5	middle
696	PC-3p-130395_29	ACGTCCGGAGATGCTTCTCAGTTT	up	1.70952	0.773588	0.724043	3.0581	5.22787	0	15.6836	0	5.08113	4.09317	0	0	11	0	6	8	0	middle
697	gma-miR4995_L+1R+2	TAGGCAGTGGCTTGGTTAAGGGAA	up	1.14396	0.194037	0.724083	89.0913	101.917	136.272	112.637	56.8416	127.028	43.7457	96.4999	91	79	46.5	150	85.5	84	middle
698	PC-3p-89816_59	ATCTTTTTGTTGGACGGAGGGAGT	down	0.704409	-0.505515	0.725114	2.69878	1.90104	0	5.70313	0	2.54056	1.53494	4.02083	0	4	0	3	3	3.5	low
699	bdi-MIR5169a-p3	TATTTTTCTATAAACTTGGTC	up	1.70268	0.767805	0.728996	3.11102	5.29707	0	0	15.8912	6.77484	2.55823	0	0	0	13	8	5	0	middle
700	bdi-MIR169f-p5	AGGATGCAGCCAAGGATGACT	up	1.76831	0.822369	0.729266	1.41142	2.49583	7.48749	0	0	4.23427	0	0	5	0	0	5	0	0	middle
701	bdi-miR156d-3p_L+1	TGCTCACTGCTCTGTCTGTCACC	up	1.0476	0.0670845	0.729561	1400.17	1466.82	1720.63	1163.44	1516.39	1491.73	1298.05	1410.74	1149	816	1240.5	1761.5	2537	1228	high
702	bdi-miR169e-3p_L+2	TAGGCAGTCTCCTTGGCTAGC	down	0.656352	-0.607457	0.729952	7.34529	4.8211	0	7.12891	7.3344	19.4777	2.55823	0	0	5	6	23	5	0	middle
703	bdi-MIR7726b-p5_2ss21CT22AG	ACGTCACTTCACCGAAATTATGAA	up	1.32904	0.410389	0.73336	1.66045	2.20682	0	3.56445	3.056	0	1.53494	3.44643	0	2.5	2.5	0	3	3	low
704	bdi-MIR7726b-p3_2ss21CT22AG	ACGTCACTTCACCGAAATTATGAA	up	1.32904	0.410389	0.73336	1.66045	2.20682	0	3.56445	3.056	0	1.53494	3.44643	0	2.5	2.5	0	3	3	low
705	hvu-miR5049f_R+3	AATTAATATGGATCGGAGGGAGTA	down	0.826433	-0.275031	0.735413	19.4139	16.0443	22.4625	0	25.6704	21.1714	25.5823	11.4881	15	0	21	25	50	10	middle
706	bdi-MIR444c-p3	ACTTGAGGCAGCAACTGCATA	up	1.14228	0.19191	0.735903	11.0052	12.571	11.2312	14.2578	12.224	4.6577	9.9771	18.3809	7.5	10	10	5.5	19.5	16	middle
707	bdi-MIR7726a-p5_2ss10AG21CT	ATGGTACGGGCGTCGCGGTATGTC	up	1.11659	0.159094	0.737451	8.41256	9.39335	14.2262	7.8418	6.112	6.77484	8.69798	9.76488	9.5	5.5	5	8	17	8.5	middle
708	bdi-MIR7726a-p3_2ss10AG21CT	ATGGTACGGGCGTCGCGGTATGTC	up	1.11659	0.159094	0.737451	8.41256	9.39335	14.2262	7.8418	6.112	6.77484	8.69798	9.76488	9.5	5.5	5	8	17	8.5	middle
709	ath-miR8175_L+4	GTTCGATCCCCGGCAACGGCGCCA	up	1.08287	0.114861	0.739052	117.061	126.762	84.6087	170.381	125.296	104.587	115.632	130.964	56.5	119.5	102.5	123.5	226	114	middle
710	bdi-miR5165-5p_L-1R+2	TCTTGGGCTCTAGGTAGGTTCA	up	1.11369	0.155352	0.739629	95.943	106.851	160.232	69.8633	90.4576	78.7575	117.167	91.9047	107	49	74	93	229	80	middle
711	PC-3p-103124_46	ATGACGTTGCATCTGATTGGTGGC	up	1.28649	0.363435	0.74048	6.65021	8.55539	0	17.1094	8.5568	4.23427	7.67469	8.04166	0	12	7	5	15	7	middle
712	PC-3p-50987_156	GTGCACGCGTCGCCGTCAAGAGG	down	0.828807	-0.270892	0.754618	13.993	11.5975	11.98	22.8125	0	16.9371	11.2562	13.7857	8	16	0	20	22	12	middle
713	osa-MIR5805-p5_2ss3AG17GA	GGGGCACTGCGCTGCAAC	down	0.906968	-0.140876	0.756079	13.6209	12.3537	8.23624	13.5449	15.28	17.3605	7.41887	16.0833	5.5	9.5	12.5	20.5	14.5	14	middle
714	osa-miR5072_L-3_1ss4TA	ATCCCCAGCGGAGTCGCCA	up	1.10725	0.146979	0.757021	4.29613	4.75688	4.4925	4.27735	5.5008	5.92798	1.79076	5.16964	3	3	4.5	7	3.5	4.5	low
715	bdi-miR156b-3p_L+1	TGCTCACTTCTCTCTCTGTCACC	down	0.933208	-0.0997289	0.762113	178.619	166.688	148.252	139.727	212.086	221.452	190.332	124.071	99	98	173.5	261.5	372	108	middle
716	bdi-MIR172a-p5_2ss8AG17TA	GATTCACGTCGGGTTCACCA	down	0.931554	-0.102289	0.762347	364.271	339.338	232.112	410.625	375.277	270.147	364.292	458.375	155	288	307	319	712	399	middle
717	PC-3p-27959_333	ACCTTGGCACCTGACATGTGGACC	down	0.82656	-0.274809	0.763097	23.4941	19.4193	0	39.9219	18.336	30.4868	20.4658	19.5298	0	28	15	36	40	17	middle
718	gma-MIR5368-p3_1ss7TC	ACTGTTCCCTGGGATTGGCTT	down	0.88268	-0.180037	0.764454	2656.1	2344.49	2326.36	3129.59	1577.51	3003.37	1060.13	3904.8	1553.5	2195	1290.5	3546.5	2072	3399	high
719	bdi-MIR7733-p5	AACGGACGTCTAACTCACTGCAGC	up	1.19577	0.257935	0.770762	27.8864	33.3456	34.4425	31.3672	34.2272	15.2434	60.3742	8.04166	23	22	28	18	118	7	middle
720	bdi-MIR9490-p3	GAAGGGTGTGGCTTGGCGCTAAGC	down	0.797264	-0.326871	0.774537	6.55814	5.22857	0	7.12891	8.5568	0	8.18633	11.4881	0	5	7	0	16	10	middle
721	bdi-MIR167f-p3	ATCATGCCTGACAGCCTCATT	up	1.57598	0.656253	0.775661	2.21713	3.49416	10.4825	0	0	0	6.6514	0	7	0	0	0	13	0	middle
722	PC-3p-87584_62	ATGTACATCAGTAACGGTCGCTCC	up	1.2493	0.321123	0.779297	3.62856	4.53316	7.48749	0	6.112	4.23427	6.6514	0	5	0	5	5	13	0	middle
723	bdi-miR5176-3p	TGTGATGATGTGGCATAGAAT	down	0.875053	-0.192557	0.780967	16.1065	14.094	19.4675	14.2578	8.5568	8.46855	12.2795	27.5714	13	10	7	10	24	24	middle
724	bdi-miR7782-5p	GCGGCATGGTATTAGAGCAAGTTG	up	1.11445	0.156327	0.782526	43.8386	48.8558	70.3825	45.625	30.56	29.6399	68.5606	33.3155	47	32	25	35	134	29	middle
725	ath-miR158a-3p	TCCCAAATGTAGACAAAGCA	down	0.656118	-0.607974	0.790127	3.10513	2.03733	0	0	6.112	9.3154	0	0	0	0	5	11	0	0	middle
726	bdi-MIR5181b-p3	TTATTATGGATCGGAGGGAGT	down	0.92599	-0.110931	0.790257	138.318	128.081	141.014	114.063	129.167	170.218	172.936	71.8006	94.1667	80	105.667	201	338	62.5	middle
727	bdi-miR5179	TTTTGCTCAAGACCGCGCAAC	up	1.52078	0.604809	0.79109	2.29762	3.49416	10.4825	0	0	0	0	6.89285	7	0	0	0	0	6	middle
728	PC-5p-202697_13	AGTGCACTGCCCGGAATTCACCCA	up	1.52078	0.604809	0.79109	2.29762	3.49416	10.4825	0	0	0	0	6.89285	7	0	0	0	0	6	middle
729	PC-5p-106925_43	TGGATCTAAAACGTGTGGTGC	up	1.52037	0.604422	0.791208	0.938017	1.42613	0	0	4.2784	0	2.81405	0	0	0	3.5	0	5.5	0	low
730	PC-3p-80379_73	AACTTAATGTGTGACGGAGGGAGT	down	0.820214	-0.285928	0.79638	5.38108	4.41364	0	7.12891	6.112	8.46855	7.67469	0	0	5	5	10	15	0	middle
731	bdi-MIR7762-p5	ATAGAGACCATCCAACGGTAGAGA	up	1.17504	0.232715	0.796528	17.39	20.434	20.965	8.55469	31.7824	27.0993	25.0706	0	14	6	26	32	49	0	middle
732	bdi-miR167a	TGAAGCTGCCAGCATGATCTA	down	0.902246	-0.148408	0.797497	257.896	232.685	394.484	160.434	143.137	233.046	208.142	332.498	263.429	112.524	117.095	275.19	406.81	289.429	middle
733	bdi-MIR159b-p5	GAGCTCCTATCATTCCAATG	down	0.889508	-0.16892	0.798937	301.265	267.978	241.097	320.801	242.035	331.967	479.924	91.9047	161	225	198	392	938	80	middle
734	bdi-miR5185l-3p	TTTGGAGATTGACTTAGAAGC	up	1.49322	0.578427	0.799189	1.36439	2.03733	0	0	6.112	0	4.09317	0	0	0	5	0	8	0	low
735	lja-MIR7530-p5_2ss14TC19TC	CTCTCCTCCTTCCCCTCTCC	up	1.49322	0.578427	0.799189	0.682195	1.01867	0	0	3.056	0	2.04658	0	0	0	2.5	0	4	0	low
736	lja-MIR7530-p3_2ss14TC19TC	CTCTCCTCCTTCCCCTCTCC	up	1.49322	0.578427	0.799189	0.682195	1.01867	0	0	3.056	0	2.04658	0	0	0	2.5	0	4	0	low
737	PC-3p-117590_35	TGACGGTAGCTTCTCGTGCGT	up	1.49322	0.578427	0.799189	1.36439	2.03733	0	0	6.112	0	4.09317	0	0	0	5	0	8	0	low
738	bdi-MIR7726b-p5_2ss8AG21TA	AAATTACGAATCTGCCACCGATGT	up	1.21205	0.277454	0.80024	3.24537	3.93357	8.23624	3.56445	0	2.96399	3.3257	3.44643	5.5	2.5	0	3.5	6.5	3	low
739	bdi-MIR7726b-p3_2ss8AG21TA	AAATTACGAATCTGCCACCGATGT	up	1.21205	0.277454	0.80024	3.24537	3.93357	8.23624	3.56445	0	2.96399	3.3257	3.44643	5.5	2.5	0	3.5	6.5	3	low
740	PC-5p-224977_11	TGTGGTCTGTGTAAAAATACC	up	1.48932	0.574649	0.800359	1.91468	2.85156	0	8.55469	0	0	0	5.74404	0	6	0	0	0	5	low
741	PC-5p-162613_19	ACCTGTCGGTGCCACCGTGGCGTC	down	0.745009	-0.42467	0.803181	3.28157	2.4448	0	0	7.3344	6.77484	3.06988	0	0	0	6	8	6	0	low
742	PC-3p-157318_20	AGATCTTTATGGAACGGAGGGAGT	up	1.46341	0.549337	0.808262	0.852743	1.24792	3.74375	0	0	0	2.55823	0	2.5	0	0	0	5	0	low
743	bdi-miR7758-3p_L-1R+1_1ss16TG	AGCGGTCAACTAACGGTAGTGGCA	up	1.30112	0.379756	0.808534	14.1029	18.3496	47.92	7.12891	0	4.23427	17.396	20.6786	32	5	0	5	34	18	middle
744	bdi-MIR7764-p5	TTGCGGCCCATAACCTAGATC	up	1.24412	0.315129	0.811976	22.9676	28.5745	67.3875	0	18.336	11.0091	33.7686	24.125	45	0	15	13	66	21	middle
745	bdi-miR7723b-3p	ATGAAGGTAGTAGTTTCAAAATGG	up	1.44795	0.534007	0.813102	2.29762	3.32682	0	9.98047	0	0	0	6.89285	0	7	0	0	0	6	middle
746	osa-MIR5529-p5_2ss1TA19AG	AGTGTGGATGATTTAGAAG	up	1.44346	0.52953	0.814523	0.705712	1.01867	0	0	3.056	2.11714	0	0	0	0	2.5	2.5	0	0	low
747	bdi-miR393a	TCCAAAGGGATCGCATTGATC	down	0.898935	-0.153712	0.816222	394.613	354.731	283.776	342.188	438.23	139.308	648.767	395.765	189.5	240	358.5	164.5	1268	344.5	middle
748	bdi-miR395a	TGAAGTGTTTGGGGGAACTC	up	1.42225	0.508176	0.816456	18.7532	26.6717	80.0152	0	0	52.5515	2.19371	1.51434	53.4326	0	0	62.0549	4.28755	1.31818	middle
749	bdi-miR172a-3p	AGAATCTTGATGATGCTGCAT	up	1.08816	0.121895	0.819494	394.738	429.54	309.982	399.219	579.417	240.507	318.755	624.952	207	280	474	284	623	544	middle
750	bdi-MIR5171b-p5_2ss19CT20AG	AAGTGACGAAATATTACATGTATC	down	0.857111	-0.222446	0.826182	10.6748	9.14948	7.48749	19.9609	0	14.3965	6.13975	11.4881	5	14	0	17	12	10	middle
751	PC-5p-180181_16	AAATACACCCGCGGTCCTGCTATT	up	1.40302	0.488533	0.827691	1.69371	2.3763	0	7.12891	0	5.08113	0	0	0	5	0	6	0	0	low
752	bdi-miR444c	TGCAGTTGTTGTCTCAAGCTT	down	0.948132	-0.0768408	0.830655	7723.36	7322.76	10073.7	5189.13	6705.47	5793.33	8863.5	8513.25	6727	3639.5	5485.5	6841	17323.5	7410.5	high
753	gma-miR156a_R+2_1ss20CT	TGACAGAAGAGAGTGAGCATTT	down	0.750165	-0.41472	0.831068	24.9858	18.7435	0	0	56.2304	4.23427	64.979	5.74404	0	0	46	5	127	5	middle
754	bdi-miR156g-3p_L+1	TGCTCACCCTCTCTCTGTCAGC	down	0.896535	-0.157568	0.832031	19.681	17.6447	14.2262	5.70313	33.0048	13.5497	24.8148	20.6786	9.5	4	27	16	48.5	18	middle
755	bdi-miR169j-5p_R+2	TAGCCAGGAATGGCTTGCCTACG	up	1.12375	0.168327	0.839356	54.0561	60.7458	19.4675	52.7539	110.016	32.1805	82.8866	47.1012	13	37	90	38	162	41	middle
756	mtr-MIR2592bj-p3_2ss12TC19AT	ATTCCCACTGTCCCTGTCT	up	1.08186	0.113518	0.840564	57.6849	62.4071	34.4425	85.5469	67.232	79.1809	26.0939	67.7797	23	60	55	93.5	51	59	middle
757	PC-5p-32425_282	AGGTCATTGTGGATGTCATGCATG	down	0.869959	-0.20098	0.842608	16.4198	14.2846	31.4475	11.4063	0	19.4777	19.4425	10.3393	21	8	0	23	38	9	middle
758	bdi-miR5169a	TTTGACCAAGTTTGTAGAACA	down	0.814708	-0.295646	0.843206	5.95962	4.85535	0	3.56445	11.0016	0	4.09317	13.7857	0	2.5	9	0	8	12	middle
759	bdi-miR395d-5p_L-3R+2	GGTTCCCTCCAAACACTTCAGC	up	1.32027	0.40083	0.846591	1150.65	1519.17	4386.17	69.8633	101.459	3245.15	130.981	75.8214	2929	49	83	3832	256	66	high
760	bdi-MIR5185b-p3	TAGAAGCGGGACTTTTGCGGG	down	0.870388	-0.20027	0.848753	15.7622	13.7192	27.1422	11.1956	2.81985	8.87273	29.9022	8.51163	18.125	7.85227	2.30682	10.4773	58.4432	7.40909	middle
761	bdi-MIR169i-p5	TGCCCACGTTCTGTTTCATCA	down	0.917169	-0.12474	0.848895	328.909	301.665	202.162	188.203	514.63	181.227	457.411	348.089	135	132	421	214	894	303	middle
762	osa-miR5072_L-4	TCCCCAGCGGAGTCGCCA	up	1.08727	0.12071	0.849245	83.3413	90.6144	65.89	85.5469	120.406	131.262	24.559	94.2023	44	60	98.5	155	48	82	middle
763	bdi-miR7723b-5p	ATTTTGATACTACTACCTTCATCA	down	0.899128	-0.153401	0.849415	14.1224	12.6979	0	18.5352	19.5584	10.1623	18.4193	13.7857	0	13	16	12	36	12	middle
764	bdi-miR7731-3p	AGGTTTGCTCTGGACTTTGGAATC	up	1.06179	0.086497	0.855124	777.561	825.606	923.957	808.418	744.441	699.502	1206.97	426.208	617	567	609	826	2359	371	middle
765	bdi-MIR531-p3	CCGCACGCTCCTTCGTCGAGT	down	0.804686	-0.313501	0.860071	19.7483	15.8912	0	0	47.6736	15.2434	44.0015	0	0	0	39	18	86	0	middle
766	hvu-MIR5049d-p3_2ss7AC18AT	TTTAGGCACGGAGGGAGTATT	up	1.25974	0.333128	0.863084	2.26417	2.85227	0	0	8.5568	4.23427	2.55823	0	0	0	7	5	5	0	low
767	bdi-MIR7775-p3	AGCACCTGTCCTATAGAACACAAG	down	0.938517	-0.0915456	0.866651	42.9067	40.2687	59.9	41.3477	19.5584	40.649	59.3509	28.7202	40	29	16	48	116	25	middle
768	bdi-miR393a_L+1R-1	CTCCAAAGGGATCGCATTGAT	down	0.920558	-0.119419	0.871799	1329.86	1224.21	951.661	1186.25	1534.72	427.238	2365.85	1196.48	635.5	832	1255.5	504.5	4624	1041.5	high
769	bdi-miR395o-5p	ATTCCCTACAAGCACTTCACA	down	0.836565	-0.257451	0.889632	71.1792	59.546	161.73	7.12891	9.7792	190.542	9.20963	13.7857	108	5	8	225	18	12	middle
770	bdi-miR5174c-3p_L-1R+1	AATTTTGCGTGGAACTGAGGGAGC	down	0.971021	-0.0424255	0.893191	77.0639	74.8306	59.9	99.8047	64.7872	90.6134	80.8401	59.7381	40	70	53	107	158	52	middle
771	PC-3p-67792_99	AAATCTTTGTGGGACGGAGGGAGT	down	0.847373	-0.23893	0.894897	3.53445	2.995	8.98499	0	0	8.04512	2.55823	0	6	0	0	9.5	5	0	low
772	bdi-MIR7752-p3	AATGTTGGAGTCAATAGGGGT	down	0.942765	-0.0850302	0.895247	29.1542	27.4855	37.4375	24.2383	20.7808	24.5588	49.118	13.7857	25	17	17	29	96	12	middle
773	PC-3p-242903_9	ACATGTCAGCCATTCAAAGTCAGA	up	1.18539	0.24536	0.89559	3.60839	4.27735	0	12.832	0	5.08113	0	5.74404	0	9	0	6	0	5	middle
774	bdi-miR7764-3p	AAATAGATCTTGGCGTTATGGG	up	1.21951	0.286303	0.896274	2.04658	2.49583	7.48749	0	0	0	6.13975	0	5	0	0	0	12	0	low
775	bdi-MIR5174b-p5_1ss11GA	AAAGATTGGCACGGTTTTGAACTA	down	0.973277	-0.0390781	0.911006	109.842	106.907	149.999	99.2107	71.5104	116.584	111.752	101.191	100.167	69.5833	58.5	137.667	218.417	88.0833	middle
776	ptc-miR6476a_L-2	AGTGGAGATGAAACATGA	down	0.887576	-0.172057	0.91186	2.98401	2.64853	0	0	7.9456	2.11714	2.81405	4.02083	0	0	6.5	2.5	5.5	3.5	low
777	bdi-MIR167g-p3	AGATCATCTGGCAGCTTCATT	up	1.10949	0.149895	0.912225	15.4434	17.1343	26.955	0	24.448	8.46855	37.8618	0	18	0	20	10	74	0	middle
778	bdi-miR7723a-5p	TGAAACAACTATCTTGGCCTTCTC	up	1.02012	0.0287337	0.915041	122.367	124.829	137.77	91.25	145.466	95.6946	138.144	133.262	92	64	119	113	270	116	middle
779	bdi-miR7731-5p	TTCCAAATTCCTGAGCAAACATAT	up	1.05157	0.0725473	0.916624	43.2391	45.469	79.3674	22.8125	34.2272	24.5588	51.1646	53.994	53	16	28	29	100	47	middle
780	bdi-MIR7709-p5	TCGTGCGGGCCTTGGTGCTCA	up	1.03107	0.0441356	0.91724	56.7317	58.4941	35.94	61.3086	78.2336	64.3609	69.0722	36.7619	24	43	64	76	135	32	middle
781	gma-MIR5368-p5_1ss7TC	ACTGTTCCCTGGGATTGGCTTT	down	0.957279	-0.0629888	0.918471	230.111	220.28	207.404	295.137	158.301	227.804	94.9103	367.619	138.5	207	129.5	269	185.5	320	middle
782	bdi-MIR7725a-p5	GATCACATCGTTTGCACACAAAAT	up	1.08375	0.116027	0.919053	4.64346	5.03233	8.98499	0	6.112	0	8.18633	5.74404	6	0	5	0	16	5	middle
783	bdi-miR7754-3p	TTCTCTCGGCTAAGGAACTGC	down	0.976348	-0.034533	0.920382	139.552	136.251	160.232	139.727	108.794	186.308	138.144	94.2023	107	98	89	220	270	82	middle
784	bdi-MIR5174b-p3_1ss20TC	TTATGGAACGGAGGGAGTACA	up	1.03537	0.0501411	0.920392	31.2796	32.3858	38.0614	14.3766	44.7195	36.8382	34.0245	22.9762	25.4167	10.0833	36.5833	43.5	66.5	20	middle
785	bdi-MIR5174a-p3_1ss6AG	TTATGGAACGGAGGGAGTACA	up	1.03537	0.0501411	0.920392	31.2796	32.3858	38.0614	14.3766	44.7195	36.8382	34.0245	22.9762	25.4167	10.0833	36.5833	43.5	66.5	20	middle
786	bdi-miR5180a_L+4R-1	AAAATAAGTGTCTCAGTTTTGAAC	down	0.918788	-0.122196	0.928009	3.57563	3.28525	3.74375	0	6.112	2.54056	8.18633	0	2.5	0	5	3	16	0	low
787	bdi-miR7730-3p	AACTTTCTCCCGCAGCTGTTCTGT	down	0.955521	-0.0656399	0.928064	88.1226	84.2031	140.765	21.3867	90.4576	85.5323	124.842	53.994	94	15	74	101	244	47	middle
788	gma-MIR5368-p3_2ss1TC21TC	CCCTGGGATTGGCTTTGGGCCT	up	1.02939	0.0417881	0.929694	2548.72	2623.62	2369.79	3412.61	2088.47	3110.07	1203.39	3332.69	1582.5	2393.5	1708.5	3672.5	2352	2901	high
789	gma-MIR4995-p3_2ss9GT20GC	AGTGGCTTTGTTAAGGGAAC	up	1.05433	0.0763237	0.930218	67.8582	71.5448	49.4175	44.1992	121.018	65.2078	122.283	16.0833	33	31	99	77	239	14	middle
790	bdi-miR396e-5p	TTCCACAGCTTTCTTGAACTT	up	1.0543	0.0762902	0.935612	2477.67	2612.21	5517.78	1245.18	1073.67	2909.23	1831.35	2692.42	3684.67	873.333	878.333	3435.33	3579.33	2343.67	high
791	bdi-MIR7726a-p5_1ss18CT	ATCTGTCACCGTTGTCCTCACACG	up	1.1257	0.170826	0.937531	1.10857	1.24792	3.74375	0	0	0	3.3257	0	2.5	0	0	0	6.5	0	low
792	osa-MIR5339-p5_1ss3GA	TGAGAATATTCTTTATCTGTT	up	1.03261	0.046289	0.944832	27.3042	28.1945	17.97	29.9414	36.672	15.2434	18.4193	48.25	12	21	30	18	36	42	middle
793	PC-3p-130647_29	ATTTAGGTAGCGGTTTCTCCAAGA	down	0.902162	-0.148542	0.945612	2.25828	2.03733	0	0	6.112	6.77484	0	0	0	0	5	8	0	0	low
794	PC-5p-188029_14	TTATACCTTATACTCCCTCCGTCT	down	0.902162	-0.148542	0.945612	2.25828	2.03733	0	0	6.112	6.77484	0	0	0	0	5	8	0	0	low
795	mtr-MIR2592bj-p3_1ss12TC	ATTCCCACTGTCCCTGTC	down	0.97575	-0.0354167	0.946057	36.2097	35.3316	26.955	35.6445	43.3952	55.0455	17.396	36.1875	18	25	35.5	65	34	31.5	middle
796	bdi-MIR7726b-p5_2ss8AG24TC	ATAACGAGCGGTGGCATATTGACC	down	0.970091	-0.0438078	0.946477	7.47025	7.24683	5.24125	12.832	3.6672	9.3154	5.6281	7.46726	3.5	9	3	11	11	6.5	middle
797	bdi-MIR7726b-p5_1ss22GC	AATTTTGATGACATGACGTACCGC	up	1.08418	0.116608	0.946581	3.22286	3.49416	10.4825	0	0	2.96399	1.53494	5.16964	7	0	0	3.5	3	4.5	middle
798	PC-5p-42226_203	ACACCTCCGGAGATGCTTCTCAGC	up	1.02559	0.0364541	0.948549	15.2982	15.6897	19.4675	17.8223	9.7792	13.5497	24.3032	8.04166	13	12.5	8	16	47.5	7	middle
799	gma-miR6300_R+2	GTCGTTGTAGTATAGTGGTA	down	0.910153	-0.135819	0.950238	1.79076	1.62987	0	0	4.8896	0	5.37228	0	0	0	4	0	10.5	0	middle
800	PC-3p-134408_27	ACGGGCGGCCTGCCAGTTAGTGAT	down	0.918905	-0.122013	0.955268	1.10857	1.01867	0	0	3.056	0	3.3257	0	0	0	2.5	0	6.5	0	low
801	bdi-MIR5185k-p5_1ss15CT	TCCCGCAAAAGTCCTGCTTCT	down	0.96723	-0.0480691	0.955611	30.3689	29.3737	49.4175	22.8125	15.8912	56.7393	14.8377	19.5298	33	16	13	67	29	17	middle
802	PC-5p-199863_13	AGTTCCGCCCTGGTACCGGTCTGA	down	0.938407	-0.0917138	0.957472	2.60526	2.4448	0	0	7.3344	4.23427	3.58152	0	0	0	6	5	7	0	low
803	bdi-miR531	GATGCTCGCCGGAGCAGCGTGCTG	up	1.01694	0.0242318	0.957966	56.4455	57.4016	56.905	54.1797	61.12	24.5588	74.7003	70.0773	38	38	50	29	146	61	middle
804	PC-3p-150355_22	AGCCCAGTCGGCTTAGCCAAGGCC	down	0.931088	-0.103011	0.962205	2.68055	2.49583	7.48749	0	0	0	0	8.04166	5	0	0	0	0	7	low
805	ptc-MIR6476a-p3_2ss12AG17GC	AGTGGAGATGAGACATCA	down	0.944482	-0.0824047	0.963491	6.47127	6.112	0	0	18.336	0	5.6281	13.7857	0	0	15	0	11	12	middle
806	PC-3p-203128_12	TAACGGTCGTCCGAACGCGCC	up	1.0638	0.0892221	0.967249	2.68055	2.85156	0	8.55469	0	0	0	8.04166	0	6	0	0	0	7	low
807	PC-5p-133137_28	AGGTTCCACGTGTGCACTCGAGCC	up	1.05217	0.073369	0.968213	3.32091	3.49416	10.4825	0	0	0	3.06988	6.89285	7	0	0	0	6	6	middle
808	bdi-MIR7734-p3	TATATGCCGTTAACCTAGTCA	up	1.02076	0.0296431	0.973754	5.25506	5.36416	0	9.98047	6.112	5.92798	4.09317	5.74404	0	7	5	7	8	5	middle
809	bdi-miR444c_2ss18GT19CT	TGCAGTTGTTGTCTCAATTTT	down	0.989821	-0.01476	0.979651	8.13133	8.04856	9.73374	8.91114	5.5008	7.19826	13.1749	4.02083	6.5	6.25	4.5	8.5	25.75	3.5	middle
810	bdi-MIR7726b-p5_2ss21GC24GT	ATTTTGATGACATGACGTACCGCT	down	0.978709	-0.0310478	0.983689	3.95807	3.8738	4.4925	7.12891	0	0	1.53494	10.3393	3	5	0	0	3	9	middle
811	bdi-MIR7726b-p3_2ss21GC24GT	ATTTTGATGACATGACGTACCGCT	down	0.978709	-0.0310478	0.983689	3.95807	3.8738	4.4925	7.12891	0	0	1.53494	10.3393	3	5	0	0	3	9	middle
812	PC-5p-133721_28	TGGATGGCTGACATGTGGACC	down	0.975856	-0.0352599	0.983954	3.34038	3.25973	0	0	9.7792	5.92798	4.09317	0	0	0	8	7	8	0	middle
813	bdi-miR396e-3p_L-1R+1	GTCAAGAAAGCTGTGGGAAGA	up	1.01225	0.017567	0.984107	107.426	108.743	206.655	75.5664	44.0064	110.938	42.4666	168.875	138	53	36	131	83	147	middle
814	osa-MIR2118e-p3_1ss13TA	GAAAAGAGAGTCAAAGAG	down	0.983706	-0.0237002	0.986213	3.83096	3.76854	0	6.41602	4.8896	0	2.30241	9.19047	0	4.5	4	0	4.5	8	low
815	bdi-miR7708b-3p	AAATGGCCCGAGAATTGTAATGGT	up	1.01022	0.0146718	0.987729	22.3507	22.5792	44.925	22.8125	0	25.4056	16.3727	25.2738	30	16	0	30	32	22	middle
816	PC-5p-250353_9	TTCCCTCCTTCCCAAAATAAG	down	0.982393	-0.0256281	0.99058	2.54056	2.49583	7.48749	0	0	7.62169	0	0	5	0	0	9	0	0	low
817	bdi-miR7783-3p	AGCTCTGATACCATGTGGATGAGA	up	1.01017	0.0146015	0.994633	2.82285	2.85156	0	8.55469	0	8.46855	0	0	0	6	0	10	0	0	middle
818	ath-MIR8175-p5_2ss16TC20AC_1	TAGTGGTAAGTATTCCCGCCT	up	1.00807	0.0115951	0.994924	1.41437	1.42578	0	4.27735	0	2.96399	1.27911	0	0	3	0	3.5	2.5	0	middle

## Sheet: M-24VSM-0
red is pvalue<=0.001,orange is pvalue <=0.01,blue is pvalue<=0.05,green is pvalue <=0.1.
Index	miR_name	miR_seq	up/down	fold_change(Mock24h(mean)/Mock0h(mean))	log2(fold_change)	pvalue(t_test)	Mock0h(mean)	Mock24h(mean)	Mock0h/mock0h_1(norm)	Mock0h/mock0h_2(norm)	Mock0h/mock0h_3(norm)	Mock24h/mock24h_1(norm)	Mock24h/mock24h_2(norm)	Mock24h/mock24h_3(norm)	Mock0h/mock0h_1(raw)	Mock0h/mock0h_2(raw)	Mock0h/mock0h_3(raw)	Mock24h/mock24h_1(raw)	Mock24h/mock24h_2(raw)	Mock24h/mock24h_3(raw)
1	PC-5p-41594_207	ATACCTCCGTCCCAAAATAAGTGT	up	2.58844	1.37208	0.00664997	4.40932	11.4133	4.58386	5.92811	2.71599	11.0804	9.907	13.2524	5.5	5	3.5	14	9.5	9
2	osa-miR159e_R-1_1ss1AT	TTTGGATTGAAGGGAGCTCC	down	0.348831	-1.5194	0.00886403	13.8973	4.8478	13.3349	12.449	15.9079	7.51885	2.6071	4.41746	16	10.5	20.5	9.5	2.5	3
3	bdi-MIR7729b-p5	AGGCCATGTAGAGCTAATTTTGTG	down	-inf	-inf	0.00962781	3.67039	0	4.16715	2.96405	3.87998	0	0	0	5	2.5	5	0	0	0
4	bdi-MIR7729a-p5	AGGCCATGTAGAGCTAATTTTGTG	down	-inf	-inf	0.00962781	3.67039	0	4.16715	2.96405	3.87998	0	0	0	5	2.5	5	0	0	0
5	bdi-MIR397a-p3	TCACCGGCGCTGCACACAGT	down	0.467226	-1.09781	0.00997211	624.571	291.816	537.562	610.595	725.556	230.314	371.252	273.882	645	515	935	291	356	186
6	bdi-miR169j-5p_R+2	TAGCCAGGAATGGCTTGCCTACG	up	2.35901	1.23818	0.0179578	26.1158	61.6075	15.8352	23.7124	38.7998	58.5679	68.8276	57.4269	19	20	50	74	66	39
7	ata-miR408-3p_R-1_1ss18GC	TGCACTGCCTCTTCCCTCC	down	0.165402	-2.59595	0.0185453	17.8049	2.94497	15.0017	21.3412	17.0719	0	0	8.83491	18	18	22	0	0	6
8	bdi-miR408-5p_L+1R-1	ACAGGGATGGAGCAGAGCATG	down	0.205286	-2.28429	0.0191766	720.089	147.824	570.066	903.444	686.757	97.3493	210.654	135.469	684	762	885	123	202	92
9	bdi-MIR444c-p5	TGGTGACAAACTTGAGGCAGC	down	0.311103	-1.68453	0.0214963	121.739	37.8734	107.512	152.945	104.759	47.4875	39.628	26.5047	129	129	135	60	38	18
10	bdi-MIR7757-p3_1ss11CT	CTACGTGAGCTCGGAGAGAGT	up	6.89949	2.78649	0.0230903	182.988	1262.53	133.349	88.9216	326.694	1370.81	1546.53	870.239	160	75	421	1732	1483	591
11	ata-miR408-3p_R+2_1ss19CG	TGCACTGCCTCTTCCCTGGCTT	down	0.419314	-1.2539	0.0238902	1300.63	545.371	1222.64	1590.51	1088.72	242.978	692.968	700.167	1467	1341.5	1403	307	664.5	475.5
12	bdi-MIR7743-p5_1ss15TC	ATCTACTGATAGTTCGACTGCATG	up	2.01167	1.0084	0.0321732	27.2966	54.9119	25.0029	34.383	22.5039	53.8191	66.7419	44.1746	30	29	29	68	64	30
13	PC-5p-45535_183	TGTTGACCACCTTTGACTGCC	down	0.600014	-0.736931	0.0331279	20.6333	12.3803	20.8357	17.7843	23.2799	12.6633	15.6426	8.83491	25	15	30	16	15	6
14	PC-3p-108622_41	ATTTAATATGAGAGGGAGGGAGCA	up	inf	inf	0.0346043	0	3.82821	0	0	0	2.37437	4.69279	4.41746	0	0	0	3	4.5	3
15	gma-miR394a-5p_L+1	ATTGGCATTCTGTCCACCTCC	down	0.363134	-1.46143	0.0387658	17.0696	6.19855	17.0853	20.1556	13.9679	3.16583	3.64995	11.7799	20.5	17	18	4	3.5	8
16	bdi-MIR169i-p3	ATGGATGAGATGTGATTGTATG	down	-inf	-inf	0.0418308	79.1216	0	45.8386	98.4066	93.1195	0	0	0	55	83	120	0	0	0
17	bdi-MIR164b-p3	CATGTGTTCTTCTCCTCCATC	down	0.161068	-2.63426	0.0427862	517.447	83.3443	326.704	614.152	611.485	106.847	81.3417	61.8444	392	518	788	135	78	42
18	bdi-miR5179	TTTTGCTCAAGACCGCGCAAC	down	0.174675	-2.51725	0.0451741	7.55171	1.3191	5.00058	10.6706	6.98396	3.95729	0	0	6	9	9	5	0	0
19	bdi-MIR5184-p5	TGTTAGAACACGTGCGCCTGC	down	0.209814	-2.25282	0.045684	6.28698	1.3191	7.50087	5.92811	5.43197	3.95729	0	0	9	5	7	5	0	0
20	bdi-miR171c-5p	CGGTATTGGTGCGGTTCAATC	down	-inf	-inf	0.0484097	5.70749	0	4.16715	8.29935	4.65598	0	0	0	5	7	6	0	0	0
21	bdi-MIR5183-p5_2ss20TA21TC	AAATTGTTGTCGAAATATTACATG	up	3.01125	1.59036	0.0489456	4.77084	14.3662	5.00058	0	9.31195	11.8719	13.5569	17.6698	6	0	12	15	13	12
22	bdi-miR5049-3p_L-2R-1_2ss13AG21AG	AGTAATATGGGTCGGAGGGAG	up	1.93247	0.950446	0.0499598	36.0696	69.7033	30.0035	33.1974	45.0078	75.1885	82.3845	51.537	36	28	58	95	79	35
Following miRNAs do not show significant difference (p-value<=0.05).
23	bdi-MIR7757-p5	CACAAAACCTTCAGCTACCCA	up	1.68604	0.753635	0.0616698	9291.99	15666.6	9128.55	10323.2	8424.21	18002.5	16902.4	12095	10953	8707	10856	22746	16208	8214
24	bdi-miR5062a	TGAACCTTGGGGAAAAGCCGCCT	up	1.38907	0.474115	0.0627115	376.976	523.644	303.368	380.585	446.974	531.86	451.55	587.522	364	321	576	672	433	399
25	bdi-MIR5171b-p5_2ss19CT20AG	AAGTGACGAAATATTACATGTATC	up	1.73023	0.790963	0.0674556	7.6186	13.1819	9.16773	5.92811	7.75996	11.0804	16.6855	11.7799	11	5	10	14	16	8
26	PC-5p-66776_101	TTGTGGTCTGTGTAAAAATAC	up	4.13544	2.04804	0.0677886	2.96405	12.2577	0	8.89216	0	8.70604	14.0784	13.9886	0	7.5	0	11	13.5	9.5
27	PC-3p-29633_313	TGTGTAAACGAGTGAAGTGCT	down	0.363316	-1.46071	0.0754138	25.0475	9.10014	25.0029	26.0837	24.0559	15.8292	11.4713	0	30	22	31	20	11	0
28	PC-3p-105122_44	ACACGTCCGGACATGCTTCTCAGC	down	0.245693	-2.02507	0.0803534	3.22133	0.791458	4.16715	3.55687	1.93999	2.37437	0	0	5	3	2.5	3	0	0
29	bdi-MIR9481a-p5_1ss3GA	CGAAGGTCAGGGATTCTACTGATT	down	0.544863	-0.876035	0.0825271	337.096	183.671	291.7	374.656	344.93	228.731	243.504	78.778	350	316	444.5	289	233.5	53.5
30	gma-miR394a-5p_L+2	AATTGGCATTCTGTCCACCTCC	down	0.419739	-1.25244	0.0842943	53.3885	22.4092	52.9228	72.3229	34.9198	13.4548	21.3783	32.3947	63.5	61	45	17	20.5	22
31	PC-5p-42226_203	ACACCTCCGGAGATGCTTCTCAGC	up	1.78404	0.835148	0.0909836	11.1705	19.9285	15.8352	11.8562	5.81997	19.7864	20.8568	19.1423	19	10	7.5	25	20	13
32	hvu-miR5049d_L-1R+4_1ss6TG	ACAAGTATTTAGGAACGGAGGGAG	up	3.91939	1.97063	0.0930451	3.10398	12.1657	0	0	9.31195	16.6206	12.5141	7.36243	0	0	12	21	12	5
33	PC-3p-111061_40	ACACGTCCGAATGTGCTTCTCAGT	up	3.71529	1.89347	0.0953551	1.94467	7.225	5.83401	0	0	5.54021	7.29989	8.83491	7	0	0	7	7	6
34	bdi-MIR5167a-p5	TGAGTTCTTGCCGCTTTCCAC	up	1.60048	0.678503	0.0964442	53.4425	85.5336	75.0087	40.3111	45.0078	90.2262	100.113	66.2619	90	34	58	114	96	45
35	bdi-MIR172a-p5_2ss8AG17TA	GATTCACGTCGGGTTCACCA	down	0.746851	-0.421108	0.102364	337.547	252.098	291.7	321.304	399.638	209.736	263.839	282.717	350	271	515	265	253	192
36	bdi-MIR7726b-p5_1ss22GC	AATTTTGATGACATGACGTACCGC	up	5.56263	2.47577	0.103536	0.83343	4.63606	2.50029	0	0	2.37437	4.17137	7.36243	3	0	0	3	4	5
37	bdi-MIR169i-p5	TGCCCACGTTCTGTTTCATCA	down	0.0504619	-4.30866	0.111371	464.417	23.4353	261.697	348.573	782.98	31.6583	31.2853	7.36243	314	294	1009	40	30	5
38	bdi-miR7774-5p_1ss4AT	ACTTTGGTCTGTGAGGATGGCAAC	up	2.09769	1.0688	0.112366	8.7634	18.3829	13.3349	8.29935	4.65598	24.5352	11.4713	19.1423	16	7	6	31	11	13
39	bdi-MIR397a-p5	TTGAGTGCAGCGTTGATGAAC	down	0.343137	-1.54314	0.114591	2040.6	700.207	2050.24	2952.2	1119.37	360.509	742.503	997.609	2460	2490	1442.5	455.5	712	677.5
40	bdi-miR397b-5p_L-1R+1	TTGAGTGCAGCGTTGATGAAC	down	0.343137	-1.54314	0.114591	2040.6	700.207	2050.24	2952.2	1119.37	360.509	742.503	997.609	2460	2490	1442.5	455.5	712	677.5
41	osa-miR166m_R+1	TCGGACCAGGCTTCATTCCCTT	down	0.188459	-2.40768	0.118892	10.4331	1.96621	5.00058	16.5987	9.69995	2.7701	3.12853	0	6	14	12.5	3.5	3	0
42	bdi-MIR7725b-p3	AACCATATTCCTAGCTCGCCA	up	2.73412	1.45108	0.119316	2.1459	5.86715	3.33372	0	3.10398	8.70604	5.21421	3.68121	4	0	4	11	5	2.5
43	bdi-MIR7725a-p3	AACCATATTCCTAGCTCGCCA	up	2.73412	1.45108	0.119316	2.1459	5.86715	3.33372	0	3.10398	8.70604	5.21421	3.68121	4	0	4	11	5	2.5
44	osa-miR166m_R+1_1ss20CT	TCGGACCAGGCTTCATTCCTTT	down	0.684037	-0.547853	0.123195	67.754	46.3463	62.0905	81.8079	59.3637	48.6747	59.442	30.9222	74.5	69	76.5	61.5	57	21
45	PC-5p-133721_28	TGGATGGCTGACATGTGGACC	up	3.78653	1.92088	0.125593	2.7781	10.5194	8.3343	0	0	4.74875	13.5569	13.2524	10	0	0	6	13	9
46	bdi-miR5172-3p	TGATCTACTAGCTCCTCGGCA	up	1.61913	0.695221	0.129968	33.6052	54.4112	37.5043	46.2393	17.0719	41.9473	59.442	61.8444	45	39	22	53	57	42
47	bdi-MIR160e-p3	CTGGTTGGCATTGAGGGAGTC	up	1.79608	0.844852	0.132893	12.9165	23.199	13.3349	10.6706	14.7439	28.4925	14.5998	26.5047	16	9	19	36	14	18
48	bdi-miR169h-3p_L+2R-1	TAGGCAGTCACCTTGGCTAG	down	0.268615	-1.89639	0.134128	12.3634	3.32099	5.83401	11.8562	19.3999	4.74875	5.21421	0	7	10	25	6	5	0
49	bdi-miR408-3p	CTGCACTGCCTCTTCCCTGGC	down	0.52588	-0.927195	0.136876	56553.2	29740.2	38943.7	52616.7	78099.4	15659.8	43750.3	29810.5	46727	44379	100644	19786	41953	20245
50	bdi-MIR5174e-p3_2ss9AT21GC	TTTATGGATCGGAGGGAGTAC	down	0.456081	-1.13264	0.139177	20.1395	9.18527	17.2242	14.0299	29.1645	8.64008	10.0808	8.83491	20.6667	11.8333	37.5833	10.9167	9.66667	6
51	gma-miR408a-3p_L-1R+3	TGCACTGCCTCTTCCCTGGCTTT	down	0.405565	-1.302	0.140629	1691.4	685.972	1343.07	2581.1	1150.03	288.091	822.281	947.545	1611.5	2177	1482	364	788.5	643.5
52	mdm-miR408a_L-1R+3	TGCACTGCCTCTTCCCTGGCTTT	down	0.405565	-1.302	0.140629	1691.4	685.972	1343.07	2581.1	1150.03	288.091	822.281	947.545	1611.5	2177	1482	364	788.5	643.5
53	PC-5p-110211_40	TTAGGATTACCTTGGCACTCC	down	-inf	-inf	0.141502	8.35655	0	5.00058	15.4131	4.65598	0	0	0	6	13	6	0	0	0
54	bdi-miR397b-3p_L+1R-1	TCTTCGACCCTGCACCCAATC	down	0.273154	-1.87221	0.144933	6630.59	1811.17	5478.13	10757.1	3656.49	765.34	2114.88	2553.29	6573	9073	4712	967	2028	1734
55	bdi-MIR7750-p3	AGGATAGTACTACATTGCATGGTC	up	2.06658	1.04724	0.151168	26.106	53.9501	26.6697	23.7124	27.9359	37.99	78.2131	45.6471	32	20	36	48	75	31
56	bdi-MIR444b-p5	GGCGACAACTGCATTACTTGC	up	2.55192	1.35159	0.151568	3.77447	9.63216	6.66744	0	4.65598	7.91458	6.25705	14.7249	8	0	6	10	6	10
57	bdi-miR167e-3p	AGGTCATGCTGGAGTTTCATC	up	1.49182	0.577078	0.152002	80.4869	120.072	112.513	49.7961	79.1516	138.505	123.055	98.6565	135	42	102	175	118	67
58	bdi-miR7758-3p_L-1R+1_1ss16TG	AGCGGTCAACTAACGGTAGTGGCA	up	1.76512	0.819763	0.160605	11.7117	20.6725	12.5014	7.11373	15.5199	16.6206	29.1996	16.1973	15	6	20	21	28	11
59	PC-3p-119080_35	AAAGTGACAATCCATAGGCCTTCC	up	3.04382	1.60588	0.167997	1.81066	5.51131	0	0	5.43197	3.95729	5.21421	7.36243	0	0	7	5	5	5
60	PC-3p-50987_156	GTGCACGCGTCGCCGTCAAGAGG	up	4.48123	2.16389	0.168312	3.6429	16.3246	5.00058	5.92811	0	13.4548	28.1567	7.36243	6	5	0	17	27	5
61	PC-3p-23091_406	TTACTCCCTCTCTTCATCGCC	up	2.01748	1.01256	0.174949	14.3333	28.9172	9.16773	14.8203	19.0119	39.1772	32.8495	14.7249	11	12.5	24.5	49.5	31.5	10
62	ath-MIR837-p5_2ss15AC18AT	AAATAAAAATATTTCTTT	down	0.303156	-1.72187	0.175546	5.66672	1.7179	3.33372	4.74249	8.92396	0	0	5.1537	4	4	11.5	0	0	3.5
63	gma-miR156a_R+2_1ss20CT	TGACAGAAGAGAGTGAGCATTT	down	0.495584	-1.0128	0.178554	37.2071	18.4392	39.1712	36.7543	35.6958	26.1181	29.1996	0	47	31	46	33	28	0
64	bdi-MIR5167a-p3	TAGAGCACCAATGACACCCATAGT	up	1.34293	0.425387	0.180803	99.8316	134.067	77.509	130.418	91.5675	111.596	159.555	131.051	93	110	118	141	153	89
65	PC-5p-101819_47	TTCTGACGACCCGGCTCACAAGT	up	inf	inf	0.183518	0	4.19624	0	0	0	6.33166	6.25705	0	0	0	0	8	6	0
66	PC-5p-100716_48	AGCCGCATCTCAGATTTAGTTAGT	up	inf	inf	0.183556	0	8.93644	0	0	0	0	13.5569	13.2524	0	0	0	0	13	9
67	bdi-miR7773-5p	CGGGTCAACGAAGGAAAAATT	down	-inf	-inf	0.184023	3.75533	0	5.83401	0	5.43197	0	0	0	7	0	7	0	0	0
68	PC-3p-124942_31	ATGGTTGACATATTGGGAGCA	down	-inf	-inf	0.184023	2.68238	0	4.16715	0	3.87998	0	0	0	5	0	5	0	0	0
69	PC-3p-160590_19	TAAAAAGTTGCGGCACTCAATACC	down	-inf	-inf	0.184023	4.2918	0	6.66744	0	6.20797	0	0	0	8	0	8	0	0	0
70	PC-5p-162773_19	TTTAAGTATTACTCCCTCCGA	up	inf	inf	0.184393	0	1.66049	0	0	0	2.37437	2.6071	0	0	0	0	3	2.5	0
71	PC-3p-234775_10	AATTTTTGATGCGGCTTCTTCAGA	up	inf	inf	0.184393	0	3.32099	0	0	0	4.74875	5.21421	0	0	0	0	6	5	0
72	PC-3p-307159_6	AAATTTGTGATGCGGCTTCTCCAA	down	-inf	-inf	0.184754	2.94104	0	4.16715	0	4.65598	0	0	0	5	0	6	0	0	0
73	bdi-miR166a-5p	GAATGACGCCGGGTCTGAAAG	down	-inf	-inf	0.185384	6.66085	0	0	10.6706	9.31195	0	0	0	0	9	12	0	0	0
74	PC-3p-132376_28	AGTAACGGACAGGTGGAGCGAGCC	up	inf	inf	0.187301	0	3.84862	0	0	0	6.33166	5.21421	0	0	0	0	8	5	0
75	PC-3p-159744_20	TATGATCAGCTTATCCGTAGT	down	-inf	-inf	0.187727	4.03314	0	6.66744	0	5.43197	0	0	0	8	0	7	0	0	0
76	bdi-MIR7726b-p5_2ss7AG20TA	AATTACGAATCTGCCACCGATGTC	up	inf	inf	0.188161	0	3.54623	0	0	0	4.74875	0	5.88994	0	0	0	6	0	4
77	bdi-MIR7726b-p3_2ss7AG20TA	AATTACGAATCTGCCACCGATGTC	up	inf	inf	0.188161	0	3.54623	0	0	0	4.74875	0	5.88994	0	0	0	6	0	4
78	bdi-MIR7735-p3_2ss19AG20GA	AGTCGCCGGTCGGAGCCAGAAGAC	up	1.87949	0.910338	0.188375	16.8228	31.6181	19.1689	14.2275	17.0719	46.696	26.071	22.0873	23	12	22	59	25	15
79	bdi-miR7734-5p_L-2R+2	GAACGTGACTGGGTTAACGCC	down	0.345592	-1.53286	0.189836	7.10127	2.45414	9.16773	5.92811	6.20797	0	0	7.36243	11	5	8	0	0	5
80	osa-miR1848_R-1_1ss4CT	CCTTGCCGGCGCGCGCGTGC	down	-inf	-inf	0.189927	1.48009	0	2.50029	0	1.93999	0	0	0	3	0	2.5	0	0	0
81	PC-5p-373121_6	AACTTGGCTGTGACGTTCAGT	down	-inf	-inf	0.189927	2.96019	0	5.00058	0	3.87998	0	0	0	6	0	5	0	0	0
82	bdi-miR168-5p	TCGCTTGGTGCAGATCGGGAC	up	1.46187	0.547814	0.190106	1695.27	2478.27	1741.03	1161.91	2182.88	3138.13	2509.08	1787.6	2089	980	2813	3965	2406	1214
83	bdi-miR5185m-3p	TTTGAAAATTGAACTAGAAGC	up	inf	inf	0.191065	0	3.05717	0	0	0	3.95729	5.21421	0	0	0	0	5	5	0
84	bdi-MIR169a-p5	TTAGGCTTGGGGACTATGGTG	down	0.337114	-1.56869	0.191525	39.2606	13.2353	15.0017	61.6523	41.1278	16.8844	12.5141	10.3074	18	52	53	21.3333	12	7
85	bdi-MIR7766-p5_2ss10TC18TC	ACTGGGCTTCAGTCGGCCTGGGCC	down	-inf	-inf	0.194881	5.70496	0	10.0012	7.11373	0	0	0	0	12	6	0	0	0	0
86	PC-3p-142136_25	TAACTTTGGCTACACAACTCC	up	inf	inf	0.19516	0	2.51533	0	0	0	0	3.12853	4.41746	0	0	0	0	3	3
87	PC-3p-130647_29	ATTTAGGTAGCGGTTTCTCCAAGA	down	-inf	-inf	0.195649	3.36509	0	4.16715	5.92811	0	0	0	0	5	5	0	0	0	0
88	PC-3p-453192_5	ATAGGTGGTCTATCAGTGGCGTGC	down	-inf	-inf	0.195649	3.36509	0	4.16715	5.92811	0	0	0	0	5	5	0	0	0	0
89	bdi-MIR7726b-p5_2ss21GC24GT	ATTTTGATGACATGACGTACCGCT	up	2.87149	1.5218	0.196985	1.66686	4.78637	5.00058	0	0	3.56156	4.17137	6.62619	6	0	0	4.5	4	4.5
90	bdi-MIR7726b-p3_2ss21GC24GT	ATTTTGATGACATGACGTACCGCT	up	2.87149	1.5218	0.196985	1.66686	4.78637	5.00058	0	0	3.56156	4.17137	6.62619	6	0	0	4.5	4	4.5
91	gma-MIR4995-p5_1ss1AG	GACTCATAGGCAGTGGCTT	down	-inf	-inf	0.198223	2.56262	0	4.58386	0	3.10398	0	0	0	5.5	0	4	0	0	0
92	bdi-MIR5182-p5_2ss18CT20TC	TCCGGATTTATAAGGCATGCG	down	0.788003	-0.343726	0.199441	22.674	17.8672	18.3355	22.5268	27.1599	18.2035	17.7283	17.6698	22	19	35	23	17	12
93	PC-3p-163019_19	AATAATATTGGTCGGAGGGTGTAC	up	inf	inf	0.200245	0	4.37626	0	0	0	7.91458	5.21421	0	0	0	0	10	5	0
94	PC-3p-181706_15	ATCGCTGTCGGCTATTCCTGTCGG	down	-inf	-inf	0.200744	3.26936	0	0	5.92811	3.87998	0	0	0	0	5	5	0	0	0
95	PC-5p-178140_16	AGAGCTCCAGTGGCGGTGAACGAC	down	-inf	-inf	0.200744	3.26936	0	0	5.92811	3.87998	0	0	0	0	5	5	0	0	0
96	PC-3p-201628_13	ACAAGAATTATGAAACGGAGGCAC	up	inf	inf	0.201213	0	4.01621	0	0	0	4.74875	7.29989	0	0	0	0	6	7	0
97	bdi-MIR7759-p3_1ss3CT	AATCCGTGGCCCTGGCTTATG	down	-inf	-inf	0.201949	4.25351	0	5.00058	0	7.75996	0	0	0	6	0	10	0	0	0
98	bdi-MIR5174c-p5	TAAATGTTACTCCCTCCGTTC	up	inf	inf	0.203444	0	3.40478	0	0	0	3.95729	6.25705	0	0	0	0	5	6	0
99	bdi-MIR7717c-p3_1ss9TC	ATTGTCGACCGAGAAATAACTATT	up	inf	inf	0.203444	0	3.40478	0	0	0	3.95729	6.25705	0	0	0	0	5	6	0
100	osa-miR444b.1	TGTTGTCTCAAGCTTGCTGCC	down	0.872291	-0.197119	0.203789	18437.9	16083.2	16097.7	19242.6	19973.4	18043.7	15148.3	15057.6	19315	16230	25739	22798	14526	10226
101	gma-MIR5368-p3_2ss5AG22CA	TCAGGGAGATACCACTCTGGAA	down	0.539772	-0.889577	0.204557	118.137	63.7669	161.685	132.197	60.5277	41.9473	73.5203	75.833	194	111.5	78	53	70.5	51.5
102	bdi-miR7773-3p_R+1	TTTTTCCTTCGGCTGACACGTA	down	0.743729	-0.427151	0.2054	1524.05	1133.48	1218.47	1414.45	1939.21	1073.22	1074.13	1253.09	1462	1193	2499	1356	1030	851
103	PC-3p-89816_59	ATCTTTTTGTTGGACGGAGGGAGT	down	-inf	-inf	0.208988	2.43328	0	4.58386	0	2.71599	0	0	0	5.5	0	3.5	0	0	0
104	PC-3p-96685_52	CTTAATTCGGGACGGAGGGGG	up	inf	inf	0.209743	0	3.97877	0	0	0	7.51885	0	4.41746	0	0	0	9.5	0	3
105	osa-miR393b-3p_R+2	TCAGTGCAATCCCTTTGGAATTT	down	-inf	-inf	0.210008	3.76029	0	4.16715	7.11373	0	0	0	0	5	6	0	0	0	0
106	bdi-miR395a	TGAAGTGTTTGGGGGAACTC	down	0.247654	-2.0136	0.211666	5.22639	1.29434	6.16677	1.01625	8.49616	3.51056	0.372443	0	7.39927	0.857143	10.9487	4.43556	0.357143	0
107	PC-5p-134817_27	ACTGCTCCCTCGGTTTCATAAAGA	up	inf	inf	0.212635	0	4.36383	0	0	0	4.74875	8.34273	0	0	0	0	6	8	0
108	PC-5p-108121_42	ATTTGTTTGGGATTCTGCTTCAGT	down	-inf	-inf	0.213994	4.31844	0	0	8.29935	4.65598	0	0	0	0	7	6	0	0	0
109	PC-3p-113118_38	ATTTGGGATGCGGCTTCTCCAGGA	up	inf	inf	0.21728	0	1.8762	0	0	0	1.97864	3.64995	0	0	0	0	2.5	3.5	0
110	PC-5p-204327_12	AGAAGCCGCATCCCAAATTTAGAT	up	inf	inf	0.218114	0	4.52789	0	0	0	4.74875	0	8.83491	0	0	0	6	0	6
111	PC-5p-237748_10	ACCCCTTCCGTCCCATATCAAGTG	up	inf	inf	0.218114	0	3.77324	0	0	0	3.95729	0	7.36243	0	0	0	5	0	5
112	PC-3p-96581_52	AACTTGTGATGCGGCTTCTCCAGC	up	inf	inf	0.218114	0	3.77324	0	0	0	3.95729	0	7.36243	0	0	0	5	0	5
113	bdi-miR398a	TGTGTTCTCAGGTCGCCCCTG	down	-inf	-inf	0.226298	5.02951	0	5.00058	0	10.0879	0	0	0	6	0	13	0	0	0
114	bdi-MIR7760-p3	ACGTGACGGCTTTGCTCGGAGTGC	down	-inf	-inf	0.226298	5.02951	0	5.00058	0	10.0879	0	0	0	6	0	13	0	0	0
115	PC-3p-173001_17	AGTGCACACGTGGAACCTGACTGT	down	-inf	-inf	0.227064	5.89674	0	5.83401	11.8562	0	0	0	0	7	10	0	0	0	0
116	bdi-miR166f	TCTCGGACCAGGCTTCATTCC	up	1.64174	0.715223	0.228159	253.546	416.255	283.857	269.555	207.224	523.75	224.691	500.324	340.589	227.354	267.043	661.754	215.461	339.782
117	bdi-MIR1139-p5	ATCACGAGGCTTGAGGCTGGTCAC	down	0.362764	-1.4629	0.229822	25.4692	9.23933	28.3366	40.3111	7.75996	9.49749	9.38558	8.83491	34	34	10	12	9	6
118	bdi-miR1432	TTCAGGAGAGATGACACCGACA	down	0.425735	-1.23197	0.229925	810.925	345.239	257.53	1049.28	1125.97	526.319	132.441	376.956	309	885	1451	665	127	256
119	bdi-miR7748b-5p_2ss3GA23GA	ATATTAGGATTCGGTTGACCAAAC	up	2.6588	1.41077	0.233635	1.29333	3.4387	0	0	3.87998	2.7701	3.12853	4.41746	0	0	5	3.5	3	3
120	bdi-MIR5070-p3_2ss6TG17TG	ATTTGGTTGAACTAAGGAGGGTCA	up	1.67724	0.746086	0.234741	62.2883	104.472	45.0052	55.7242	86.1356	136.922	122.012	54.482	54	47	111	173	117	37
121	bdi-miR156a_L+1R-1	TTGACAGAAGAGAGAGAGCAC	down	0.136797	-2.86989	0.237034	4.82136	0.659548	0	5.92811	8.53596	1.97864	0	0	0	5	11	2.5	0	0
122	bdi-MIR7726b-p3_2ss1GA17TC	ACGGTCGTACCATCACCACCAACT	down	-inf	-inf	0.237181	2.24652	0	2.08357	0	4.65598	0	0	0	2.5	0	6	0	0	0
123	gma-MIR5368-p5_2ss8AC19AT	GGGGGCCCGAGCCATCAGTGA	down	0.815464	-0.294306	0.238383	32.654	26.6282	39.5879	30.8262	27.5479	30.8669	23.9854	25.0323	47.5	26	35.5	39	23	17
124	bdi-miR7723b-3p	ATGAAGGTAGTAGTTTCAAAATGG	up	inf	inf	0.240602	0	6.97715	0	0	0	6.33166	14.5998	0	0	0	0	8	14	0
125	mdm-miR2118a	CTACCGATGCCACTAAGTCCCA	up	2.64478	1.40315	0.241686	4.34924	11.5028	9.16773	0	3.87998	3.95729	18.7712	11.7799	11	0	5	5	18	8
126	bdi-MIR9490-p3	GAAGGGTGTGGCTTGGCGCTAAGC	up	5.16152	2.3678	0.244037	0.694525	3.5848	2.08357	0	0	5.54021	5.21421	0	2.5	0	0	7	5	0
127	bdi-MIR159b-p5	GAGCTCCTATCATTCCAATG	down	0.559742	-0.837165	0.244926	442.011	247.412	336.706	655.649	333.678	433.719	180.412	128.106	404	553	430	548	173	87
128	PC-3p-87584_62	ATGTACATCAGTAACGGTCGCTCC	down	-inf	-inf	0.245846	9.49662	0	8.3343	20.1556	0	0	0	0	10	17	0	0	0	0
129	bdi-MIR1432-p3	TGGGTGTCATCTCCCCTGAACA	down	-inf	-inf	0.254643	7.14934	0	0	5.92811	15.5199	0	0	0	0	5	20	0	0	0
130	gma-MIR1536-p3_2ss3TA17TA_2	TAATATGTGGGTATGTAGT	down	-inf	-inf	0.256421	3.55899	0	2.917	0	7.75996	0	0	0	3.5	0	10	0	0	0
131	gma-MIR1536-p3_2ss3TA17TA_1	TAATATGTGGGTATGTAG	down	-inf	-inf	0.256421	3.55899	0	2.917	0	7.75996	0	0	0	3.5	0	10	0	0	0
132	bdi-MIR5174b-p3_1ss20TC	TTATGGAACGGAGGGAGTACA	down	0.629332	-0.668108	0.256657	30.1029	18.9447	26.8087	21.1436	42.3565	22.4906	26.2449	8.09867	32.1667	17.8333	54.5833	28.4167	25.1667	5.5
133	bdi-MIR5174a-p3_1ss6AG	TTATGGAACGGAGGGAGTACA	down	0.629332	-0.668108	0.256657	30.1029	18.9447	26.8087	21.1436	42.3565	22.4906	26.2449	8.09867	32.1667	17.8333	54.5833	28.4167	25.1667	5.5
134	bdi-MIR5172-p5	TGCCGAGGAGCTAGTAGATCG	down	0.533139	-0.907415	0.2572	7.0774	3.77324	7.50087	8.29935	5.43197	3.95729	0	7.36243	9	7	7	5	0	5
135	bdi-MIR1122-p3_1ss18GA	TTGGACAAATTTGAGACAAGTAAT	up	1.5053	0.590055	0.25839	15.8674	23.8853	14.1683	24.8981	8.53596	23.7437	30.2424	17.6698	17	21	11	30	29	12
136	bdi-MIR1135-p3_1ss24GC	AGATACATGTAATATTTCGACAAC	up	1.3032	0.382054	0.258658	191.89	250.071	204.607	135.161	235.903	314.209	228.382	207.62	245.5	114	304	397	219	141
137	bdi-MIR398a-p5	TGCAGGGTCGAATTGGGAACA	down	-inf	-inf	0.263572	6.94835	0	0	15.4131	5.43197	0	0	0	0	13	7	0	0	0
138	bdi-miR5201-5p	TGATCATTTGCCCCGTCTTGT	up	1.1987	0.261472	0.26586	61.3737	73.5688	45.8386	72.3229	65.9597	75.1885	79.256	66.2619	55	61	85	95	76	45
139	bdi-miR5185a-3p	TTTGAGAATTGAACTAGAAGC	up	inf	inf	0.265931	0	0.467532	0	0	0	0.359754	1.04284	0	0	0	0	0.454545	1	0
140	gma-MIR5368-p3_2ss5GA23GA	GGCCAAGGGACAGTCTCAGGTAA	down	0.712924	-0.488181	0.268687	176.776	126.028	221.276	181.4	127.651	146.024	69.349	162.71	265.5	153	164.5	184.5	66.5	110.5
141	bdi-miR9484	TAGTGCAGGGAGAAGTCGGTC	down	-inf	-inf	0.268951	5.5277	0	4.16715	0	12.4159	0	0	0	5	0	16	0	0	0
142	PC-3p-27959_333	ACCTTGGCACCTGACATGTGGACC	up	1.3378	0.419859	0.269135	19.6062	26.229	13.3349	26.0837	19.3999	18.995	30.2424	29.4497	16	22	25	24	29	20
143	osa-miR164c_R+1_1ss14TC	TGGAGAAGCAGGGCACGTGCAC	down	0.478008	-1.06489	0.269628	16.7859	8.02381	17.0853	26.6765	6.59597	13.0591	3.64995	7.36243	20.5	22.5	8.5	16.5	3.5	5
144	bdi-MIR5181c-p5_2ss12CG19AG	AATAAGTGTCTGGGATTTGGTACT	up	1.74643	0.804409	0.27172	5.54455	9.68317	8.3343	8.29935	0	11.8719	8.34273	8.83491	10	7	0	15	8	6
145	mtr-MIR2592bj-p3_1ss12TC	ATTCCCACTGTCCCTGTC	down	0.722426	-0.469079	0.281353	34.1297	24.6562	28.7533	37.9399	35.6958	22.5565	14.5998	36.8121	34.5	32	46	28.5	14	25
146	osa-MIR2096-p5_2ss6CG17CT	TATGTGTGCTTGGGAGTC	down	0.147268	-2.76349	0.283816	4.47857	0.659548	9.16773	0	4.26798	1.97864	0	0	11	0	5.5	2.5	0	0
147	osa-MIR2096-p3_2ss6CG17CT	TATGTGTGCTTGGGAGTC	down	0.147268	-2.76349	0.283816	4.47857	0.659548	9.16773	0	4.26798	1.97864	0	0	11	0	5.5	2.5	0	0
148	ata-miR396a-5p_R+2	TCCACAGGCTTTCTTGAACTGTC	down	0.529329	-0.917763	0.287765	9.75517	5.1637	9.58444	15.4131	4.26798	3.95729	4.17137	7.36243	11.5	13	5.5	5	4	5
149	PC-5p-127320_30	ACTGAGAAGCACCTCCGGACGTGG	up	3.71138	1.89195	0.290011	1.38905	5.15528	4.16715	0	0	7.12312	8.34273	0	5	0	0	9	8	0
150	PC-3p-66951_101	AGTGTCAAAGGGTACCCTGAGGTT	down	0.545989	-0.873057	0.2905	9.21385	5.03066	9.16773	13.0418	5.43197	0	6.25705	8.83491	11	11	7	0	6	6
151	PC-5p-31584_291	AAGCTGAGAAGCACGGCCAGAGGT	down	0.575105	-0.798102	0.291922	28.1519	16.1903	20.0023	45.0536	19.3999	18.2035	15.6426	14.7249	24	38	25	23	15	10
152	bdi-MIR7770-p5	AGAACCTCTCCTTGAAAGCCTGTC	up	2.49823	1.3209	0.29459	3.62132	9.04687	0	0	10.8639	4.74875	13.5569	8.83491	0	0	14	6	13	6
153	bdi-MIR169f-p5	AGGATGCAGCCAAGGATGACT	down	0.097358	-3.36056	0.296308	6.32284	0.615578	5.00058	0	13.9679	1.84674	0	0	6	0	18	2.33333	0	0
154	PC-3p-39962_218	TAAGTAGGGTCAACGGGTACC	down	0.786354	-0.346749	0.298922	8.15161	6.41005	6.25072	8.89216	9.31195	4.35302	6.77847	8.09867	7.5	7.5	12	5.5	6.5	5.5
155	bdi-MIR7781-p3	AGCTGCATTGTCTCCGGTTGGACC	up	7.14658	2.83725	0.299869	1.29333	9.24286	0	0	3.87998	7.91458	19.814	0	0	0	5	10	19	0
156	bdi-miR531	GATGCTCGCCGGAGCAGCGTGCTG	up	1.99619	0.997247	0.302633	33.5018	66.8758	33.3372	23.7124	43.4558	76.7714	103.241	20.6148	40	20	56	97	99	14
157	PC-5p-5512_1396	TGCTTGTTGTGTGAGTGCTCC	down	0.85528	-0.225532	0.304022	41.6284	35.6039	39.5879	39.1255	46.1718	43.5302	28.6781	34.6034	47.5	33	59.5	55	27.5	23.5
158	bdi-MIR5182-p3	TGATCTTGGAACACGTGCATG	down	0.843782	-0.245057	0.304713	45.3602	38.2741	40.0046	55.7242	40.3518	34.8241	41.7137	38.2846	48	47	52	44	40	26
159	bdi-MIR7781-p5	TGGTCCGGCCGGAGACAATTC	up	1.60328	0.681024	0.310558	13.2424	21.2312	5.00058	10.6706	24.0559	14.2462	22.9425	26.5047	6	9	31	18	22	18
160	bdi-miR166b-5p	GGAATGTTGTCTGGCTCGGGG	down	0.46448	-1.10631	0.314193	125.771	58.4179	94.1775	58.0955	225.039	82.3116	53.1849	39.7571	113	49	290	104	51	27
161	bdi-miR171b	TGATTGAGCCGTGCCAATATC	down	0.740653	-0.43313	0.314601	332.681	246.401	395.462	399.851	202.729	222.598	230.207	286.398	474.5	337.25	261.25	281.25	220.75	194.5
162	osa-miR396d	TCCACAGGCTTTCTTGAACGG	down	0.553843	-0.852452	0.31702	10.034	5.55723	15.0017	8.89216	6.20797	9.89322	6.77847	0	18	7.5	8	12.5	6.5	0
163	osa-MIR5339-p5_1ss3GA	TGAGAATATTCTTTATCTGTT	up	inf	inf	0.317031	0	21.4218	0	0	0	11.0804	53.1849	0	0	0	0	14	51	0
164	bdi-miR7783-3p	AGCTCTGATACCATGTGGATGAGA	down	0.562799	-0.829308	0.322994	8.06651	4.53983	10.8346	9.48497	3.87998	0	6.25705	7.36243	13	8	5	0	6	5
165	bdi-miR7723b-5p	ATTTTGATACTACTACCTTCATCA	up	2.45444	1.2954	0.327563	11.1683	27.412	4.16715	13.0418	16.2959	19.7864	52.1421	10.3074	5	11	21	25	50	7
166	PC-5p-121450_33	AGAAGCTGCACTCACCTACCTTTC	up	4.56087	2.18931	0.33036	1.81066	8.25817	0	0	5.43197	17.4121	0	7.36243	0	0	7	22	0	5
167	bdi-miR827-3p	TTAGATGACCATCAGCAAACA	down	0.532088	-0.910262	0.330886	140.634	74.8295	165.852	211.041	45.0078	30.8669	62.5705	131.051	199	178	58	39	60	89
168	bdi-miR160e-5p	TGCCTGGCTCCCTGAATGCCA	up	1.53222	0.615621	0.334249	51799.6	79368.3	54071.6	21729.4	79598	81376.5	110684	46044.6	64878.4	18327.4	102575	102818	106137	31270
169	bdi-MIR5174d-p5	TAAAGATTGGCACGGATTTGA	up	1.1978	0.260393	0.335168	385.272	461.48	426.924	457.551	271.34	454.693	526.287	403.461	512.25	385.917	349.667	574.5	504.667	274
170	bdi-miR7782-5p	GCGGCATGGTATTAGAGCAAGTTG	down	0.800562	-0.320914	0.338839	63.344	50.7108	65.0075	47.4249	77.5996	57.7764	35.4566	58.8994	78	40	100	73	34	40
171	ath-miR8175_L-1	ATCCCCGGCAACGGCGCCA	down	0.326871	-1.61321	0.339	3.22842	1.05528	5.41729	0	4.26798	3.16583	0	0	6.5	0	5.5	4	0	0
172	bdi-miR167c-5p	TGAAGCTGCCAGCATGATCTGA	up	1.23868	0.308803	0.339663	10962.3	13578.8	11294.8	10196.8	11395.3	12885.3	17525.4	10325.6	13552.2	8600.39	14684.8	16280.5	16805.5	7012.39
173	PC-3p-74659_83	ATTTAATATGGGACGGAGGGACCA	up	1.67502	0.744181	0.343127	4.82136	8.07588	0	5.92811	8.53596	8.70604	5.21421	10.3074	0	5	11	11	5	7
174	PC-3p-72930_87	AGGTCAAAGGGTACTCTAAGGGTC	down	0.33945	-1.55873	0.343616	6.21757	2.11055	9.16773	9.48497	0	6.33166	0	0	11	8	0	8	0	0
175	PC-3p-35561_253	AGCACCCGACCGTCACTGATGACT	up	1.59205	0.670885	0.344848	12.7846	20.3538	14.1683	7.11373	17.0719	29.2839	22.9425	8.83491	17	6	22	37	22	6
176	bdi-miR9481b_2ss18CT21CT	TCAGTCGGATTTCTCACTTTT	down	0.816121	-0.293144	0.345123	3025.01	2468.78	2154.83	3619.11	3301.09	2372.4	2881.89	2152.04	2585.5	3052.5	4254	2997.5	2763.5	1461.5
177	bdi-MIR7725a-p5	GATCACATCGTTTGCACACAAAAT	up	3.3343	1.73738	0.346765	2.19866	7.33098	0	0	6.59597	7.91458	14.0784	0	0	0	8.5	10	13.5	0
178	lja-MIR11072b-p5_2ss10GC21GC	TGGAAATTACTCCCTCCGGCC	down	0.305456	-1.71096	0.351238	4.31844	1.3191	0	8.29935	4.65598	3.95729	0	0	0	7	6	5	0	0
179	gma-MIR6300-p5	GTCGTTGTAGTATAGTGGT	down	0.338585	-1.56241	0.359332	5.84387	1.97864	10.4179	7.11373	0	5.93593	0	0	12.5	6	0	7.5	0	0
180	bdi-miR7723a-5p	TGAAACAACTATCTTGGCCTTCTC	up	1.61261	0.689395	0.361598	83.4063	134.502	65.0075	113.82	71.3916	92.6006	221.082	89.8216	78	96	92	117	212	61
181	bdi-miR7752-5p_L-3	CTCTTCCCACTGTCATTTTCC	up	1.09279	0.128011	0.363415	69.9665	76.4584	73.3418	62.838	73.7196	80.7287	82.3845	66.2619	88	53	95	102	79	45
182	ata-miR396a-5p_R+2_1ss21GT	TCCACAGGCTTTCTTGAACTTTC	down	0.666979	-0.584287	0.365339	194.054	129.43	196.689	286.92	98.5515	102.89	104.284	181.116	236	242	127	130	100	123
183	PC-5p-151767_22	ATTCCTCCGTCTAACAAAGAATGT	down	0.362101	-1.46554	0.368392	3.6429	1.3191	5.00058	5.92811	0	3.95729	0	0	6	5	0	5	0	0
184	bdi-MIR7777-p5	TCTGACAAACACCATCGCAAC	up	1.29375	0.371555	0.372379	26.1157	33.7871	25.8363	28.4549	24.0559	37.99	42.7565	20.6148	31	24	31	48	41	14
185	osa-MIR2118e-p3_2ss13TA19CA	GAAAAGAGAGTCAAAGAGA	up	2.70378	1.43498	0.372813	0.775996	2.09812	0	0	2.32799	3.16583	3.12853	0	0	0	3	4	3	0
186	bdi-miR529-5p	AGAAGAGAGAGAGTACAGCCT	up	1.40629	0.491899	0.374406	733.081	1030.93	616.738	566.727	1015.78	1067.68	1446.42	578.687	740	478	1309	1349	1387	393
187	PC-3p-198942_13	AATTTGTCCGCAAAACCACATGTC	up	3.67648	1.87833	0.374543	1.29333	4.7549	0	0	3.87998	3.95729	0	10.3074	0	0	5	5	0	7
188	PC-3p-71619_90	ACGGGTACCCTGAGGATCACTATG	up	1.60115	0.679106	0.37533	5.38414	8.6208	6.66744	9.48497	0	7.51885	7.29989	11.0436	8	8	0	9.5	7	7.5
189	mdm-miR394a_R+5	TTGGCATTCTGTCCACCTCCTTTTT	up	2.34229	1.22792	0.379869	4.25351	9.96296	5.00058	0	7.75996	14.2462	15.6426	0	6	0	10	18	15	0
190	mdm-miR10986	TGGCACCAAAGTCACCACCCG	down	-inf	-inf	0.38104	18.5175	0	51.6726	0	3.87998	0	0	0	62	0	5	0	0	0
191	gra-MIR8776d-p5_2ss15TG18GT	AGGGGAGCAAATGGGATT	down	0.303294	-1.72121	0.383831	4.34924	1.3191	9.16773	0	3.87998	3.95729	0	0	11	0	5	5	0	0
192	bdi-miR399b	TGCCAAAGGAGAATTGCCCTG	down	0.381954	-1.38853	0.385374	2.27523	0.869035	3.33372	0	3.49198	0	2.6071	0	4	0	4.5	0	2.5	0
193	bdi-MIR7777-p3	ATGGTGTCTGTTGAAGGTTGTTCC	up	1.42907	0.51508	0.393721	146.293	209.064	96.6778	148.203	193.999	202.613	309.724	114.854	116	125	250	256	297	78
194	bdi-MIR5181b-p5_1ss12GA	TAAGTGTCGGGAATTTAGTAC	up	2.6122	1.38526	0.396105	3.95661	10.3354	5.83401	4.74249	1.29333	20.5779	10.4284	0	7	4	1.66667	26	10	0
195	bdi-miR9481a	TCAGTCGGATTTCTCACCTTCGAA	up	1.49378	0.578969	0.397072	25558.6	38179	18325	29695.7	28655.2	35126.9	59853.4	19556.8	21987.5	25046.5	36927	44382.5	57394.5	13281.5
196	bdi-miR7741-3p.2	TGCATGTGGAACTTCCAGATC	up	1.14832	0.199527	0.397608	518.4	595.289	656.743	417.339	481.118	637.915	583.991	563.962	788	352	620	806	560	383
197	bdi-MIR7726b-p5_2ss8AG21TA	AAATTACGAATCTGCCACCGATGT	down	0.647304	-0.627485	0.399949	3.64889	2.36194	2.917	4.14968	3.87998	3.95729	3.12853	0	3.5	3.5	5	5	3	0
198	bdi-MIR7726b-p3_2ss8AG21TA	AAATTACGAATCTGCCACCGATGT	down	0.647304	-0.627485	0.399949	3.64889	2.36194	2.917	4.14968	3.87998	3.95729	3.12853	0	3.5	3.5	5	5	3	0
199	PC-5p-30317_305	AAGAAACATCTCCGGACGTGCTTC	down	0.422372	-1.24341	0.401469	21.7142	9.1715	10.0012	45.0536	10.0879	11.8719	15.6426	0	12	38	13	15	15	0
200	bdi-MIR5174b-p5_1ss11GA	AAAGATTGGCACGGTTTTGAACTA	up	1.15964	0.21368	0.40221	135.057	156.618	163.561	140.99	100.621	140.88	145.65	183.324	196.25	118.917	129.667	178	139.667	124.5
201	bdi-miR164f	TGGAGAAGAAGGGCACATGCA	down	0.649637	-0.622294	0.406469	59.1693	38.4386	89.3853	66.3948	21.7279	44.5195	35.4566	35.3397	107.25	56	28	56.25	34	24
202	bdi-miR394	TTGGCATTCTGTCCACCTCC	down	0.852261	-0.230634	0.406565	20314.5	17313.2	25190.4	16765.9	18987.1	21190.5	16249.6	14499.6	30225	14141	24468	26774	15582	9847
203	bdi-MIR5070-p5_1ss6AC	TTGACCCTGCTTAGTTCAACC	down	0.843015	-0.24637	0.409036	37.7458	31.8203	46.6721	33.1974	33.3678	39.5729	32.3281	23.5598	56	28	43	50	31	16
204	PC-5p-134343_27	TGTTTCTCGGTGGGAAGAGTG	up	2.40058	1.26338	0.409988	1.98785	4.77199	2.08357	0	3.87998	9.10177	5.21421	0	2.5	0	5	11.5	5	0
205	bdi-miR530a	TGCATTTGCACCTGCACCTAC	up	6.74582	2.75399	0.421819	11.9695	80.7438	11.668	20.7484	3.49198	10.289	217.954	13.9886	14	17.5	4.5	13	209	9.5
206	osa-miR159f_2ss1CT21AT	TTTGGATTGAAGGGAGCTCTT	up	1.38814	0.473152	0.422645	1184.25	1643.9	787.591	834.085	1931.07	1086.28	1543.93	2301.5	945	703.5	2488.5	1372.5	1480.5	1563
207	bdi-miR159a-5p_R+1	AGCTCCCTTCGATCCAATCC	down	-inf	-inf	0.42265	8.3343	0	25.0029	0	0	0	0	0	30	0	0	0	0	0
208	bdi-miR160d-3p_L-1R+2	CGTGCACGGAGCCAAGCATATC	down	-inf	-inf	0.42265	1.38905	0	4.16715	0	0	0	0	0	5	0	0	0	0	0
209	bdi-MIR160b-p3_2ss1AG20GT	GGGTTGGATGCTGTGGGTGT	down	-inf	-inf	0.42265	1.29333	0	0	0	3.87998	0	0	0	0	0	5	0	0	0
210	bdi-MIR169e-p3	TGGGTGCCTCTTATCCTCCATG	up	inf	inf	0.42265	0	1.3191	0	0	0	3.95729	0	0	0	0	0	5	0	0
211	bdi-miR169b_R-1	TAGCCAAGGATGACTTGCCG	down	-inf	-inf	0.42265	2.67288	0	0	0	8.01863	0	0	0	0	0	10.3333	0	0	0
212	bdi-miR171a	TGATTGAGCCGCGCCAATATC	down	-inf	-inf	0.42265	0.83343	0	2.50029	0	0	0	0	0	3	0	0	0	0	0
213	bdi-miR172b_L-2	AATCTTGATGATGCTGCAT	down	-inf	-inf	0.42265	0.646663	0	0	0	1.93999	0	0	0	0	0	2.5	0	0	0
214	bdi-MIR394-p3	AGCTGTGTAGGCTTCCCTTTG	down	-inf	-inf	0.42265	1.66686	0	5.00058	0	0	0	0	0	6	0	0	0	0	0
215	bdi-miR395n-5p	GTTCCCTGCAAGCACTTCACC	down	-inf	-inf	0.42265	3.36265	0	0	0	10.0879	0	0	0	0	0	13	0	0	0
216	bdi-miR396c-3p_L-1_1ss7TG	TTCAAGAAAGCTGTGGGAAA	up	inf	inf	0.42265	0	5.1537	0	0	0	0	0	15.4611	0	0	0	0	0	10.5
217	bdi-miR396a-3p_L-2R+2	TCAAGAAAGTCCTTGGAAAAC	down	-inf	-inf	0.42265	1.38905	0	4.16715	0	0	0	0	0	5	0	0	0	0	0
218	bdi-miR396b-3p_L-1R+1	TTCAAGAAAGCCCATGGAAAC	down	-inf	-inf	0.42265	2.37124	0	0	7.11373	0	0	0	0	0	6	0	0	0	0
219	bdi-miR398b_L-2R+2	GGAGTGTCACTGAGAACACAGG	down	-inf	-inf	0.42265	4.74249	0	0	14.2275	0	0	0	0	0	12	0	0	0	0
220	bdi-miR1878-3p	ATTTGTAGTGTTCAGATTGAGTTT	up	inf	inf	0.42265	0	3.4358	0	0	0	0	0	10.3074	0	0	0	0	0	7
221	bdi-MIR2275a-p5	AGTGTTGGATGGGACCAAATC	down	-inf	-inf	0.42265	1.55199	0	0	0	4.65598	0	0	0	0	0	6	0	0	0
222	bdi-miR5059_L-2	GCCTGGGCAGCACCACCA	down	-inf	-inf	0.42265	2.7781	0	8.3343	0	0	0	0	0	10	0	0	0	0	0
223	bdi-MIR5060-p5	ACCGAGGCGGTGCTGGAACTGGCC	down	-inf	-inf	0.42265	1.94467	0	5.83401	0	0	0	0	0	7	0	0	0	0	0
224	bdi-MIR5063-p5_1ss18CT	AATGCCCGGTCTTCTTGTAGTGGA	down	-inf	-inf	0.42265	1.38905	0	4.16715	0	0	0	0	0	5	0	0	0	0	0
225	bdi-miR5063_R-1_1ss14GA	TCCACTGGAAAAGACTTTTGC	down	-inf	-inf	0.42265	1.29333	0	0	0	3.87998	0	0	0	0	0	5	0	0	0
226	bdi-miR5068_2ss18TC21GA	ATCGGGTAGAGCGGGTACGGATAT	up	inf	inf	0.42265	0	2.37437	0	0	0	7.12312	0	0	0	0	0	9	0	0
227	bdi-MIR5163b-p5	CATCCACCCAACTGAAATATT	up	inf	inf	0.42265	0	1.3191	0	0	0	3.95729	0	0	0	0	0	5	0	0
228	bdi-miR5174a_L+1R-1	CCTCCGTTCCATAAAGATTGG	down	-inf	-inf	0.42265	1.94467	0	5.83401	0	0	0	0	0	7	0	0	0	0	0
229	bdi-MIR5174f-p3_1ss17CT	TTCAAAGCCGTGCCAATCTTT	down	-inf	-inf	0.42265	1.81066	0	0	0	5.43197	0	0	0	0	0	7	0	0	0
230	bdi-MIR5178-p5_1ss16GA	TAACTGCTTGGGACCACCGGT	down	-inf	-inf	0.42265	1.29333	0	0	0	3.87998	0	0	0	0	0	5	0	0	0
231	bdi-miR5178-3p	TCTGACCGGTGGGCCTGAGCG	up	inf	inf	0.42265	0	1.84674	0	0	0	5.54021	0	0	0	0	0	7	0	0
232	bdi-miR5180a_L+4R-1	AAAATAAGTGTCTCAGTTTTGAAC	down	-inf	-inf	0.42265	1.81066	0	0	0	5.43197	0	0	0	0	0	7	0	0	0
233	bdi-MIR5180b-p3	AAACTGCGACACTTATTTTGGATC	up	inf	inf	0.42265	0	2.4333	0	0	0	0	7.29989	0	0	0	0	0	7	0
234	bdi-MIR5180a-p3	AAACTGCGACACTTATTTTGGATC	up	inf	inf	0.42265	0	2.4333	0	0	0	0	7.29989	0	0	0	0	0	7	0
235	bdi-MIR5181c-p5_2ss8CT20TA	AGTGTCTTGGATTTAGTACAAAGT	down	-inf	-inf	0.42265	0.646663	0	0	0	1.93999	0	0	0	0	0	2.5	0	0	0
236	bdi-miR5185l-3p	TTTGGAGATTGACTTAGAAGC	up	inf	inf	0.42265	0	1.84674	0	0	0	5.54021	0	0	0	0	0	7	0	0
237	bdi-MIR5185m-p5	TCCCGCTTCTAGTTCATTTTT	down	-inf	-inf	0.42265	0.21956	0	0	0.658679	0	0	0	0	0	0.555556	0	0	0	0
238	bdi-MIR5185f-p5	TCCCGCTTCTAGTTCATTTTT	down	-inf	-inf	0.42265	0.21956	0	0	0.658679	0	0	0	0	0	0.555556	0	0	0	0
239	bdi-MIR5185d-p5	TCCCGCTTCTAGTTCATTTTT	down	-inf	-inf	0.42265	0.21956	0	0	0.658679	0	0	0	0	0	0.555556	0	0	0	0
240	bdi-MIR5185e-p5	TCCCGCTTCTAGTTCATTTTT	down	-inf	-inf	0.42265	0.21956	0	0	0.658679	0	0	0	0	0	0.555556	0	0	0	0
241	bdi-MIR5185g-p5	TCCCGCTTCTAGTTCATTTTT	down	-inf	-inf	0.42265	0.21956	0	0	0.658679	0	0	0	0	0	0.555556	0	0	0	0
242	bdi-MIR5185b-p5	TCCCGCTTCTAGTTCATTTTT	down	-inf	-inf	0.42265	0.21956	0	0	0.658679	0	0	0	0	0	0.555556	0	0	0	0
243	bdi-MIR5198-p5	TCCCTCAATCTCTTTTCCGCTT	down	-inf	-inf	0.42265	1.66686	0	5.00058	0	0	0	0	0	6	0	0	0	0	0
244	bdi-MIR5201-p3	ATACAGGGCGAGGCAAATGA	down	-inf	-inf	0.42265	1.66686	0	5.00058	0	0	0	0	0	6	0	0	0	0	0
245	bdi-miR7707-3p_L-5R+2	TCGATGTATGGCTGAACGGTC	down	-inf	-inf	0.42265	1.38905	0	4.16715	0	0	0	0	0	5	0	0	0	0	0
246	bdi-MIR7708a-p5_2ss17AG18AG	AATTGTAATGGTACTGGGCAAAGA	down	-inf	-inf	0.42265	0.694525	0	2.08357	0	0	0	0	0	2.5	0	0	0	0	0
247	bdi-MIR7708a-p3_2ss17AG18AG	AATTGTAATGGTACTGGGCAAAGA	down	-inf	-inf	0.42265	0.694525	0	2.08357	0	0	0	0	0	2.5	0	0	0	0	0
248	bdi-MIR7717a-p3	ACGATTGTCGACTGAGAAATAACT	up	inf	inf	0.42265	0	0.659548	0	0	0	1.97864	0	0	0	0	0	2.5	0	0
249	bdi-MIR7717c-p5_1ss1GA	AGGCGACTGAGAAATAACTATTTC	down	-inf	-inf	0.42265	1.97604	0	0	5.92811	0	0	0	0	0	5	0	0	0	0
250	bdi-MIR7717b-p3_1ss3CT	ATTGTCGACTGAGAAATAACTATT	up	inf	inf	0.42265	0	2.4333	0	0	0	0	7.29989	0	0	0	0	0	7	0
251	bdi-MIR7726a-p5_2ss5AC21TC	ACGGCCGTCGCGGTACGTCACTTC	up	inf	inf	0.42265	0	0.791458	0	0	0	2.37437	0	0	0	0	0	3	0	0
252	bdi-MIR7726a-p5_2ss4GC24CT	ATGCTACGGACGTCGCGGTACGTT	down	-inf	-inf	0.42265	0.988018	0	0	2.96405	0	0	0	0	0	2.5	0	0	0	0
253	bdi-MIR7726a-p5_1ss10AG	ATGGTACGGGCGTCGCGGTACGTC	down	-inf	-inf	0.42265	1.58083	0	0	4.74249	0	0	0	0	0	4	0	0	0	0
254	bdi-MIR7726a-p5_2ss2AG21AT	AGTTGGTGATGATGGTACGGTCGT	down	-inf	-inf	0.42265	2.76645	0	0	8.29935	0	0	0	0	0	7	0	0	0	0
255	bdi-MIR7726a-p3_2ss4GC24CT	ATGCTACGGACGTCGCGGTACGTT	down	-inf	-inf	0.42265	0.988018	0	0	2.96405	0	0	0	0	0	2.5	0	0	0	0
256	bdi-MIR7726a-p3_2ss5AC21TC	ACGGCCGTCGCGGTACGTCACTTC	up	inf	inf	0.42265	0	0.791458	0	0	0	2.37437	0	0	0	0	0	3	0	0
257	bdi-MIR7726b-p3_2ss17AG24CT	ACTTCACCGAAATTACGAATCTGT	up	inf	inf	0.42265	0	1.22707	0	0	0	0	0	3.68121	0	0	0	0	0	2.5
258	bdi-MIR7727-p5_1ss8TC	AAGTTGACTAGTTCCAGTTGGTGT	up	inf	inf	0.42265	0	1.3191	0	0	0	3.95729	0	0	0	0	0	5	0	0
259	bdi-miR7728-5p	TGCTCGGATTGAGTGTATTTT	down	-inf	-inf	0.42265	1.38905	0	4.16715	0	0	0	0	0	5	0	0	0	0	0
260	bdi-MIR7729b-p3_1ss14GA	GTGGTGGTTTGGAAGAGTTTGGAG	down	-inf	-inf	0.42265	0.694525	0	2.08357	0	0	0	0	0	2.5	0	0	0	0	0
261	bdi-MIR7729a-p3_1ss14GA	GTGGTGGTTTGGAAGAGTTTGGAG	down	-inf	-inf	0.42265	0.694525	0	2.08357	0	0	0	0	0	2.5	0	0	0	0	0
262	bdi-MIR7735-p5_1ss14AC	AGCTCGATGCTGCCTCTGGACCTC	down	-inf	-inf	0.42265	2.76645	0	0	8.29935	0	0	0	0	0	7	0	0	0	0
263	bdi-MIR7748b-p5_2ss15GC17AC	ATTCGGTTGACCAACCCTTTGACC	up	inf	inf	0.42265	0	1.47249	0	0	0	0	0	4.41746	0	0	0	0	0	3
264	bdi-MIR7748a-p5_2ss18GT19TC	TTGTGGTCAAAGGCTTGTC	down	-inf	-inf	0.42265	1.38905	0	4.16715	0	0	0	0	0	5	0	0	0	0	0
265	bdi-miR7748b-5p	ATGTTAGGATTCGGTTGACCAAGC	down	-inf	-inf	0.42265	0.646663	0	0	0	1.93999	0	0	0	0	0	2.5	0	0	0
266	bdi-MIR7748b-p3	GATTCGGTTGACCAAGCATTTGACC	up	inf	inf	0.42265	0	0.923368	0	0	0	2.7701	0	0	0	0	0	3.5	0	0
267	bdi-MIR7748b-p3_2ss15GC17AC	ATTCGGTTGACCAACCCTTTGACC	up	inf	inf	0.42265	0	1.47249	0	0	0	0	0	4.41746	0	0	0	0	0	3
268	bdi-miR7748b-5p_L-3_1ss8GA	TTAGAATTCGGTTGACCAAGC	up	inf	inf	0.42265	0	2.45414	0	0	0	0	0	7.36243	0	0	0	0	0	5
269	bdi-MIR7748b-p3_1ss15AC	TCGGTTGACCAAGCCTTTGAC	down	-inf	-inf	0.42265	0.646663	0	0	0	1.93999	0	0	0	0	0	2.5	0	0	0
270	bdi-miR7755-3p_L-2R+5	AATTTACGGTGTAGAATTGTTTGT	up	inf	inf	0.42265	0	2.08568	0	0	0	0	6.25705	0	0	0	0	0	6	0
271	bdi-miR7764-3p	AAATAGATCTTGGCGTTATGGG	down	-inf	-inf	0.42265	2.76645	0	0	8.29935	0	0	0	0	0	7	0	0	0	0
272	bdi-MIR7767-p3_2	AGCTGAGAGCTCTCCCACGACAGC	up	inf	inf	0.42265	0	1.04284	0	0	0	0	3.12853	0	0	0	0	0	3	0
273	bdi-MIR7767-p3_1	ACGACAGCTTGGACAGGAGGC	up	inf	inf	0.42265	0	1.04284	0	0	0	0	3.12853	0	0	0	0	0	3	0
274	bdi-MIR7767-p5_1	AGCTGAGAGCTCTCCCACGACAGC	up	inf	inf	0.42265	0	1.04284	0	0	0	0	3.12853	0	0	0	0	0	3	0
275	bdi-MIR7769-p5	TGTGGGACCCACCCGTCAGTG	down	-inf	-inf	0.42265	1.66686	0	5.00058	0	0	0	0	0	6	0	0	0	0	0
276	bdi-miR7771-5p_L-2R-1_1ss23TC	TTGACTCCTATAGTACACATC	down	-inf	-inf	0.42265	1.38905	0	4.16715	0	0	0	0	0	5	0	0	0	0	0
277	bdi-miR7771-3p	ATGTGTACTATAGAAGTCAAGGGT	up	inf	inf	0.42265	0	2.94497	0	0	0	0	0	8.83491	0	0	0	0	0	6
278	bdi-miR7775-5p_L+2R-2	AAACCGGTTTATTCTGAAGCACCA	down	-inf	-inf	0.42265	1.38905	0	4.16715	0	0	0	0	0	5	0	0	0	0	0
279	bdi-MIR9480b-p3	TACCACCCTAACATACCCTTA	down	-inf	-inf	0.42265	1.29333	0	0	0	3.87998	0	0	0	0	0	5	0	0	0
280	bdi-MIR9486b-p5	TGGAACCTCTGGCCACTTAAA	down	-inf	-inf	0.42265	1.81066	0	0	0	5.43197	0	0	0	0	0	7	0	0	0
281	bdi-miR9486b	TAAGTGATTAGAGGTTCCAGT	up	inf	inf	0.42265	0	4.17137	0	0	0	0	12.5141	0	0	0	0	0	12	0
282	bdi-miR9489	TCAGCTCCACGGACTTGGTGA	down	-inf	-inf	0.42265	1.38905	0	4.16715	0	0	0	0	0	5	0	0	0	0	0
283	bdi-miR9490_1ss9CA	AGGCCACAACCTAATGGTCGTGCG	up	inf	inf	0.42265	0	1.58292	0	0	0	4.74875	0	0	0	0	0	6	0	0
284	bdi-MIR9494-p5	CGGAGGGAGAGGATGATGAAGC	down	-inf	-inf	0.42265	1.97604	0	0	5.92811	0	0	0	0	0	5	0	0	0	0
285	ptc-miR167a_L+1	TTGAAGCTGCCAGCATGATCTA	up	inf	inf	0.42265	0	6.13536	0	0	0	0	0	18.4061	0	0	0	0	0	12.5
286	osa-miR395b_L-1R+4	TGAAGTGTTTGGGGGAACTCTAGG	down	-inf	-inf	0.42265	2.06932	0	0	0	6.20797	0	0	0	0	0	8	0	0	0
287	mtr-miR397-5p_L-2R+3	ATTGAGTGCAGCGTTGATGAAA	down	-inf	-inf	0.42265	2.37124	0	0	7.11373	0	0	0	0	0	6	0	0	0	0
288	osa-MIR812h-p5	TTGTACTCCCTCCGTCCCATT	up	inf	inf	0.42265	0	2.63819	0	0	0	7.91458	0	0	0	0	0	10	0	0
289	osa-MIR812q-p3_2ss1GA24GT	ACACTTATTTTGGGACGGAGGTAT	up	inf	inf	0.42265	0	1.47249	0	0	0	0	0	4.41746	0	0	0	0	0	3
290	osa-MIR818d-p3_2ss7GC20CA	TTATGGCACGGAGGGAGTAAT	down	-inf	-inf	0.42265	1.55199	0	0	0	4.65598	0	0	0	0	0	6	0	0	0
291	osa-MIR818d-p3_2ss6AT18CG	ATGGGTCGGAGGGAGTAGTAGTTT	down	-inf	-inf	0.42265	1.66686	0	5.00058	0	0	0	0	0	6	0	0	0	0	0
292	hvu-MIR5049d-p3_2ss7AC18AT	TTTAGGCACGGAGGGAGTATT	down	-inf	-inf	0.42265	1.38905	0	4.16715	0	0	0	0	0	5	0	0	0	0	0
293	hvu-MIR5049c-p3_1ss20TC	TTTTGGGACGGAGGAAGTACT	down	-inf	-inf	0.42265	1.66686	0	5.00058	0	0	0	0	0	6	0	0	0	0	0
294	osa-MIR5079a-p3_1ss6AG	CTCAAGGGGTTCTCAAAAA	up	inf	inf	0.42265	0	1.58292	0	0	0	4.74875	0	0	0	0	0	6	0	0
295	mtr-MIR5205d-p5_1ss8TC	TATACTCCCTCCGTCCCTTTTT	up	inf	inf	0.42265	0	1.3191	0	0	0	3.95729	0	0	0	0	0	5	0	0
296	gra-MIR8731-p3_1ss13GA	GAGGAGGAGGGGAGGGGG	up	inf	inf	0.42265	0	2.08568	0	0	0	0	6.25705	0	0	0	0	0	6	0
297	ath-MIR401-p3_1ss14AC	TTTGCTGGGCCGACACTG	down	-inf	-inf	0.42265	1.29333	0	0	0	3.87998	0	0	0	0	0	5	0	0	0
298	ath-MIR159c-p3_2ss18TA19CT	TTTGGATTGAAGGGAGCATC	up	inf	inf	0.42265	0	1.3191	0	0	0	3.95729	0	0	0	0	0	5	0	0
299	ptc-miR166n_R+1	TCGGACCAGGCTTCATTCCTTA	up	inf	inf	0.42265	0	0.923368	0	0	0	2.7701	0	0	0	0	0	3.5	0	0
300	ata-miR408-3p_R-1	TGCACTGCCTCTTCCCTGC	down	-inf	-inf	0.42265	1.38905	0	4.16715	0	0	0	0	0	5	0	0	0	0	0
301	osa-MIR818d-p3_2ss9GC20TG	TATGGGACCGAGGGAGTACGAG	down	-inf	-inf	0.42265	1.38905	0	4.16715	0	0	0	0	0	5	0	0	0	0	0
302	ath-MIR842-p5_2ss7CA18TA	TATGGAAAATTGAAAAGA	down	-inf	-inf	0.42265	1.55199	0	0	0	4.65598	0	0	0	0	0	6	0	0	0
303	mdm-miR1511	ACCTAGCTCTGATACCATGAA	up	inf	inf	0.42265	0	3.47614	0	0	0	0	10.4284	0	0	0	0	0	10	0
304	osa-MIR1851-p5_1ss15GC	TGGCCATGGCCGCCCGCGAGC	up	inf	inf	0.42265	0	0.869035	0	0	0	0	2.6071	0	0	0	0	0	2.5	0
305	osa-MIR1862d-p3_2ss2GA20GC	GAACGGAGGGAGTATCATAC	down	-inf	-inf	0.42265	3.10398	0	0	0	9.31195	0	0	0	0	0	12	0	0	0
306	osa-MIR2118e-p3_2ss12TA18CT	AAAAGAGAGTCAAAGAGT	up	inf	inf	0.42265	0	1.18719	0	0	0	3.56156	0	0	0	0	0	4.5	0	0
307	mtr-MIR2677-p5_2ss10AT17AT	AAGGAAAACTCTAATATA	down	-inf	-inf	0.42265	0.988018	0	0	2.96405	0	0	0	0	0	2.5	0	0	0	0
308	mtr-MIR2677-p3_2ss10AT17AT	AAGGAAAACTCTAATATA	down	-inf	-inf	0.42265	0.988018	0	0	2.96405	0	0	0	0	0	2.5	0	0	0	0
309	gma-MIR5032-p5_2ss17TG20GC	GAAATAGAGCCACTTTGGGC	down	-inf	-inf	0.42265	0.83343	0	2.50029	0	0	0	0	0	3	0	0	0	0	0
310	osa-MIR5337a-p3_2ss10GA20GT	TTGACTTAGAACAAAGCTATA	up	inf	inf	0.42265	0	1.21665	0	0	0	0	3.64995	0	0	0	0	0	3.5	0
311	osa-MIR5337a-p5_2ss10GA20GT	TTGACTTAGAACAAAGCTATA	up	inf	inf	0.42265	0	1.21665	0	0	0	0	3.64995	0	0	0	0	0	3.5	0
312	gma-MIR5368-p5_2ss9GT19TC	CTGGGATTTGCTTTGGGCCT	up	inf	inf	0.42265	0	0.659548	0	0	0	1.97864	0	0	0	0	0	2.5	0	0
313	osa-MIR5529-p5_2ss1TA19AG	AGTGTGGATGATTTAGAAG	down	-inf	-inf	0.42265	1.18562	0	0	3.55687	0	0	0	0	0	3	0	0	0	0
314	osa-MIR6249a-p5_2ss5CA20TC	TCGCAGGCGGCCATGGCCACC	up	inf	inf	0.42265	0	2.11055	0	0	0	6.33166	0	0	0	0	0	8	0	0
315	ptc-miR6476a_L-2	AGTGGAGATGAAACATGA	down	-inf	-inf	0.42265	0.694525	0	2.08357	0	0	0	0	0	2.5	0	0	0	0	0
316	ath-miR8175_L+1_1ss3AG	CGGTCCCCGGCAACGGCGCCA	down	-inf	-inf	0.42265	2.50029	0	7.50087	0	0	0	0	0	9	0	0	0	0	0
317	ath-MIR5632-p3_2ss10GC18AC	AGTAGGAATCTGGTTCAC	up	inf	inf	0.42265	0	2.11055	0	0	0	6.33166	0	0	0	0	0	8	0	0
318	ath-miR157a-5p_R+1	TTGACAGAAGATAGAGAGCACT	up	inf	inf	0.42265	0	2.94497	0	0	0	0	0	8.83491	0	0	0	0	0	6
319	ath-miR157c-3p_2ss9TG20CT	GCTCTCTAGACTTCTGTCATC	up	inf	inf	0.42265	0	2.45414	0	0	0	0	0	7.36243	0	0	0	0	0	5
320	ath-miR164b-3p_2ss10AC16AC	CATGTGCCCCTCTTCCCCATC	up	inf	inf	0.42265	0	18.6515	0	0	0	0	0	55.9545	0	0	0	0	0	38
321	gma-miR166a-3p_R+4	TCGGACCAGGCTTCATTCCCCACGC	down	-inf	-inf	0.42265	1.97604	0	0	5.92811	0	0	0	0	0	5	0	0	0	0
322	mdm-miR167a_1ss8CG	AGATCATGTGGCAGTTTCACC	up	inf	inf	0.42265	0	11.7799	0	0	0	0	0	35.3397	0	0	0	0	0	24
323	mdm-miR391_L-1R+1_1ss2AT	TCGCAGGAGAGATGACGCCGT	up	inf	inf	0.42265	0	9.32574	0	0	0	0	0	27.9772	0	0	0	0	0	19
324	mdm-miR403a	TTAGATTCACGCACAAACTCG	up	inf	inf	0.42265	0	41.2296	0	0	0	0	0	123.689	0	0	0	0	0	84
325	ptc-miR530a_R+1	TGCATTTGCACCTGCACCTTT	up	inf	inf	0.42265	0	1.14527	0	0	0	0	0	3.4358	0	0	0	0	0	2.33333
326	ath-miR858a_L-1R+1	TTCGTTGTCTGTTCGACCTTG	up	inf	inf	0.42265	0	24.5414	0	0	0	0	0	73.6243	0	0	0	0	0	50
327	mdm-miR5225a	TCTGTCGAAGGTGAGATGGTGC	down	-inf	-inf	0.42265	1.66686	0	5.00058	0	0	0	0	0	6	0	0	0	0	0
328	mdm-miR7121a	TCCTCTTGGTGATCGCCCTGT	up	inf	inf	0.42265	0	3.82375	0	0	0	0	11.4713	0	0	0	0	0	11	0
329	mdm-miR10996b	TCACCATTGCATCTCATGTTCC	down	-inf	-inf	0.42265	1.66686	0	5.00058	0	0	0	0	0	6	0	0	0	0	0
330	PC-5p-522897_5	AGGGTACCCGTTGACTCTCCTTAG	down	-inf	-inf	0.42265	1.29333	0	0	0	3.87998	0	0	0	0	0	5	0	0	0
331	PC-3p-210659_12	AAAGCTGACGTGGCAACTAAACGA	up	inf	inf	0.42265	0	1.04284	0	0	0	0	3.12853	0	0	0	0	0	3	0
332	PC-5p-218000_11	ATGCTCCCGATATGTCAACCA	up	inf	inf	0.42265	0	1.3191	0	0	0	3.95729	0	0	0	0	0	5	0	0
333	PC-3p-422375_5	AGGAGGGTCAAAGAGAATCTTAAG	down	-inf	-inf	0.42265	1.38905	0	4.16715	0	0	0	0	0	5	0	0	0	0	0
334	PC-3p-262835_8	TGGCAGTCGAAAATGGTCAAC	up	inf	inf	0.42265	0	2.11055	0	0	0	6.33166	0	0	0	0	0	8	0	0
335	PC-5p-423845_5	TCACTCCGGTCGGAATTACTTATC	up	inf	inf	0.42265	0	1.3191	0	0	0	3.95729	0	0	0	0	0	5	0	0
336	PC-3p-502000_5	AAATTTTGGATGCGGCTTCTTCAG	up	inf	inf	0.42265	0	1.3191	0	0	0	3.95729	0	0	0	0	0	5	0	0
337	PC-3p-508881_5	AACTAAGGAGGGTCAAAAGATATC	down	-inf	-inf	0.42265	1.97604	0	0	5.92811	0	0	0	0	0	5	0	0	0	0
338	PC-3p-208700_12	TCTCTTTCCACCGAGAAACAGCCA	up	inf	inf	0.42265	0	4.17137	0	0	0	0	12.5141	0	0	0	0	0	12	0
339	PC-5p-143253_24	ATAAACCTGTAGTCCACGTTCTTT	down	-inf	-inf	0.42265	2.84532	0	0	0	8.53596	0	0	0	0	0	11	0	0	0
340	PC-5p-235437_10	ACTCCCTCGCTCCAACAACAGATG	up	inf	inf	0.42265	0	1.73807	0	0	0	0	5.21421	0	0	0	0	0	5	0
341	PC-3p-256983_8	ACGTGCCAGCCCGTTCCGGCGAAA	up	inf	inf	0.42265	0	2.78091	0	0	0	0	8.34273	0	0	0	0	0	8	0
342	PC-5p-538460_5	GTTGTTTGTCACTATCCTGTC	down	-inf	-inf	0.42265	1.29333	0	0	0	3.87998	0	0	0	0	0	5	0	0	0
343	PC-5p-128377_30	TCCGTCGGCGAAGCCTTTGCC	down	-inf	-inf	0.42265	1.38905	0	4.16715	0	0	0	0	0	5	0	0	0	0	0
344	PC-3p-449183_5	AGTGAACGGCACGTTTTATGGATC	up	inf	inf	0.42265	0	1.3191	0	0	0	3.95729	0	0	0	0	0	5	0	0
345	PC-5p-202697_13	AGTGCACTGCCCGGAATTCACCCA	down	-inf	-inf	0.42265	1.29333	0	0	0	3.87998	0	0	0	0	0	5	0	0	0
346	PC-3p-198753_13	AACTAATATGGATCGGAAAGAGTT	down	-inf	-inf	0.42265	1.29333	0	0	0	3.87998	0	0	0	0	0	5	0	0	0
347	PC-5p-241530_10	ACTACTCCCTCCGTTGCTAAGTAC	up	inf	inf	0.42265	0	2.63819	0	0	0	7.91458	0	0	0	0	0	10	0	0
348	PC-5p-144045_24	TAGCTACCCATATTTTAGCCCCCC	up	inf	inf	0.42265	0	2.45414	0	0	0	0	0	7.36243	0	0	0	0	0	5
349	PC-5p-237077_10	AGTGTCATCCATTTTGTAGTAAGT	up	inf	inf	0.42265	0	1.73807	0	0	0	0	5.21421	0	0	0	0	0	5	0
350	PC-5p-137337_26	CCTCCGTCCCGAATTAACTTT	down	-inf	-inf	0.42265	1.81066	0	0	0	5.43197	0	0	0	0	0	7	0	0	0
351	PC-3p-509601_5	ATTTAGGTGGCGGCTTCTACAGAAA	up	inf	inf	0.42265	0	1.97864	0	0	0	5.93593	0	0	0	0	0	7.5	0	0
352	PC-3p-157318_20	AGATCTTTATGGAACGGAGGGAGT	up	inf	inf	0.42265	0	0.659548	0	0	0	1.97864	0	0	0	0	0	2.5	0	0
353	PC-5p-161216_19	ATTCCTCCGTCCAACACAGAATGT	up	inf	inf	0.42265	0	1.3191	0	0	0	3.95729	0	0	0	0	0	5	0	0
354	PC-5p-183486_15	TTGGCTTACCAAAATTTTGGC	down	-inf	-inf	0.42265	1.94467	0	5.83401	0	0	0	0	0	7	0	0	0	0	0
355	PC-3p-277914_7	AATTATGAAACGGGGGAGTAGTAT	up	inf	inf	0.42265	0	1.84674	0	0	0	5.54021	0	0	0	0	0	7	0	0
356	PC-5p-161043_19	ATTTCCCGGAATCGACCCGCAGTC	up	inf	inf	0.42265	0	1.3191	0	0	0	3.95729	0	0	0	0	0	5	0	0
357	PC-5p-172085_17	AGCACCGCCACTGTAATGTACCAG	up	inf	inf	0.42265	0	3.69347	0	0	0	11.0804	0	0	0	0	0	14	0	0
358	PC-5p-228610_10	TGCAACATACTCCCTTCGTCC	down	-inf	-inf	0.42265	1.38905	0	4.16715	0	0	0	0	0	5	0	0	0	0	0
359	PC-5p-206229_12	ACTACTCCGTTCCTAAATACTTGT	up	inf	inf	0.42265	0	2.45414	0	0	0	0	0	7.36243	0	0	0	0	0	5
360	PC-3p-204774_12	TTGAGCTAAGGAGGGTTGGAG	down	-inf	-inf	0.42265	1.66686	0	5.00058	0	0	0	0	0	6	0	0	0	0	0
361	PC-3p-246075_9	AGCCGCCCGTTACTGATGTGCTCC	down	-inf	-inf	0.42265	2.37124	0	0	7.11373	0	0	0	0	0	6	0	0	0	0
362	PC-5p-133137_28	AGGTTCCACGTGTGCACTCGAGCC	up	inf	inf	0.42265	0	2.4333	0	0	0	0	7.29989	0	0	0	0	0	7	0
363	PC-5p-291878_7	ATAGTGATCCTCAGGGTACCCGTT	down	-inf	-inf	0.42265	1.94467	0	5.83401	0	0	0	0	0	7	0	0	0	0	0
364	PC-3p-227994_11	AGTTTAGGACCTCGCGTGACCGGC	down	-inf	-inf	0.42265	1.55199	0	0	0	4.65598	0	0	0	0	0	6	0	0	0
365	PC-3p-305824_6	ACAGGAAACTGGGGGAGGGCAGCT	up	inf	inf	0.42265	0	0.659548	0	0	0	1.97864	0	0	0	0	0	2.5	0	0
366	PC-5p-184977_15	ATATTGCATCTTGAAACTGTGTGA	down	-inf	-inf	0.42265	1.29333	0	0	0	3.87998	0	0	0	0	0	5	0	0	0
367	PC-3p-194862_13	AGGGTCAAATGGTATCCTGAGGGT	up	inf	inf	0.42265	0	2.11055	0	0	0	6.33166	0	0	0	0	0	8	0	0
368	PC-3p-167237_18	TCATGCATGGTGATCACCTTT	down	-inf	-inf	0.42265	3.95207	0	0	11.8562	0	0	0	0	0	10	0	0	0	0
369	PC-3p-205702_12	ACTTTCGCGGATCCCGTTTGCATC	down	-inf	-inf	0.42265	1.97604	0	0	5.92811	0	0	0	0	0	5	0	0	0	0
370	PC-5p-216674_11	ATAAGCTGCCCTCTCCTAGCTTCC	down	-inf	-inf	0.42265	0.694525	0	2.08357	0	0	0	0	0	2.5	0	0	0	0	0
371	PC-5p-221709_11	AGAACCTCCTTGTGCTGTGTAATT	up	inf	inf	0.42265	0	1.58292	0	0	0	4.74875	0	0	0	0	0	6	0	0
372	PC-3p-201293_13	ATACCCGTACCCGAGGACCCGATC	down	-inf	-inf	0.42265	1.38905	0	4.16715	0	0	0	0	0	5	0	0	0	0	0
373	PC-3p-289614_7	AACGTCTGTGGAATCTGTTTCGCC	down	-inf	-inf	0.42265	1.94467	0	5.83401	0	0	0	0	0	7	0	0	0	0	0
374	PC-5p-505583_5	ACCCATTGACCTTTCTTAGTTCAG	down	-inf	-inf	0.42265	1.29333	0	0	0	3.87998	0	0	0	0	0	5	0	0	0
375	PC-3p-117590_35	TGACGGTAGCTTCTCGTGCGT	up	inf	inf	0.42265	0	1.58292	0	0	0	4.74875	0	0	0	0	0	6	0	0
376	PC-5p-346521_6	AGCTTCCTGTAGAAACCGTCACCT	up	inf	inf	0.42265	0	1.3191	0	0	0	3.95729	0	0	0	0	0	5	0	0
377	PC-3p-238222_10	TAAACCTGCAACAATTAAATT	up	inf	inf	0.42265	0	1.3191	0	0	0	3.95729	0	0	0	0	0	5	0	0
378	PC-5p-542291_5	AAGACACATCGGACGAATCTGACC	up	inf	inf	0.42265	0	1.3191	0	0	0	3.95729	0	0	0	0	0	5	0	0
379	PC-3p-372671_6	AAATGCCACGCCTTTCTTTGTACC	down	-inf	-inf	0.42265	1.55199	0	0	0	4.65598	0	0	0	0	0	6	0	0	0
380	PC-3p-299429_7	AAGCGGGACTTTGGCGGATCGGTT	up	inf	inf	0.42265	0	1.84674	0	0	0	5.54021	0	0	0	0	0	7	0	0
381	PC-5p-227073_11	ACATTTCGTCCGGTATTGAGTGCC	up	inf	inf	0.42265	0	1.3191	0	0	0	3.95729	0	0	0	0	0	5	0	0
382	PC-3p-134408_27	ACGGGCGGCCTGCCAGTTAGTGAT	up	inf	inf	0.42265	0	0.923368	0	0	0	2.7701	0	0	0	0	0	3.5	0	0
383	PC-5p-194326_13	ATATTAGTGACGGGTGCAGCCAGC	down	-inf	-inf	0.42265	1.58083	0	0	4.74249	0	0	0	0	0	4	0	0	0	0
384	PC-3p-288416_7	ATTCGGTGAGAACCCTCGTTCGGT	down	-inf	-inf	0.42265	1.94467	0	5.83401	0	0	0	0	0	7	0	0	0	0	0
385	PC-3p-338480_6	ATGGTCAAAGGGTACCTGAGGGT	down	-inf	-inf	0.42265	1.29333	0	0	0	3.87998	0	0	0	0	0	5	0	0	0
386	PC-3p-206730_12	ACCACGACGAGTATTTATGAACGG	up	inf	inf	0.42265	0	1.7179	0	0	0	0	0	5.1537	0	0	0	0	0	3.5
387	PC-3p-224443_11	TTAAATTTGTGATGCGGCTTCTCC	up	inf	inf	0.42265	0	3.16583	0	0	0	9.49749	0	0	0	0	0	12	0	0
388	PC-5p-215211_11	AACCCTCCGCTCCTAAATACTTGT	up	inf	inf	0.42265	0	2.08568	0	0	0	0	6.25705	0	0	0	0	0	6	0
389	PC-3p-337750_6	GTTAATTCGACACGGAGGGAGTAT	up	inf	inf	0.42265	0	1.3191	0	0	0	3.95729	0	0	0	0	0	5	0	0
390	PC-3p-185722_15	AATAAGGGTCGAAGGCTACCGTGA	down	-inf	-inf	0.42265	2.76645	0	0	8.29935	0	0	0	0	0	7	0	0	0	0
391	PC-3p-152494_21	ATATTTTTATGGATGGGAGGGAGT	up	inf	inf	0.42265	0	2.08568	0	0	0	0	6.25705	0	0	0	0	0	6	0
392	PC-3p-82877_69	TTGGAATTGAAATGAAACTGC	up	inf	inf	0.42265	0	1.97864	0	0	0	5.93593	0	0	0	0	0	7.5	0	0
393	PC-5p-368011_6	TGGGGCTCACCCGTCGGACGCC	down	-inf	-inf	0.42265	1.97604	0	0	5.92811	0	0	0	0	0	5	0	0	0	0
394	PC-3p-200914_13	AAGAAGAGTCAAAAGGTACCCTGA	up	inf	inf	0.42265	0	1.73807	0	0	0	0	5.21421	0	0	0	0	0	5	0
395	PC-5p-209206_12	CTAGTATTTCCCTCGGTCTTG	down	-inf	-inf	0.42265	1.29333	0	0	0	3.87998	0	0	0	0	0	5	0	0	0
396	PC-5p-166628_18	ATGTGTAGTACTCCTTCCCATTCT	up	inf	inf	0.42265	0	1.73807	0	0	0	0	5.21421	0	0	0	0	0	5	0
397	PC-3p-219914_11	AAACTTGTGATGCGGCTTCTCCAG	up	inf	inf	0.42265	0	1.58292	0	0	0	4.74875	0	0	0	0	0	6	0	0
398	PC-5p-224977_11	TGTGGTCTGTGTAAAAATACC	down	-inf	-inf	0.42265	1.29333	0	0	0	3.87998	0	0	0	0	0	5	0	0	0
399	PC-3p-279918_7	ACTAAGGAGAGTCAAAAGTTACCC	down	-inf	-inf	0.42265	2.76645	0	0	8.29935	0	0	0	0	0	7	0	0	0	0
400	PC-5p-292004_7	AGCCCGGCCCGAAAGCTCGAAATG	up	inf	inf	0.42265	0	2.4333	0	0	0	0	7.29989	0	0	0	0	0	7	0
401	PC-3p-238143_10	ACATCTTTTGTTGGACGAGGGAGT	up	inf	inf	0.42265	0	1.73807	0	0	0	0	5.21421	0	0	0	0	0	5	0
402	PC-3p-150796_22	GATCCATGGAATCGTCTCGCCGTC	up	inf	inf	0.42265	0	2.63819	0	0	0	7.91458	0	0	0	0	0	10	0	0
403	PC-5p-248603_9	ATCCCTCTGTCTTGAATTAACTGA	up	inf	inf	0.42265	0	2.08568	0	0	0	0	6.25705	0	0	0	0	0	6	0
404	PC-5p-325499_6	TTCAGTCGTCCTGGCCGAGGC	down	-inf	-inf	0.42265	1.29333	0	0	0	3.87998	0	0	0	0	0	5	0	0	0
405	PC-3p-364616_6	ATTTTTGTTGGTCTAATTGGTGGT	up	inf	inf	0.42265	0	1.58292	0	0	0	4.74875	0	0	0	0	0	6	0	0
406	PC-5p-276103_7	AAGAGAAGTGGGCTATTAACTAGT	up	inf	inf	0.42265	0	3.4358	0	0	0	0	0	10.3074	0	0	0	0	0	7
407	PC-3p-205542_12	AATCTGAGACAATTTGAGACAAGT	up	inf	inf	0.42265	0	1.84674	0	0	0	5.54021	0	0	0	0	0	7	0	0
408	PC-5p-424193_5	AAAACCCGCCACTGATAACCCCCT	up	inf	inf	0.42265	0	1.73807	0	0	0	0	5.21421	0	0	0	0	0	5	0
409	PC-3p-238293_10	ATCTTTTATTGGACGCAGGGAGCA	down	-inf	-inf	0.42265	2.7781	0	8.3343	0	0	0	0	0	10	0	0	0	0	0
410	PC-5p-224960_11	ACACGTGAATCTGAGAAGCACCTC	down	-inf	-inf	0.42265	3.95207	0	0	11.8562	0	0	0	0	0	10	0	0	0	0
411	PC-3p-219322_11	AATTGGTCAAAGTTGAGACGTCCT	up	inf	inf	0.42265	0	2.08568	0	0	0	0	6.25705	0	0	0	0	0	6	0
412	PC-3p-422072_5	ACACTTAGTATGGGACCGAGGGAG	up	inf	inf	0.42265	0	3.47614	0	0	0	0	10.4284	0	0	0	0	0	10	0
413	PC-3p-124424_32	AATCTGTGACGCGGCTTCTCCAGA	down	-inf	-inf	0.42265	1.55199	0	0	0	4.65598	0	0	0	0	0	6	0	0	0
414	PC-3p-216979_11	AAGAATTCAGGAAACGGAGGGAGT	up	inf	inf	0.42265	0	2.08568	0	0	0	0	6.25705	0	0	0	0	0	6	0
415	PC-5p-182791_15	TAGTACTCCTTCTGATCCATG	up	inf	inf	0.42265	0	1.22707	0	0	0	0	0	3.68121	0	0	0	0	0	2.5
416	bdi-miR7723a-3p_L-1R+1	AGGGCCAAGGTAGTTGTTTCACAG	up	1.69639	0.762468	0.425431	59.0502	100.172	49.1723	60.4667	67.5117	66.4825	182.497	51.537	59	51	87	84	175	35
417	bdi-miR5054	TCCCCACGGTCGGCGCCA	down	0.690563	-0.534155	0.426176	182.122	125.767	224.193	92.4785	229.695	56.1935	110.541	210.565	269	78	296	71	106	143
418	mdm-miR535a	TGACAACGAGAGAGAGCACGC	up	10.0155	3.32416	0.426963	35.1445	351.989	49.1723	21.3412	34.9198	13.4548	50.0564	992.455	59	18	45	17	48	674
419	bdi-MIR5165-p3	ATATGGTGGGAATTCATGGTAACC	down	0.562001	-0.831355	0.427139	30.0969	16.9145	23.336	54.5386	12.4159	30.8669	12.5141	7.36243	28	46	16	39	12	5
420	osa-MIR2118e-p3_2ss14TG20GT	TTTTCCCAATGCCGCCCATTCC	up	55.4976	5.79435	0.429653	4.72277	262.102	14.1683	0	0	0	0	786.307	17	0	0	0	0	534
421	bdi-MIR166g-p5	TAAGGGGGTTGTTGTCTGGTT	up	1.51379	0.598169	0.430206	18.8724	28.5689	33.3372	0	23.2799	31.6583	26.071	27.9772	40	0	30	40	25	19
422	PC-3p-85577_65	TTTTGGACTAATCTGTATCAC	up	2.60206	1.37965	0.430486	0.905329	2.35572	0	0	2.71599	2.37437	4.69279	0	0	0	3.5	3	4.5	0
423	osa-miR162a	TCGATAAACCTCTGCATCCAG	up	21.0471	4.39555	0.431495	12.4779	262.623	23.336	7.11373	6.98396	3.95729	9.38558	774.528	28	6	9	5	9	526
424	bdi-MIR5177-p5	TCTGAGTTGCACCCGAACTAT	down	0.506339	-0.981825	0.432455	5.73136	2.90201	5.83401	5.92811	5.43197	8.70604	0	0	7	5	7	11	0	0
425	PC-5p-64428_108	TGTGAGATGGGTGGGTAAGTT	up	2.07419	1.05255	0.432912	3.66457	7.60102	0	7.11373	3.87998	10.289	12.5141	0	0	6	5	13	12	0
426	osa-miR159f_R-1_1ss20TC	CTTGGATTGAAGGGAGCTCC	up	1.44937	0.535421	0.435895	25.761	37.3371	29.17	21.3412	26.7719	13.4548	48.4921	50.0645	35	18	34.5	17	46.5	34
427	ptc-miR159d_R-1	CTTGGATTGAAGGGAGCTCC	up	1.44937	0.535421	0.435895	25.761	37.3371	29.17	21.3412	26.7719	13.4548	48.4921	50.0645	35	18	34.5	17	46.5	34
428	PC-3p-75326_82	AGATTAATGGGTCGGGTCGGGTCC	up	2.18149	1.12532	0.436242	5.5329	12.07	0	16.5987	0	22.1608	5.21421	8.83491	0	14	0	28	5	6
429	ath-miR8175_L-2	TCCCCGGCAACGGCGCCA	down	0.626128	-0.675471	0.436966	84.6317	52.9903	126.681	71.7301	55.4837	14.642	33.8924	110.436	152	60.5	71.5	18.5	32.5	75
430	mtr-miR156e	TTGACAGAAGATAGAGAGCAC	up	24.4825	4.61368	0.438727	0.972335	23.8052	2.917	0	0	0	0	71.4156	3.5	0	0	0	0	48.5
431	ath-miR8175_L+4R-1	GTTCGATCCCCGGCAACGGCGCC	up	2.30981	1.20777	0.440836	0.775996	1.7924	0	0	2.32799	2.7701	2.6071	0	0	0	3	3.5	2.5	0
432	bdi-MIR7748b-p3_1ss17AC	ATTCGGTTGACCAAGCCTTTGACC	down	0.388787	-1.36295	0.443585	2.03571	0.791458	4.16715	0	1.93999	2.37437	0	0	5	0	2.5	3	0	0
433	bdi-miR396a-5p	TCCACAGGCTTTCTTGAACTG	down	0.758768	-0.398269	0.444924	54139.1	41079	66343.5	68817.6	27256.1	32699.5	38207.6	52329.9	79603	58043.5	35124	41315.5	36638	35538.5
434	bdi-MIR5181a-p3_2ss13AC18GT	TTATTATGGATCCGAGGTAGT	down	0.81037	-0.303348	0.44798	38.267	31.0104	36.6709	39.7183	38.4118	30.8669	44.4946	17.6698	44	33.5	49.5	39	42.6667	12
435	bdi-MIR1135-p5_1ss15CT	AATTTGCCCAAATATGGATGTATC	up	1.60426	0.681908	0.450114	15.9608	25.6053	4.16715	14.2275	29.4879	38.7814	29.1996	8.83491	5	12	38	49	28	6
436	PC-5p-71795_89	CAAGGTACTTTTTGACTCTTC	down	0.527485	-0.922798	0.451739	11.0678	5.83808	9.16773	20.1556	3.87998	3.95729	13.5569	0	11	17	5	5	13	0
437	bdi-MIR5185c-p5	TCCCGCGAAAGTCCCGCTTCT	down	0.516907	-0.952024	0.456665	2.95717	1.52858	0	4.21554	4.65598	1.97864	2.6071	0	0	3.55556	6	2.5	2.5	0
438	bdi-MIR5185h-p5	TCCCGCGAAAGTCCCGCTTCT	down	0.516907	-0.952024	0.456665	2.95717	1.52858	0	4.21554	4.65598	1.97864	2.6071	0	0	3.55556	6	2.5	2.5	0
439	mdm-miR171a	TTGAGCCGCGTCAATATCTCC	up	11.7785	3.55809	0.456938	1.66686	19.6331	5.00058	0	0	0	0	58.8994	6	0	0	0	0	40
440	PC-5p-7868_1058	ATCTGACTTTGAATGGCTGACATG	up	1.31331	0.393207	0.457886	67.4736	88.6138	85.8432	94.8497	21.7279	77.5629	96.9843	91.2941	103	80	28	98	93	62
441	bdi-MIR7733-p5	AACGGACGTCTAACTCACTGCAGC	down	0.866992	-0.205909	0.459877	29.8833	25.9086	25.0029	34.383	30.2638	32.4498	18.7712	26.5047	30	29	39	41	18	18
442	bdi-MIR7717a-p3_2ss6CT24AT	ATTGTTGACTGAGAAATAACTATT	down	0.445613	-1.16614	0.460634	1.48009	0.659548	2.50029	0	1.93999	1.97864	0	0	3	0	2.5	2.5	0	0
443	bdi-MIR319a-p3	TGGACTGAAGGGAGCTCCCTC	down	0.787647	-0.344379	0.462373	75.0461	59.1098	95.8444	68.7661	60.5277	44.3216	41.7137	91.2941	115	58	78	56	40	62
444	bdi-MIR7774-p3	ATTCCGTGGGGTGGCAACTTTAGT	up	1.23212	0.301139	0.463049	18.0516	22.2417	19.1689	24.8981	10.0879	26.9096	17.7283	22.0873	23	21	13	34	17	15
445	osa-miR164d_L+1_1ss22TA	CTGGAGAAGCAGGGCACGTGCA	up	1.58158	0.661369	0.467009	3.07159	4.85798	6.25072	2.96405	0	3.56156	3.64995	7.36243	7.5	2.5	0	4.5	3.5	5
446	lja-miR168-5p_R-1	TCGCTTGGTGCAGGTCGGGAA	up	8.42618	3.07488	0.471584	3.61153	30.4314	10.8346	0	0	0	0	91.2941	13	0	0	0	0	62
447	bdi-MIR7709-p5	TCGTGCGGGCCTTGGTGCTCA	up	1.13115	0.177785	0.471771	49.5849	56.0877	45.0052	50.9817	52.7677	57.7764	67.7847	42.7021	54	43	68	73	65	29
448	bdi-MIR7708b-p5	ATTTGCTGAAACACACCGCCCGTC	up	1.24079	0.311264	0.475675	25.4524	31.5812	24.1695	32.0118	20.1759	21.3694	29.1996	44.1746	29	27	26	27	28	30
449	gma-MIR5368-p5_2ss7TC20TC	ACTGTTCCCTGGGATTGGCC	up	2.35498	1.23572	0.481628	0.905329	2.13203	0	0	2.71599	1.97864	0	4.41746	0	0	3.5	2.5	0	3
450	PC-5p-62007_115	ATCAGTGACGGACGTACCACACCC	up	1.61765	0.693898	0.482037	4.23571	6.85189	5.00058	7.70654	0	3.56156	5.21421	11.7799	6	6.5	0	4.5	5	8
451	PC-3p-67792_99	AAATCTTTGTGGGACGGAGGGAGT	up	1.88779	0.916698	0.485288	1.73876	3.28241	2.50029	0	2.71599	3.95729	0	5.88994	3	0	3.5	5	0	4
452	bdi-MIR7709-p3	TCTGTCCTGGCCCATGCCTCA	down	0.254481	-1.97437	0.488752	8.19582	2.08568	2.08357	0	22.5039	0	6.25705	0	2.5	0	29	0	6	0
453	osa-miR5082_R-1_1ss1TC	CGCGATGATGGCCGCGCGGGTTC	down	0.802511	-0.317407	0.489766	63.5745	51.0193	57.5066	71.1373	62.0797	40.3644	80.2988	32.3947	69	60	80	51	77	22
454	bdi-miR5181d_L-1R+1_1ss13CT	CTTATTATGGATCGGAGGGAG	down	0.621074	-0.687164	0.493685	3.90629	2.42609	5.83401	3.55687	2.32799	5.54021	1.73807	0	7	3	3	7	1.66667	0
455	PC-5p-184969_15	ATTTGTGGTCTGTGTAAAAATACC	up	2.12153	1.0851	0.494229	0.988018	2.09611	0	2.96405	0	0	2.6071	3.68121	0	2.5	0	0	2.5	2.5
456	gma-miR156a_R+1	TGACAGAAGAGAGTGAGCACT	up	2.21518	1.14742	0.494781	4.82828	10.6955	7.50087	0	6.98396	23.7437	8.34273	0	9	0	9	30	8	0
457	bdi-miR7708b-3p	AAATGGCCCGAGAATTGTAATGGT	down	0.574441	-0.799768	0.494903	21.9864	12.6299	37.5043	28.4549	0	11.0804	13.5569	13.2524	45	24	0	14	13	9
458	ata-miR156d-3p_L+1	TGCTCACTCCTCTTTCTGTCAGC	down	0.777272	-0.363508	0.496757	399.62	310.614	375.877	299.962	523.021	218.442	505.778	207.62	451	253	674	276	485	141
459	bdi-miR395e-5p	GTTCTCCTCAAATCACTTCAGT	down	0.481527	-1.05431	0.497062	5.75275	2.7701	8.3343	0	8.92396	8.31031	0	0	10	0	11.5	10.5	0	0
460	bdi-miR7731-5p	TTCCAAATTCCTGAGCAAACATAT	up	1.66293	0.733726	0.499779	27.6155	45.9226	19.1689	45.0536	18.6239	41.9473	85.513	10.3074	23	38	24	53	82	7
461	bdi-MIR169j-p3	AGAGTGCTCCTCATCCCCCATG	up	1.48797	0.573346	0.503083	95.524	142.137	58.3401	47.4249	180.807	196.282	49.0136	181.116	70	40	233	248	47	123
462	bdi-miR528-5p	TGGAAGGGGCATGCAGAGGAG	down	0.785139	-0.348981	0.504905	175031	137424	222896	187997	114202	57707.6	174253	180312	267444	158564	147168	72913	167094	122454
463	bdi-MIR7764-p5	TTGCGGCCCATAACCTAGATC	up	1.60558	0.683095	0.506416	15.8645	25.4718	15.0017	0	32.5918	26.9096	40.6708	8.83491	18	0	42	34	39	6
464	bdi-MIR5171b-p3_1ss12GA	ATATTTGGACAAATTTGAGTCACT	up	1.47076	0.556566	0.507181	28.3408	41.6826	21.6692	27.2693	36.0838	60.9423	55.2706	8.83491	26	23	46.5	77	53	6
465	PC-3p-60736_119	AATTTTTGATGCGGCTTCTCCGGA	up	1.29276	0.37046	0.507376	12.9526	16.7446	8.3343	14.2275	16.2959	25.3267	14.5998	10.3074	10	12	21	32	14	7
466	bdi-miR171f	TGAGCCGAACCAATATCACCC	down	0.47644	-1.06964	0.507672	7.21141	3.4358	13.3349	8.29935	0	0	0	10.3074	16	7	0	0	0	7
467	bdi-MIR531-p3	CCGCACGCTCCTTCGTCGAGT	down	0.746755	-0.421294	0.508694	26.7188	19.9524	33.3372	14.2275	32.5918	10.289	33.3709	16.1973	40	12	42	13	32	11
468	bdi-MIR5067-p3_1ss16AC	ACAACTAATATGGATCGGAGGGAG	down	0.491764	-1.02396	0.509159	2.68238	1.3191	4.16715	0	3.87998	3.95729	0	0	5	0	5	5	0	0
469	bdi-miR7711-3p.1	AGATTGTTAAAGAGGCCAAGTATT	up	1.28549	0.362319	0.510522	448.361	576.364	300.035	668.691	376.358	573.016	814.459	341.617	360	564	485	724	781	232
470	bdi-MIR1127-p5_1ss15GC	TACTCCCTCCGTCCCATATTA	down	0.203985	-2.29346	0.51158	7.75996	1.58292	0	0	23.2799	4.74875	0	0	0	0	30	6	0	0
471	bdi-MIR7759-p5_1ss19TG	TGTTGTGCATTCTCAGGGGTT	down	0.818664	-0.288657	0.513769	39.7075	32.5071	36.6709	32.0118	50.4397	42.7387	38.5851	16.1973	44	27	65	54	37	11
472	bdi-miR5200a-3p	TGTAGATACTCCCTAAGGCTT	down	0.695505	-0.523867	0.514035	28.3559	19.7217	42.5049	25.4909	17.0719	13.0591	7.82131	38.2846	51	21.5	22	16.5	7.5	26
473	bdi-miR7782-3p	ACCTGCTCTGATACCATGTTGTGA	down	0.805397	-0.312227	0.520115	377.71	304.207	281.699	561.985	289.447	337.161	229.425	346.034	338	474	373	426	220	235
474	ath-MIR5639-p3_2ss15GA19AG	CAATGGTGGTCCTTATGAG	down	0.645662	-0.631148	0.520153	9.67346	6.24579	14.1683	5.92811	8.92396	4.74875	0	13.9886	17	5	11.5	6	0	9.5
475	bdi-miR160a-5p	TGCCTGGCTCCCTGTATGCCA	up	1.24349	0.31439	0.524033	2150.75	2674.43	2299.86	1168.31	2984.08	2541.7	3656.22	1825.37	2759.52	985.4	3845.48	3211.42	3506.02	1239.65
476	PC-5p-119482_34	TTGCACGTTCCACTTGTCTTT	up	1.73563	0.795462	0.524433	3.238	5.61997	5.83401	0	3.87998	9.49749	0	7.36243	7	0	5	12	0	5
477	bdi-miR5175b_1ss5TC	CCTCCGTTCCTAAATTCTTGT	down	0.815187	-0.294796	0.524563	57.4604	46.841	62.0905	37.3471	72.9436	67.2739	43.7994	29.4497	74.5	31.5	94	85	42	20
478	osa-MIR1862e-p3_2ss20AG21TG	ATTTTGGGACGGAGGGAGTGG	down	0.479388	-1.06073	0.531596	6.14318	2.94497	12.5014	5.92811	0	0	0	8.83491	15	5	0	0	0	6
479	mtr-MIR2603-p3_2ss9AC17AC	GTCCCTGCCCTTTGTACA	down	0.726363	-0.461237	0.532977	30.1209	21.8787	47.0888	21.934	21.3399	9.10177	18.2497	38.2846	56.5	18.5	27.5	11.5	17.5	26
480	osa-MIR2872-p3_2ss18AG19GC	ATTGGCCTTCACTGAGAGC	up	1.94765	0.961733	0.537078	1.97604	3.84862	0	5.92811	0	6.33166	5.21421	0	0	5	0	8	5	0
481	bdi-miR7740-5p_L-1R+1	TTGAACAACCTCGGTCTCATC	up	1.3161	0.396264	0.542381	20.1212	26.4814	16.6686	34.383	9.31195	32.4498	14.5998	32.3947	20	29	12	41	14	22
482	bdi-miR7763-3p	ATTCCCGTACGTCAAGATTGC	up	1.72508	0.786663	0.545251	6.01414	10.3749	5.00058	13.0418	0	13.4548	0	17.6698	6	11	0	17	0	12
483	bdi-MIR7772-p3_2ss4AG23AG	ATGGACTGAGAAACGGAGCACTGC	up	1.91623	0.938272	0.545829	2.37124	4.54385	0	7.11373	0	6.33166	7.29989	0	0	6	0	8	7	0
484	ata-MIR169h-p3_2ss4AG19GA	GCAGGTTGTTCTTGGCTAAC	down	0.67726	-0.562218	0.546254	26.0392	17.6353	12.5014	23.7124	41.9038	20.5779	32.3281	0	15	20	54	26	31	0
485	bdi-miR7753-5p_L-1R+1	TGTCTTCTTCCTTGCTCATCT	down	0.810435	-0.303231	0.548815	45.2928	36.7069	40.8381	41.4968	53.5437	56.1935	15.6426	38.2846	49	35	69	71	15	26
486	bdi-MIR5185b-p3	TAGAAGCGGGACTTTTGCGGG	down	0.668086	-0.581893	0.550051	12.3163	8.22837	18.0229	5.92811	12.9979	7.08715	17.598	0	21.625	5	16.75	8.95455	16.875	0
487	bdi-miR396e-3p_L-1R+1	GTCAAGAAAGCTGTGGGAAGA	up	1.22054	0.287516	0.550962	99.0207	120.858	126.681	109.077	61.3037	128.216	70.9132	163.446	152	92	79	162	68	111
488	mtr-MIR2592bj-p5_2ss12TC19AT	ATTCCCACTGTCCCTGTCTA	down	0.814286	-0.296393	0.554173	28.5334	23.2344	32.087	30.2334	23.2799	10.6847	22.9425	36.0759	38.5	25.5	30	13.5	22	24.5
489	bdi-miR7750-5p_L+2R-5	TCATCTGAATCATTGCCGACC	up	1.25463	0.32726	0.554891	19.2417	24.1412	22.5026	16.5987	18.6239	35.6156	25.0282	11.7799	27	14	24	45	24	8
490	bdi-MIR7726b-p5_2ss21CT22AG	ACGTCACTTCACCGAAATTATGAA	up	1.8837	0.913571	0.555189	1.55199	2.92349	0	0	4.65598	4.35302	0	4.41746	0	0	6	5.5	0	3
491	bdi-MIR7726b-p3_2ss21CT22AG	ACGTCACTTCACCGAAATTATGAA	up	1.8837	0.913571	0.555189	1.55199	2.92349	0	0	4.65598	4.35302	0	4.41746	0	0	6	5.5	0	3
492	bdi-MIR5185d-p3	AGAAGCGGGACTTTCGCGGGATCC	down	0.839299	-0.252744	0.556206	25.7816	21.6384	24.6904	25.6885	26.9659	20.9377	32.1977	11.7799	29.625	21.6667	34.75	26.4545	30.875	8
493	bdi-MIR7708a-p3_2ss11AG20GA	AATGGTACTGGACAAAGACACAAT	up	3.4187	1.77345	0.558104	0.694525	2.37437	2.08357	0	0	7.12312	0	0	2.5	0	0	9	0	0
494	bdi-miR168-3p	CCCGCCTTGCACCAAGTGAAT	up	1.11382	0.155517	0.559706	447.621	498.57	439.217	340.273	563.373	412.35	512.035	571.324	527	287	726	521	491	388
495	bdi-miR5174c-3p_L-1R+1	AATTTTGCGTGGAACTGAGGGAGC	down	0.871571	-0.19831	0.560569	105.754	92.172	106.679	122.119	88.4636	86.2689	63.6133	126.634	128	103	114	109	61	86
496	bdi-miR7741-5p.2	TCTTGAAGTTTCGCATGCAGT	up	1.28737	0.364431	0.563984	11.41	14.689	10.0012	9.48497	14.7439	5.54021	20.8568	17.6698	12	8	19	7	20	12
497	osa-miR528-5p_L+2	AATGGAAGGGGCATGCAGAGGAG	down	0.710661	-0.492767	0.565516	249.63	177.402	240.028	414.968	93.8955	47.4875	213.783	270.937	288	350	121	60	205	184
498	osa-miR444d.3	TTGTGGCTTTCTTGCAAGTTG	up	1.08625	0.11936	0.566071	277.413	301.341	270.031	340.273	221.935	280.968	321.195	301.86	324	287	286	355	308	205
499	PC-3p-105615_44	AGACCCGAACCTGTCAGACCCGAC	down	0.595627	-0.747518	0.567814	6.6439	3.95729	5.83401	7.11373	6.98396	11.8719	0	0	7	6	9	15	0	0
500	bdi-miR164c-3p_L-2R+3	TGTGCGCTCCTTCTCCAGCATG	up	1.6392	0.712993	0.568765	4.34924	7.12927	9.16773	0	3.87998	11.0804	0	10.3074	11	0	5	14	0	7
501	osa-miR167d-5p_R+1_2	TGAAGCTGCCAGCATGATCTGT	up	1.16141	0.215872	0.56953	362.799	421.357	405.464	396.59	286.343	292.048	396.28	575.742	486.5	334.5	369	369	380	391
502	osa-miR167d-5p_R+1_1	TGAAGCTGCCAGCATGATCTGC	up	1.16141	0.215872	0.56953	362.799	421.357	405.464	396.59	286.343	292.048	396.28	575.742	486.5	334.5	369	369	380	391
503	PC-5p-247130_9	ATCTAATTGGCGAAGTACTCCCTC	up	3.1802	1.66912	0.570442	1.38905	4.41746	4.16715	0	0	0	0	13.2524	5	0	0	0	0	9
504	bdi-MIR7726a-p5_2ss4GA19TC	ATTACGAATCTGTCACCGCTGTCC	down	0.543196	-0.880454	0.574032	1.59985	0.869035	2.08357	0	2.71599	0	2.6071	0	2.5	0	3.5	0	2.5	0
505	PC-3p-65221_105	AAATCTGAGATGCGGCTTCTCTAA	up	1.33734	0.419367	0.574281	15.7258	21.0308	25.8363	21.3412	0	20.5779	21.8997	20.6148	31	18	0	26	21	14
506	bdi-MIR7768b-p5	TCGAGGACGGCCCCGCCGCAG	down	0.864	-0.210896	0.576098	59.8461	51.7071	65.8409	53.9458	59.7517	59.3593	67.7847	27.9772	79	45.5	77	75	65	19
507	bdi-MIR7768a-p5	TCGAGGACGGCCCCGCCGCAG	down	0.864	-0.210896	0.576098	59.8461	51.7071	65.8409	53.9458	59.7517	59.3593	67.7847	27.9772	79	45.5	77	75	65	19
508	bdi-MIR9481b-p5_1ss22GA	CGGAGGTCAGGAATTCTACTGATT	down	0.789195	-0.341547	0.578158	178.584	140.938	96.6778	205.113	233.963	154.334	213.261	55.2182	116	173	301.5	195	204.5	37.5
509	bdi-miR393a	TCCAAAGGGATCGCATTGATC	down	0.823358	-0.280409	0.580848	283.259	233.223	202.523	312.411	334.842	190.741	371.252	137.677	243	263.5	431.5	241	356	93.5
510	PC-3p-190052_14	AAGGCATCTTTTGTTGGGCAGAGG	down	0.333773	-1.58306	0.581571	2.76645	0.923368	0	8.29935	0	2.7701	0	0	0	7	0	3.5	0	0
511	bdi-MIR169f-p3	TCCTTGGCTACACCTTGCTCT	down	0.63643	-0.651926	0.583735	573.884	365.237	295.034	231.196	1195.42	594.385	337.881	163.446	354	195	1540.5	751	324	111
512	bdi-MIR5185k-p5_1ss15CT	TCCCGCAAAAGTCCTGCTTCT	down	0.850356	-0.233861	0.585767	41.172	35.0108	58.3401	27.928	37.2478	31.6583	29.1996	44.1746	70	23.5556	48	40	28	30
513	PC-3p-118947_35	ATTTTTTATCGGACGGAGAGAGTA	down	0.580768	-0.783966	0.587502	9.49662	5.51533	8.3343	20.1556	0	10.289	6.25705	0	10	17	0	13	6	0
514	PC-5p-99173_49	ATGGTTCCCCTCGTCACCCGATGT	down	0.344987	-1.53539	0.588135	3.55687	1.22707	0	10.6706	0	0	0	3.68121	0	9	0	0	0	2.5
515	PC-3p-58227_127	ACCTGACCCACATGTTAGCCACCC	up	1.68046	0.748859	0.588948	11.9848	20.14	12.5014	9.48497	13.9679	16.6206	43.7994	0	15	8	18	21	42	0
516	PC-3p-83959_67	ATAGGACCTGCGCTGAACCACTT	up	1.4865	0.571922	0.590143	7.8459	11.6629	15.0017	0	8.53596	21.3694	6.25705	7.36243	18	0	11	27	6	5
517	bdi-MIR7708a-p5_2ss10AG19GA	ATGGTACTGGACAAAGACACAATC	up	2.84892	1.51041	0.591692	0.694525	1.97864	2.08357	0	0	5.93593	0	0	2.5	0	0	7.5	0	0
518	bdi-MIR7708a-p3_2ss10AG19GA	ATGGTACTGGACAAAGACACAATC	up	2.84892	1.51041	0.591692	0.694525	1.97864	2.08357	0	0	5.93593	0	0	2.5	0	0	7.5	0	0
519	bdi-MIR7775-p3	AGCACCTGTCCTATAGAACACAAG	up	1.27519	0.350713	0.594822	43.5667	55.5558	41.6715	73.5086	15.5199	74.397	33.3709	58.8994	50	62	20	94	32	40
520	mdm-miR164b_L+2	AATGGAGAAGCAGGGCACGTGCA	down	0.600968	-0.73464	0.596268	18.2028	10.9393	16.6686	37.9399	0	16.6206	0	16.1973	20	32	0	21	0	11
521	PC-3p-80379_73	AACTTAATGTGTGACGGAGGGAGT	down	0.51339	-0.961874	0.597278	5.73633	2.94497	4.16715	13.0418	0	0	0	8.83491	5	11	0	0	0	6
522	bdi-MIR7760-p5_2ss2GA17AG	AACTCATGGCGCCGTCGAGGTCGG	up	1.77285	0.826071	0.598611	2.06932	3.6686	0	0	6.20797	4.74875	6.25705	0	0	0	8	6	6	0
523	PC-3p-130395_29	ACGTCCGGAGATGCTTCTCAGTTT	up	2.68775	1.4264	0.604294	1.29333	3.47614	0	0	3.87998	0	10.4284	0	0	0	5	0	10	0
524	PC-3p-35596_252	AGATTGAGGGAGCTCGGCTGG	up	1.45134	0.537385	0.606325	5.12177	7.43343	5.41729	2.96405	6.98396	11.8719	10.4284	0	6.5	2.5	9	15	10	0
525	PC-5p-66046_103	TGAATCTCAGTGAAAAGCTGCCT	down	0.504495	-0.987087	0.606628	9.19747	4.64008	0	23.7124	3.87998	8.70604	5.21421	0	0	20	5	11	5	0
526	bdi-MIR7716-p3	TTTCAGTTTTTTCTCCTCTTC	up	2.65181	1.40697	0.607351	1.29333	3.42965	0	0	3.87998	10.289	0	0	0	0	5	13	0	0
527	osa-MIR5805-p5_2ss3AG17GA	GGGGCACTGCGCTGCAAC	down	0.74528	-0.424146	0.607704	22.2592	16.5893	36.2542	14.2275	16.2959	6.33166	12.5141	30.9222	43.5	12	21	8	12	21
528	bdi-miR9480a	TATGTGAGGGTGGTAACTGAA	up	1.3247	0.405667	0.608386	6.47847	8.58204	10.8346	3.55687	5.04397	14.642	5.21421	5.88994	13	3	6.5	18.5	5	4
529	PC-3p-115578_37	ACACGTCTGGAGATGCTTCTCAGT	up	1.81414	0.859282	0.60921	2.76645	5.01872	0	8.29935	0	4.74875	0	10.3074	0	7	0	6	0	7
530	bdi-miR395o-5p	ATTCCCTACAAGCACTTCACA	up	1.36282	0.44659	0.613345	15.6824	21.3723	18.3355	0	28.7119	30.8669	22.9425	10.3074	22	0	37	39	22	7
531	bdi-miR5165-5p_L-1R+2	TCTTGGGCTCTAGGTAGGTTCA	up	1.1077	0.147566	0.613401	96.7627	107.184	92.5107	100.778	96.9995	124.259	125.141	72.1518	111	85	125	157	120	49
532	bdi-miR528-3p_L+1R-1	TCCTGTGCCTGCCTCTTCCAT	down	0.83138	-0.266419	0.613511	10446.1	8684.71	7381.69	8708.39	15248.3	6648.25	12891.6	6514.28	8857	7345	19650	8400	12362	4424
533	bdi-miR7724a-3p	TTGGCCCACATTGACATGTTCACC	down	0.450289	-1.15108	0.61575	11.4453	5.1537	2.917	31.419	0	0	0	15.4611	3.5	26.5	0	0	0	10.5
534	mtr-miR160a_R+1_1ss21AT	TGCCTGGCTCCCTGTATGCCTT	down	0.75867	-0.398455	0.615976	4.02731	3.0554	2.50029	4.14968	5.43197	4.74875	0	4.41746	3	3.5	7	6	0	3
535	PC-5p-94883_53	ATACCACGCCCGTCACTGATGAGT	down	0.627352	-0.672652	0.616212	7.63798	4.79171	7.50087	15.4131	0	5.54021	0	8.83491	9	13	0	7	0	6
536	osa-MIR6256-p3_1ss10GC	TAGGTGTAGCTGGTGTTT	up	2.55201	1.35164	0.616371	2.50029	6.38077	7.50087	0	0	0	0	19.1423	9	0	0	0	0	13
537	bdi-miR169a-3p_L+3R-1	ATCGGCGAGTTGTTCTTGGCTAC	up	1.21156	0.276868	0.616999	817.237	990.133	1056.79	1131.08	263.839	734.473	1024.07	1211.86	1268	954	340	928	982	823
538	mtr-miR160a_1ss15TG	TGCCTGGCTCCCTGGATGCCA	up	1.54439	0.627041	0.617302	4.52175	6.98337	5.41729	0	8.14796	7.91458	13.0355	0	6.5	0	10.5	10	12.5	0
539	bdi-MIR7733-p3	ACGTCCGTTTGCGCTTCTGCTTGC	up	1.17418	0.231648	0.617829	29.2053	34.2921	25.8363	26.0837	35.6958	40.3644	44.8422	17.6698	31	22	46	51	43	12
540	gma-miR4995_L-2R+3	GCAGTGGCTTGGTTAAGGGAAC	up	1.11157	0.152592	0.619485	885.576	984.376	744.253	735.678	1176.8	811.244	952.115	1189.77	893	620.5	1516.5	1025	913	808
541	bdi-MIR7767-p3_2ss6CA18CT	CCAAGATGAGAGCTCTCTC	down	0.730396	-0.45325	0.620743	63.2685	46.211	47.5055	26.6765	115.623	77.9586	26.071	34.6034	57	22.5	149	98.5	25	23.5
542	bdi-MIR7766-p5_1ss11TC	AACTGGGCTTCAGTCGGCTTGGGC	up	1.72304	0.784952	0.623787	1.97604	3.40478	0	5.92811	0	3.95729	6.25705	0	0	5	0	5	6	0
543	ptc-miR6478_R+2_1ss21GA	CCGACCTTAGCTCAGTTGGTAGA	up	1.35852	0.442031	0.623801	168.951	229.522	185.855	240.681	80.3156	83.8945	183.54	421.131	223	203	103.5	106	176	286
544	PC-3p-91791_57	ATTTGAGACAAGCAATATGGGTCC	up	2.44782	1.2915	0.626713	1.29333	3.16583	0	0	3.87998	9.49749	0	0	0	0	5	12	0	0
545	PC-3p-69157_95	TCTAATTGAGCAGCCACCTTG	down	0.663479	-0.591877	0.628771	5.40304	3.5848	10.0012	0	6.20797	5.54021	5.21421	0	12	0	8	7	5	0
546	bdi-MIR7772-p5	AGCCGCTTTTCGGTCCGTGGAGAC	up	1.24755	0.319095	0.632042	10.3562	12.9199	9.16773	9.48497	12.4159	9.49749	21.8997	7.36243	11	8	16	12	21	5
547	bdi-miR7731-3p	AGGTTTGCTCTGGACTTTGGAATC	up	1.10084	0.138607	0.633845	664.617	731.639	577.567	813.337	602.949	614.171	941.686	639.059	693	686	777	776	903	434
548	osa-miR5072_L-3_1ss4TA	ATCCCCAGCGGAGTCGCCA	down	0.757789	-0.400132	0.637379	6.50373	4.92846	8.3343	6.52092	4.65598	0	5.21421	9.57116	10	5.5	6	0	5	6.5
549	bdi-MIR7734-p3	TATATGCCGTTAACCTAGTCA	up	1.62035	0.696308	0.638132	5.03194	8.15353	9.16773	5.92811	0	18.2035	6.25705	0	11	5	0	23	6	0
550	bdi-MIR5067-p5_2ss19TA20TA	TACTCCCTCCGATCCATAAAA	down	0.817172	-0.291288	0.643384	12.1782	9.95172	4.44496	15.0179	17.0719	13.4548	9.03796	7.36243	5.33333	12.6667	22	17	8.66667	5
551	bdi-MIR5181e-p5_2ss13AT20TA	TACTCCCTCCGATCCATAAAA	down	0.817172	-0.291288	0.643384	12.1782	9.95172	4.44496	15.0179	17.0719	13.4548	9.03796	7.36243	5.33333	12.6667	22	17	8.66667	5
552	bdi-MIR5181d-p5_2ss12GA20TA	TACTCCCTCCGATCCATAAAA	down	0.817172	-0.291288	0.643384	12.1782	9.95172	4.44496	15.0179	17.0719	13.4548	9.03796	7.36243	5.33333	12.6667	22	17	8.66667	5
553	bdi-miR169e-5p_R-2	TAGCCAAGGATGACTTGCC	up	2.29483	1.19839	0.643892	0.344887	0.791458	0	0	1.03466	2.37437	0	0	0	0	1.33333	3	0	0
554	bdi-miR169h-5p_R-2	TAGCCAAGGATGACTTGCC	up	2.29483	1.19839	0.643892	0.344887	0.791458	0	0	1.03466	2.37437	0	0	0	0	1.33333	3	0	0
555	bdi-MIR5174e-p5_1ss15TA	TTGTACTCCCTCTGATCCATA	up	1.07997	0.11099	0.645466	195.195	210.804	236.486	152.254	196.844	233.876	226.992	171.545	283.75	128.417	253.667	295.5	217.667	116.5
556	lja-MIR11079-p5_2ss7TG18AT	TAAGGTGTTGGGTTAAGT	up	2.27705	1.18717	0.646062	0.646663	1.47249	0	0	1.93999	0	0	4.41746	0	0	2.5	0	0	3
557	PC-3p-152373_21	AATTCACGTCAGTTAATTCGGAGC	down	0.439787	-1.18512	0.646459	3.95207	1.73807	0	11.8562	0	0	5.21421	0	0	10	0	0	5	0
558	ptc-miR396f_2ss7GA20TA	TTCCACAGCTTTCTTGAACAG	down	0.724016	-0.465906	0.649689	6.18983	4.48154	12.5014	2.96405	3.10398	2.7701	6.25705	4.41746	15	2.5	4	3.5	6	3
559	bdi-miR167c-3p	GATCATGCTGTGCAGTTTCATC	down	0.607747	-0.718458	0.650676	4.0381	2.45414	5.00058	7.11373	0	0	0	7.36243	6	6	0	0	0	5
560	PC-3p-23034_407	AGAAGCTAGGGGAGGACAGCT	down	0.874699	-0.193142	0.652628	14.0732	12.3098	18.3355	11.8562	12.0279	16.2249	14.0784	6.62619	22	10	15.5	20.5	13.5	4.5
561	bdi-miR169k-3p_L+1	TGGGCAAGTCAGCCTGGCTACC	down	0.585694	-0.77178	0.652964	7.20702	4.22111	0	15.4131	6.20797	12.6633	0	0	0	13	8	16	0	0
562	PC-5p-98600_50	TGCACGTACCCGTAGGTCGAC	down	0.61755	-0.695371	0.656479	4.69923	2.90201	0	7.11373	6.98396	8.70604	0	0	0	6	9	11	0	0
563	PC-5p-163545_19	ACCCTCAGCGTATTCTTTGACCCT	up	1.46673	0.552603	0.657515	3.76029	5.51533	4.16715	7.11373	0	10.289	6.25705	0	5	6	0	13	6	0
564	bdi-MIR164a-p3	TGCCCTTCTTCTCCACCGCGC	down	0.901198	-0.150084	0.658221	3816.97	3439.85	3347.89	3131.23	4971.81	4511.31	2907.44	2900.8	4017	2641	6407	5700	2788	1970
565	bdi-miR7730-3p	AACTTTCTCCCGCAGCTGTTCTGT	down	0.86665	-0.206478	0.659798	90.8468	78.7324	85.8432	88.9216	97.7755	70.4398	123.055	42.7021	103	75	126	89	118	29
566	PC-5p-68814_96	ATTGTGCACAGAGAACCTCTC	down	0.733438	-0.447252	0.660776	5.91813	4.34058	8.3343	5.92811	3.49198	9.89322	3.12853	0	10	5	4.5	12.5	3	0
567	bdi-miR7779-5p	GAGGTCATTGTCAGACATGGGAAG	up	2.1502	1.10447	0.662739	1.29333	2.78091	0	0	3.87998	0	8.34273	0	0	0	5	0	8	0
568	PC-5p-52200_151	AGGTACGCTGTGACCCTCCTTAGT	up	1.35521	0.438518	0.664535	4.55653	6.17506	8.3343	5.3353	0	4.35302	3.12853	11.0436	10	4.5	0	5.5	3	7.5
569	bdi-miR156b-3p_L+1	TGCTCACTTCTCTCTCTGTCACC	up	1.1755	0.233269	0.665408	139.399	163.863	128.765	105.52	183.911	102.494	252.889	136.205	154.5	89	237	129.5	242.5	92.5
570	bdi-MIR1122-p5_1ss20GA	ATTTGGACAAATTTGAGACAAGTA	up	1.30935	0.388847	0.67098	32.9602	43.1563	20.8357	56.317	21.7279	52.2362	69.8704	7.36243	25	47.5	28	66	67	5
571	gma-miR6300_R+5	GTCGTTGTAGTATAGTGGTAAGT	down	0.787547	-0.344562	0.671878	32.8555	25.8752	34.5873	40.3111	23.6679	53.4234	10.9498	13.2524	41.5	34	30.5	67.5	10.5	9
572	bdi-miR5181a-5p	TGATCCATAATAAGTGTCAGG	up	1.14892	0.20028	0.673134	25.5385	29.3417	19.1689	22.5268	34.9198	41.1558	29.1996	17.6698	23	19	45	52	28	12
573	mtr-MIR2592bj-p3_2ss10TC17AT	TCCCACTGTCCCTGTCTA	up	1.29929	0.377721	0.674417	2.71109	3.52249	5.41729	0	2.71599	1.97864	4.17137	4.41746	6.5	0	3.5	2.5	4	3
574	gma-MIR171r-p5_1ss13AC	TCATCTTTGCATCTGAAT	down	0.759572	-0.396742	0.675435	12.234	9.2926	10.8346	14.2275	11.6399	20.5779	7.29989	0	13	12	15	26	7	0
575	bdi-miR5169a	TTTGACCAAGTTTGTAGAACA	up	1.09068	0.125229	0.679484	4.75776	5.1892	5.83401	5.3353	3.10398	5.93593	5.21421	4.41746	7	4.5	4	7.5	5	3
576	mtr-MIR2592ay-p5_2ss6AG17CG_2	GAGTCGGGTTGTTTGGGAA	down	0.760191	-0.395565	0.681441	4.6165	3.50942	5.00058	6.52092	2.32799	3.16583	0	7.36243	6	5.5	3	4	0	5
577	mtr-MIR2592ay-p5_2ss6AG17CG_1	GAGTCGGGTTGTTTGGGA	down	0.760191	-0.395565	0.681441	4.6165	3.50942	5.00058	6.52092	2.32799	3.16583	0	7.36243	6	5.5	3	4	0	5
578	ata-miR408-3p_L+1_1ss20CG	ATGCACTGCCTCTTCCCTGGC	down	0.734025	-0.446099	0.685406	22.4974	16.5137	38.3378	13.6347	15.5199	0	11.9927	37.5484	46	11.5	20	0	11.5	25.5
579	PC-3p-78851_76	AATTTGGGATGCGACTTCTCTAGC	down	0.798437	-0.32475	0.685751	6.04746	4.82852	8.3343	5.92811	3.87998	7.12312	0	7.36243	10	5	5	9	0	5
580	bdi-MIR7708a-p5_2ss16AG17AG	ATTGTAATGGTACTGGGCAAAGAC	down	0.50066	-0.998097	0.686034	1.58083	0.791458	0	4.74249	0	2.37437	0	0	0	4	0	3	0	0
581	bdi-MIR7708a-p3_2ss16AG17AG	ATTGTAATGGTACTGGGCAAAGAC	down	0.50066	-0.998097	0.686034	1.58083	0.791458	0	4.74249	0	2.37437	0	0	0	4	0	3	0	0
582	bdi-MIR5164-p5_2ss11TG17CT	TAGTACTCCCGCCGTCTCATA	up	1.10654	0.14606	0.686281	5.04156	5.57871	4.58386	3.55687	6.98396	5.54021	6.77847	4.41746	5.5	3	9	7	6.5	3
583	gma-MIR10423-p3_1ss3AC	CTCTCAATGAAAGCACCA	down	0.784585	-0.349998	0.688669	12.3366	9.67915	22.5026	8.29935	6.20797	5.54021	7.29989	16.1973	27	7	8	7	7	11
584	ptc-MIR6476a-p3_2ss12AG17GC	AGTGGAGATGAGACATCA	up	1.38494	0.469828	0.689029	3.19013	4.41816	3.75043	0	5.81997	7.51885	5.73563	0	4.5	0	7.5	9.5	5.5	0
585	bdi-MIR7752-p3	AATGTTGGAGTCAATAGGGGT	up	1.3233	0.404145	0.690368	18.4375	24.3984	7.50087	26.0837	21.7279	38.7814	34.4138	0	9	22	28	49	33	0
586	bdi-miR159a-3p_R+2_2ss1CT19CT	TTTGGATTGAAGGGAGCTTTCT	down	0.943253	-0.0842832	0.69094	1042.04	982.906	792.592	1164.87	1168.65	1071.63	935.429	941.655	951	982.5	1506	1354	897	639.5
587	ptc-miR6478_R+2_2ss10GA21GA	CCGACCTTAACTCAGTTGGTAGA	up	1.42674	0.512725	0.691338	2.79505	3.98781	2.50029	3.55687	2.32799	0	3.12853	8.83491	3	3	3	0	3	6
588	ata-miR2275b-3p	CTTGTTTTCCTCCAATATCTCA	up	1.54712	0.629585	0.691574	0.988018	1.52858	0	2.96405	0	1.97864	2.6071	0	0	2.5	0	2.5	2.5	0
589	PC-3p-103124_46	ATGACGTTGCATCTGATTGGTGGC	up	1.42725	0.513237	0.692	4.88571	6.97312	10.0012	0	4.65598	0	13.5569	7.36243	12	0	6	0	13	5
590	bdi-MIR167f-p3	ATCATGCCTGACAGCCTCATT	down	0.509963	-0.971537	0.692184	2.58665	1.3191	0	0	7.75996	3.95729	0	0	0	0	10	5	0	0
591	PC-5p-108645_41	GACCCTCAGGTACCCTTTGAT	down	0.509963	-0.971537	0.692184	1.55199	0.791458	0	0	4.65598	2.37437	0	0	0	0	6	3	0	0
592	gma-MIR4995-p3	CATAGGCAGTGGCTTGGT	down	0.783393	-0.352192	0.693978	22.3682	17.5231	37.0876	18.3771	11.6399	9.10177	8.86415	34.6034	44.5	15.5	15	11.5	8.5	23.5
593	PC-3p-152063_22	AGACATTTTTTGTTGCACGGAGCT	up	1.93506	0.95238	0.696704	1.97604	3.82375	0	5.92811	0	0	11.4713	0	0	5	0	0	11	0
594	PC-5p-86654_63	AACACATCAGTAACGGTCGGGGCC	up	1.93506	0.95238	0.696704	1.97604	3.82375	0	5.92811	0	0	11.4713	0	0	5	0	0	11	0
595	osa-miR396d_R+3_1ss20GT	TCCACAGGCTTTCTTGAACTGTTC	down	0.831198	-0.266737	0.699555	7.04159	5.85295	5.00058	11.8562	4.26798	6.33166	3.12853	8.09867	6	10	5.5	8	3	5.5
596	PC-5p-120900_33	AAAACTGTCTTCCCCCAGCTTTCT	up	1.41018	0.495884	0.701197	3.66457	5.16772	0	7.11373	3.87998	10.289	5.21421	0	0	6	5	13	5	0
597	ath-miR8175_L+4	GTTCGATCCCCGGCAACGGCGCCA	up	1.12715	0.172676	0.702123	125.897	141.905	112.096	181.4	84.1956	89.8305	165.812	170.072	134.5	153	108.5	113.5	159	115.5
598	bdi-miR7763-5p	AATCTTGATGTGCGGGGATAG	down	0.527095	-0.923865	0.703563	4.65598	2.45414	0	0	13.9679	0	0	7.36243	0	0	18	0	0	5
599	ptc-miR6478_R+1_1ss21GA	CCGACCTTAGCTCAGTTGGTAG	up	1.20747	0.271982	0.703732	71.8649	86.7744	84.1764	89.5144	41.9038	37.99	75.0846	147.249	101	75.5	54	48	72	100
600	bdi-miR7722-5p_1ss11GA	TCTCCTCCCGATACCCTTCTT	up	1.124	0.168644	0.704649	167.46	188.226	106.679	145.831	249.871	179.661	237.768	147.249	128	123	322	227	228	100
601	bdi-miR5066_L-1R+4_1ss16GT	AGTGTATAAGTGGATTGCCTAGCC	up	1.56917	0.65	0.707187	3.05591	4.79524	9.16773	0	0	3.95729	10.4284	0	11	0	0	5	10	0
602	ath-MIR8175-p5_2ss13TC17AC	TGGTAAGTATTCCCGCCTGT	up	1.4411	0.527168	0.708873	4.44899	6.41143	2.08357	11.2634	0	11.8719	0	7.36243	2.5	9.5	0	15	0	5
603	osa-miR166e-3p	TCGAACCAGGCTTCATTCCCC	down	0.794584	-0.331729	0.711064	3.96861	3.1534	2.917	3.55687	5.43197	6.33166	3.12853	0	3.5	3	7	8	3	0
604	bdi-MIR444c-p3	ACTTGAGGCAGCAACTGCATA	up	1.28192	0.358311	0.71383	3.00222	3.84862	2.917	4.14968	1.93999	6.33166	5.21421	0	3.5	3.5	2.5	8	5	0
605	bdi-miR7776-3p.2	TTGATAATGGGTTGAATGCGC	up	1.15698	0.21036	0.71734	21.2705	24.6094	24.1695	24.8981	14.7439	36.4071	27.1139	10.3074	29	21	19	46	26	7
606	bdi-miR169k-5p	TAGCCAAGGATGATTTGCCTGT	up	1.51044	0.594969	0.717509	6.46663	9.76746	0	0	19.3999	18.995	0	10.3074	0	0	25	24	0	7
607	bdi-miR5049-5p_L-4R+2	TCCGACCCATATTACTTGTTG	up	1.21389	0.279642	0.718024	47.9031	58.1493	45.0052	29.6405	69.0637	34.8241	104.284	35.3397	54	25	89	44	100	24
608	gma-miR4995_L+1R+2	TAGGCAGTGGCTTGGTTAAGGGAA	down	0.840194	-0.251206	0.719047	148.769	124.995	173.77	200.37	72.1676	90.6219	65.699	218.664	208.5	169	93	114.5	63	148.5
609	bdi-MIR7761-p5_1ss19AG	AATGGTGGTGGTGGTGGCGGCAGC	down	0.62508	-0.677886	0.719564	7.59702	4.74875	4.16715	0	18.6239	14.2462	0	0	5	0	24	18	0	0
610	bdi-MIR167g-p3	AGATCATCTGGCAGCTTCATT	up	1.8132	0.858538	0.719875	2.32799	4.22111	0	0	6.98396	12.6633	0	0	0	0	9	16	0	0
611	bdi-miR5173-5p	TCTCGTATATGCGGATGTACC	down	0.925539	-0.111634	0.720958	36.0933	33.4058	41.6715	35.5687	31.0398	35.6156	21.8997	42.7021	50	30	40	45	21	29
612	ptc-miR169v_R-1	TAGCCAAGGATGACTTGCCC	down	0.553957	-0.852155	0.721513	3.33372	1.84674	10.0012	0	0	5.54021	0	0	12	0	0	7	0	0
613	PC-3p-87724_62	AATTTAGGTGGCGACTTCTCCAGA	down	0.676176	-0.56453	0.721535	4.2918	2.90201	6.66744	0	6.20797	8.70604	0	0	8	0	8	11	0	0
614	PC-3p-143121_24	ATTTAATATGGGACGAAGGGAGCA	down	0.556289	-0.846094	0.723077	2.37124	1.3191	0	7.11373	0	3.95729	0	0	0	6	0	5	0	0
615	PC-5p-178996_16	AGTGTCGCAACTCTGTCTAGATGC	down	0.556289	-0.846094	0.723077	2.37124	1.3191	0	7.11373	0	3.95729	0	0	0	6	0	5	0	0
616	osa-MIR5079a-p3_2ss6AG18AT	CTCAAGGGGTTCTCAAATA	up	1.17102	0.227766	0.725837	11.5332	13.5057	13.3349	6.52092	14.7439	20.5779	5.21421	14.7249	16	5.5	19	26	5	10
617	bdi-MIR5181b-p3	TTATTATGGATCGGAGGGAGT	down	0.963891	-0.053058	0.726171	152.735	147.219	139.738	140.891	177.574	161.194	144.26	136.205	167.667	118.833	228.833	203.667	138.333	92.5
618	bdi-MIR7726a-p3_2ss5GA20TC	AATTACGAATCTGTCACCGCTGTC	up	1.77422	0.827183	0.728001	1.38323	2.45414	0	4.14968	0	0	0	7.36243	0	3.5	0	0	0	5
619	gma-miR6300_R+2	GTCGTTGTAGTATAGTGGTA	down	0.818012	-0.289806	0.728943	4.70269	3.84686	3.75043	4.14968	6.20797	7.12312	0	4.41746	4.5	3.5	8	9	0	3
620	mtr-miR156b-5p_L+3	AATTGACAGAAGAGAGTGAGCAC	up	1.75915	0.814876	0.731243	1.97604	3.47614	0	5.92811	0	0	10.4284	0	0	5	0	0	10	0
621	bdi-miR7769-3p_L-2R+2	TCATGTTGGCACTGATGGGTG	up	1.29261	0.370284	0.731771	8.34432	10.7859	11.668	9.48497	3.87998	20.5779	0	11.7799	14	8	5	26	0	8
622	bdi-miR169e-3p_L+2	TAGGCAGTCTCCTTGGCTAGC	up	1.37538	0.459835	0.732774	5.54455	7.62589	8.3343	8.29935	0	16.6206	6.25705	0	10	7	0	21	6	0
623	bdi-miR156h-3p_L+1	TGCTCACTGCTCTTCCTGTCATC	up	1.22567	0.293566	0.740186	940.622	1152.89	498.391	582.14	1741.34	861.898	2021.03	575.742	598	491	2244	1089	1938	391
624	bdi-MIR5169a-p5_1ss21TC	TAAGATGTTCTAGCTTTGTCC	down	0.948656	-0.076043	0.742518	17.43	16.5351	19.1689	18.3771	14.7439	15.4334	13.5569	20.6148	23	15.5	19	19.5	13	14
625	bdi-MIR7780-p3_1ss8TC	AGGGACCCTGCTGAAGACGTTTTT	down	0.695613	-0.523643	0.743607	3.52803	2.45414	0	5.92811	4.65598	0	0	7.36243	0	5	6	0	0	5
626	gma-MIR5368-p5_2ss14CA20AC	ATACCACTCTGGAAGAGCTCG	down	0.81743	-0.290833	0.743939	470.719	384.78	775.923	420.896	215.339	184.805	220.04	749.495	931	355	277.5	233.5	211	509
627	PC-3p-126442_31	AGCGGCACCTATTATGGATCGGAG	up	1.45461	0.540637	0.745422	3.55687	5.17387	0	10.6706	0	0	5.21421	10.3074	0	9	0	0	5	7
628	mdm-miR1511_L+2R-2	TAACCTAGCTCTGATACCATG	up	1.61032	0.687347	0.747791	3.238	5.21421	5.83401	0	3.87998	0	15.6426	0	7	0	5	0	15	0
629	PC-5p-230266_10	AAGCTGAGAAACACGTCGGGAGGT	up	1.42203	0.507954	0.751649	1.97604	2.80999	0	5.92811	0	4.74875	0	3.68121	0	5	0	6	0	2.5
630	osa-MIR5080-p5_2ss2GC18CT	TCGTTACTTTGAAGAAAT	down	0.89568	-0.158944	0.752271	15.06	13.4889	16.2519	11.8562	17.0719	7.12312	11.9927	21.351	19.5	10	22	9	11.5	14.5
631	osa-miR166a-3p_L+2R-1	CTTCGGACCAGGCTTCATTCCC	down	0.885289	-0.17578	0.759492	8.51326	7.53669	5.41729	7.70654	12.4159	3.56156	10.9498	8.09867	6.5	6.5	16	4.5	10.5	5.5
632	osa-miR5072_L-3	TTCCCCAGCGGAGTCGCCA	down	0.714432	-0.485131	0.762109	2.40457	1.7179	3.33372	0	3.87998	0	0	5.1537	4	0	5	0	0	3.5
633	bdi-miR2118b	TTCCTGATGCCTCCCATTCCTA	up	1.11637	0.158809	0.762276	24.9611	27.8657	32.5038	26.0837	16.2959	42.7387	18.7712	22.0873	39	22	21	54	18	15
634	bdi-miR159b-3p.1	TTTGGATTGAAGGGAGCTCTG	up	1.15069	0.202505	0.76303	42387.5	48775	24652	26691.3	75819.1	51053.8	64863.7	30407.6	29579	22512.5	97705.5	64506	62199	20650.5
635	bdi-MIR5185i-p3_1ss18GA	TGAGAATTGAACTAGAAACGG	down	0.839715	-0.252028	0.763198	2.1184	1.77886	3.02118	1.97604	1.35799	2.3384	2.99817	0	3.625	1.66667	1.75	2.95455	2.875	0
636	bdi-MIR5185j-p3_1ss18GA	TGAGAATTGAACTAGAAACGG	down	0.839715	-0.252028	0.763198	2.1184	1.77886	3.02118	1.97604	1.35799	2.3384	2.99817	0	3.625	1.66667	1.75	2.95455	2.875	0
637	bdi-MIR5185e-p3_1ss18GA	TGAGAATTGAACTAGAAACGG	down	0.839715	-0.252028	0.763198	2.1184	1.77886	3.02118	1.97604	1.35799	2.3384	2.99817	0	3.625	1.66667	1.75	2.95455	2.875	0
638	bdi-MIR5185a-p3_1ss18GA	TGAGAATTGAACTAGAAACGG	down	0.839715	-0.252028	0.763198	2.1184	1.77886	3.02118	1.97604	1.35799	2.3384	2.99817	0	3.625	1.66667	1.75	2.95455	2.875	0
639	bdi-MIR5185h-p3_1ss18GA	TGAGAATTGAACTAGAAACGG	down	0.839715	-0.252028	0.763198	2.1184	1.77886	3.02118	1.97604	1.35799	2.3384	2.99817	0	3.625	1.66667	1.75	2.95455	2.875	0
640	bdi-MIR5185g-p3_1ss18GA	TGAGAATTGAACTAGAAACGG	down	0.839715	-0.252028	0.763198	2.1184	1.77886	3.02118	1.97604	1.35799	2.3384	2.99817	0	3.625	1.66667	1.75	2.95455	2.875	0
641	bdi-MIR5202-p5	TCACGTAACATAAGTTTGAAC	down	0.726551	-0.460864	0.765167	14.2551	10.3571	12.5014	0	30.2638	3.95729	27.1139	0	15	0	39	5	26	0
642	PC-5p-70310_92	ACCCGAGCTCCCTCAATCTCT	up	1.24828	0.319947	0.765409	13.7117	17.1161	4.16715	5.92811	31.0398	15.8292	28.1567	7.36243	5	5	40	20	27	5
643	PC-5p-227792_11	AAAAGTGGACACGTGGCACGAATC	up	1.61265	0.689433	0.76597	1.29333	2.08568	0	0	3.87998	0	6.25705	0	0	0	5	0	6	0
644	bdi-miR393a_L+1R-1	CTCCAAAGGGATCGCATTGAT	down	0.901504	-0.149594	0.772746	1186.81	1069.92	820.928	1364.06	1375.45	996.445	1663.33	549.973	985	1150.5	1772.5	1259	1595	373.5
645	bdi-miR5174d-3p_L-3_2ss13AG20AG	TCTTTATGGGACGGAGGGAGT	up	1.07232	0.10074	0.774592	131.316	140.814	129.598	91.8857	172.465	167.195	100.634	154.611	155.5	77.5	222.25	211.25	96.5	105
646	PC-3p-69807_94	ATTTTGAATGCGGCTTCTCCAGGA	down	0.816276	-0.292871	0.777022	12.924	10.5495	5.83401	18.9699	13.9679	8.70604	22.9425	0	7	16	18	11	22	0
647	ptc-MIR477d-p5_2ss15TC18CT_1	TCTCCCTCAAAGGCCTCT	down	0.872869	-0.196163	0.777305	38.0377	33.2019	60.0069	30.8262	23.2799	43.5302	10.4284	45.6471	72	26	30	55	10	31
648	ptc-MIR477d-p5_2ss15TC18CT_2	TCTCCCTCAAAGGCCTCTT	down	0.872869	-0.196163	0.777305	38.0377	33.2019	60.0069	30.8262	23.2799	43.5302	10.4284	45.6471	72	26	30	55	10	31
649	bdi-miR7770-3p	TCTAGACGGGCCTTCAAAGAG	up	1.13062	0.177117	0.778481	43.0458	48.6685	40.0046	15.4131	73.7196	48.2789	59.442	38.2846	48	13	95	61	57	26
650	bdi-miR393b-3p	TCAGTGCAATCCCTTTGGAAT	up	1.08814	0.121869	0.778833	1463.98	1593.02	1228.48	1728.64	1434.82	1457.87	2321.37	999.818	1474	1458	1849	1842	2226	679
651	bdi-MIR7726b-p3_2ss8AG21TC	AAATTACGAATCTGCCACCGCTGT	down	0.729296	-0.455424	0.779337	1.68254	1.22707	2.08357	2.96405	0	0	0	3.68121	2.5	2.5	0	0	0	2.5
652	bdi-MIR7765-p3_1ss13AG	ACTAAAATGCTCGCACCTCTCAAG	down	0.729296	-0.455424	0.779337	3.36509	2.45414	4.16715	5.92811	0	0	0	7.36243	5	5	0	0	0	5
653	bdi-miR7719-5p	TCCGCCATACATGTTTCTATC	down	0.952132	-0.0707658	0.782353	142.606	135.779	169.186	139.903	118.727	170.163	110.541	126.634	203	118	153	215	106	86
654	osa-miR5072_L-4	TCCCCAGCGGAGTCGCCA	down	0.81908	-0.287924	0.783218	145.876	119.484	247.945	93.0713	96.6115	39.1772	54.2278	265.047	297.5	78.5	124.5	49.5	52	180
655	PC-3p-132950_28	AAGGTCAATGGGTATCCTGAGGGT	up	1.54593	0.628476	0.783931	1.11124	1.7179	3.33372	0	0	0	0	5.1537	4	0	0	0	0	3.5
656	bdi-miR529-3p	GCTGTACCCTCTCTCTTCTTC	down	0.878616	-0.186695	0.785492	902.273	792.752	1009.28	385.327	1312.21	485.955	1307.72	584.577	1211	325	1691	614	1254	397
657	bdi-miR5163a-3p	TTAGGTATTTCAGGTTAGGTG	up	1.07626	0.106027	0.786469	35.9351	38.6755	46.6721	33.1974	27.9359	53.8191	31.2853	30.9222	56	28	36	68	30	21
658	PC-5p-202939_13	AAGTGTCGCAACTCTGTCTAGATG	up	1.51942	0.603524	0.791481	1.38905	2.11055	4.16715	0	0	6.33166	0	0	5	0	0	8	0	0
659	bdi-MIR5181c-p3_2ss11TA20GC	TTATGGATTGAAGGGAGTACA	up	1.1742	0.231683	0.791733	6.90868	8.1122	2.50029	10.0778	8.14796	2.37437	14.5998	7.36243	3	8.5	10.5	3	14	5
660	bdi-miR444c_2ss9TC12TC	TGCAGTTGCTGCCTCAAGCTT	up	1.02001	0.0285807	0.791817	1130.31	1152.92	1265.98	1056.39	1068.55	1138.12	1091.86	1228.79	1519	891	1377	1438	1047	834.5
661	osa-miR444a-3p.2	TGCAGTTGCTGCCTCAAGCTT	up	1.02001	0.0285807	0.791817	1130.31	1152.92	1265.98	1056.39	1068.55	1138.12	1091.86	1228.79	1519	891	1377	1438	1047	834.5
662	gma-MIR4995-p5_1ss19GC	GTGGCTTGGTTAAGGGAAC	up	1.05912	0.0828663	0.792647	585.076	619.666	540.479	591.625	623.125	481.206	531.849	845.943	648.5	499	803	608	510	574.5
663	bdi-miR167a	TGAAGCTGCCAGCATGATCTA	up	1.06965	0.0971411	0.794886	235.997	252.435	306.186	237.294	164.511	235.365	188.456	333.483	367.381	200.143	212	297.381	180.714	226.476
664	bdi-miR319b-3p	TTGGACTGAAGGGTGCTCCCT	up	1.10811	0.148104	0.795436	26.8503	29.7532	45.0052	13.0418	22.5039	32.4498	22.9425	33.8672	54	11	29	41	22	23
665	bdi-miR166j	TCGGACCAGGCTTCATTCCTT	up	1.04138	0.058499	0.795938	1036.33	1079.22	1177.53	1056.54	874.936	1312.34	878.203	1047.12	1412.88	891.125	1127.5	1658.12	842.125	711.125
666	bdi-MIR7784a-p5	AATACCCCGTGTACATGAACTTAT	up	1.50152	0.586422	0.796721	0.694525	1.04284	2.08357	0	0	0	3.12853	0	2.5	0	0	0	3	0
667	bdi-MIR7784b-p5	AATACCCCGTGTACATGAACTTAT	up	1.50152	0.586422	0.796721	0.694525	1.04284	2.08357	0	0	0	3.12853	0	2.5	0	0	0	3	0
668	bdi-miR7744-5p	AGGATGGCAAGATTTATCGATGGG	down	0.667547	-0.583059	0.797758	1.97604	1.3191	0	5.92811	0	3.95729	0	0	0	5	0	5	0	0
669	bdi-miR390a-5p	AAGCTCAGGAGGGATAGCGCC	down	0.864474	-0.210105	0.799429	136.827	118.283	239.194	116.191	55.0957	151.96	36.4995	166.391	287	98	71	192	35	113
670	bdi-miR166e-5p	GGAATGTTGTCTGGCTCGAGG	up	1.26038	0.333857	0.799809	29.4352	37.0995	15.8352	16.5987	55.8717	7.12312	18.7712	85.4042	19	14	72	9	18	58
671	bdi-miR9495	TGAAAAATGCCTCTGGACGTG	up	1.23605	0.305739	0.803919	5.44133	6.72577	11.668	0	4.65598	8.70604	11.4713	0	14	0	6	11	11	0
672	PC-5p-106925_43	TGGATCTAAAACGTGTGGTGC	down	0.678314	-0.559975	0.804927	0.972335	0.659548	2.917	0	0	1.97864	0	0	3.5	0	0	2.5	0	0
673	bdi-MIR5066-p3_1ss3TC	ATCAGATCGGTCTTTTGGTTGCGT	down	0.760744	-0.394517	0.805183	9.33067	7.09825	23.336	0	4.65598	15.0377	6.25705	0	28	0	6	19	6	0
674	bdi-MIR398b-p3	TGTGTTCTCAGGTCACCCCTT	down	0.882956	-0.179587	0.81207	57.8841	51.1091	37.5043	61.6523	74.4956	5.54021	84.4702	63.3169	45	52	96	7	81	43
675	bdi-MIR7762-p3	TCTCTACTGTTGGATGGTCCC	down	0.783418	-0.352146	0.812263	7.07969	5.54635	4.16715	0	17.0719	6.33166	0	10.3074	5	0	22	8	0	7
676	gma-miR4995_L+1R+3_1ss9GT	TAGGCAGTTGCTTGGTTAAGGGAAC	down	0.806655	-0.309976	0.813548	2.90275	2.34152	2.50029	0	6.20797	0	2.6071	4.41746	3	0	8	0	2.5	3
677	bdi-MIR7776-p5	TTGCCCTCTGATATCTTGGAC	up	1.13463	0.182222	0.815016	44.4334	50.4154	30.0035	47.4249	55.8717	44.3216	90.7272	16.1973	36	40	72	56	87	11
678	bdi-miR5163b-3p	TAGATATTTCAGGTTGTGTGGA	up	1.07223	0.100615	0.81588	23.3543	25.0412	14.1683	22.5268	33.3678	19.7864	22.9425	32.3947	17	19	43	25	22	22
679	PC-5p-29542_314	TGAATCTCAGAGAAAAGCCGCCT	up	1.06187	0.0866078	0.815911	22.679	24.0822	16.6686	29.6405	21.7279	18.995	20.8568	32.3947	20	25	28	24	20	22
680	ath-MIR5639-p5_1ss15GA	CAATGGTGGTCCTTATGA	up	1.18008	0.238883	0.818956	14.1532	16.7019	25.4196	8.89216	8.14796	6.33166	9.907	33.8672	30.5	7.5	10.5	8	9.5	23
681	ptc-miR396g-5p_R+1_1ss7GA	TTCCACAGCTTTCTTGAACTTT	down	0.906728	-0.141257	0.820622	88.7102	80.4361	121.681	112.634	31.8158	93.392	44.8422	103.074	146	95	41	118	43	70
682	PC-3p-58007_128	TAATTGAACTAGGAAGTGGGCC	up	1.07815	0.108555	0.820818	9.7359	10.4967	10.0012	10.6706	8.53596	5.54021	15.6426	10.3074	12	9	11	7	15	7
683	bdi-MIR5174f-p5_1ss12GT	TTGGCACGGTTTTGAACT	down	0.814486	-0.296037	0.823231	7.04315	5.73655	13.1265	8.00295	0	3.95729	0	13.2524	15.75	6.75	0	5	0	9
684	ath-miR8175_1ss2AT	GTTCCCCGGCAACGGCGCCA	up	1.29464	0.372555	0.825977	9.75292	12.6266	7.91758	21.3412	0	4.74875	0	33.1309	9.5	18	0	6	0	22.5
685	PC-5p-32502_282	TTGTGCACAGAGAACCTCTCC	up	1.08922	0.123298	0.826337	44.2625	48.2117	59.1735	36.7543	36.8598	70.8355	53.1849	20.6148	71	31	47.5	89.5	51	14
686	ath-miR8175_L+5_1ss7AT	GGTTCGTTCCCCGGCAACGGCGCCA	down	0.892577	-0.163951	0.827138	13.451	12.006	5.00058	23.7124	11.6399	7.12312	15.6426	13.2524	6	20	15	9	15	9
687	PC-3p-15479_595	TTGATCTGGCTACGATACGGC	down	0.855448	-0.225248	0.829849	20.4179	17.4665	7.08415	13.0418	41.1278	30.8669	15.6426	5.88994	8.5	11	53	39	15	4
688	bdi-miR171d-5p	TGTTGGCTCGACTCACTCAGA	down	0.928754	-0.106632	0.83558	482.556	448.176	725.084	411.411	311.174	393.355	325.367	625.806	870	347	401	497	312	425
689	bdi-miR5183_L+5R-2	ATCCATATTTGGACAAATTTGAGT	up	1.08389	0.116214	0.835812	17.0084	18.4352	18.3355	16.0059	16.6839	19.7864	28.1567	7.36243	22	13.5	21.5	25	27	5
690	bdi-miR5176-3p	TGTGATGATGTGGCATAGAAT	up	1.18871	0.249393	0.836455	8.20559	9.75404	5.00058	11.8562	7.75996	0	21.8997	7.36243	6	10	10	0	21	5
691	bdi-miR5171a_R+2_2ss18AG20AG	ACTTAATATGGGACGGAGGGAGT	up	1.12202	0.166092	0.837253	12.6339	14.1754	7.91758	5.92811	24.0559	18.5993	6.25705	17.6698	9.5	5	31	23.5	6	12
692	PC-5p-281389_7	TTAAGTCTAGTACTCCCTCCGTCC	down	0.728518	-0.456964	0.838015	1.81066	1.3191	0	0	5.43197	3.95729	0	0	0	0	7	5	0	0
693	PC-3p-103243_45	CTTCCACCTTTGATCTGAGTC	down	0.891357	-0.165925	0.839923	6.26311	5.58267	5.83401	8.29935	4.65598	0	9.38558	7.36243	7	7	6	0	9	5
694	bdi-miR5176-5p	TATGCCATGTCGTCACATATC	up	1.09625	0.132582	0.840244	11.2282	12.3089	10.8346	18.9699	3.87998	16.6206	11.4713	8.83491	13	16	5	21	11	6
695	bdi-miR395d-5p_L-3R+2	GGTTCCCTCCAAACACTTCAGC	down	0.928434	-0.107129	0.843917	129.471	120.205	126.681	97.221	164.511	85.4775	197.097	78.0417	152	82	212	108	189	53
696	bdi-MIR7726b-p5_2ss8AG24TC	ATAACGAGCGGTGGCATATTGACC	up	1.11332	0.15487	0.844491	8.9098	9.91947	6.25072	16.5987	3.87998	7.51885	6.77847	15.4611	7.5	14	5	9.5	6.5	10.5
697	bdi-MIR7768b-p3	GGCGGCGGCGCCGTCCTCGAC	down	0.934901	-0.0971141	0.846762	17.9423	16.7743	20.8357	11.2634	21.7279	25.7224	13.5569	11.0436	25	9.5	28	32.5	13	7.5
698	bdi-MIR7768a-p3	GGCGGCGGCGCCGTCCTCGAC	down	0.934901	-0.0971141	0.846762	17.9423	16.7743	20.8357	11.2634	21.7279	25.7224	13.5569	11.0436	25	9.5	28	32.5	13	7.5
699	bdi-MIR7725b-p5	ACTAGGGAGATGGTTTTCGCT	up	1.34387	0.426399	0.848156	0.646663	0.869035	0	0	1.93999	0	2.6071	0	0	0	2.5	0	2.5	0
700	bdi-MIR7736-p3	TGATGGTAAAGGTGACTTGAC	up	1.34387	0.426399	0.848156	1.29333	1.73807	0	0	3.87998	0	5.21421	0	0	0	5	0	5	0
701	bdi-miR444c_2ss18GT19CT	TGCAGTTGTTGTCTCAATTTT	down	0.942233	-0.0858443	0.848801	8.40195	7.91659	5.41729	10.6706	9.11795	8.9039	10.4284	4.41746	6.5	9	11.75	11.25	10	3
702	ptc-MIR6478-p5	CCGACCTTAGCTCAGTTGG	down	0.931853	-0.101826	0.849348	11.0243	10.2731	15.4184	10.6706	6.98396	5.14448	10.9498	14.7249	18.5	9	9	6.5	10.5	10
703	bdi-MIR7726b-p5_2ss7AG20TC	AATTACGAATCTGCCACCGCTGTC	down	0.854315	-0.227159	0.84966	4.08112	3.48656	7.50087	4.74249	0	0	6.77847	3.68121	9	4	0	0	6.5	2.5
704	PC-5p-133443_28	AAGCTGAGAAGCATCTCCGGAGGT	down	0.798543	-0.324559	0.849926	2.61186	2.08568	2.50029	5.3353	0	0	6.25705	0	3	4.5	0	0	6	0
705	bdi-MIR7726b-p3_2ss6AG22AG	ACGTCGCTTCACCGAAATTACGAA	up	1.26671	0.341086	0.853125	2.60702	3.30233	2.917	2.96405	1.93999	0	9.907	0	3.5	2.5	2.5	0	9.5	0
706	bdi-MIR7726b-p5_2ss6AG22AG	ACGTCGCTTCACCGAAATTACGAA	up	1.26671	0.341086	0.853125	2.60702	3.30233	2.917	2.96405	1.93999	0	9.907	0	3.5	2.5	2.5	0	9.5	0
707	bdi-miR7748b-5p_1ss3GA	ATATTAGGATTCGGTTGACCAAGC	up	1.3295	0.410879	0.853359	0.694525	0.923368	2.08357	0	0	2.7701	0	0	2.5	0	0	3.5	0	0
708	PC-5p-71288_90	TATCCCGTCTGCCTACACACC	down	0.852587	-0.230081	0.855197	4.11363	3.50723	0	6.52092	5.81997	7.91458	2.6071	0	0	5.5	7.5	10	2.5	0
709	bdi-miR9494	TTCATCACCTTCGTCTCCGTC	down	0.973502	-0.0387434	0.856509	765.348	745.068	878.435	588.068	829.54	643.455	811.331	780.417	1054	496	1069	813	778	530
710	gma-MIR5368-p3_2ss12CA18AC	ACCACTCTGGAAGAGCTCG	up	1.10246	0.140729	0.859139	1311.76	1446.16	1765.62	1455.35	714.304	781.169	870.773	2686.55	2118.5	1227.5	920.5	987	835	1824.5
711	PC-5p-65166_106	AATTGAATCCAGTCGGCCTGGCCC	up	1.15998	0.214102	0.859454	4.58876	5.32287	8.3343	0	5.43197	5.54021	10.4284	0	10	0	7	7	10	0
712	bdi-miR7740-3p_L+1R-1_1ss20AT	TGAGACAGAGGTTGTTCGGTT	down	0.764944	-0.386574	0.861574	2.06932	1.58292	0	0	6.20797	4.74875	0	0	0	0	8	6	0	0
713	PC-3p-31491_292	TTGCCCACCCATCTCATATTC	down	0.921617	-0.117761	0.862797	23.0426	21.2365	25.0029	15.4131	28.7119	11.8719	38.5851	13.2524	30	13	37	15	37	9
714	ath-MIR8175-p5_2ss16TC20AC_2	TAGTGGTAAGTATTCCCGCCTGT	up	1.15426	0.206967	0.863197	12.3397	14.2432	6.66744	26.0837	4.26798	16.2249	0	26.5047	8	22	5.5	20.5	0	18
715	ath-MIR8175-p3_2ss16TC20AC	TAGTGGTAAGTATTCCCGCCTGT	up	1.15426	0.206967	0.863197	12.3397	14.2432	6.66744	26.0837	4.26798	16.2249	0	26.5047	8	22	5.5	20.5	0	18
716	PC-5p-143334_24	AGACCACCAGCGATCTGTATGCCC	down	0.822559	-0.281809	0.865153	3.52803	2.90201	0	5.92811	4.65598	8.70604	0	0	0	5	6	11	0	0
717	gma-miR1511_R-2_1ss5AT	AACCTGGCTCTGATACCA	up	1.11596	0.158287	0.867976	27.9592	31.2014	47.9222	14.2275	21.7279	14.2462	18.2497	61.1082	57.5	12	28	18	17.5	41.5
718	bdi-MIR7726a-p5_1ss18CT	ATCTGTCACCGTTGTCCTCACACG	down	0.778804	-0.360667	0.87042	1.18562	0.923368	0	3.55687	0	2.7701	0	0	0	3	0	3.5	0	0
719	ath-MIR8175-p5_2ss17TC21AC	ATAGTGGTAAGTATTCCCGCCTGTC	down	0.872597	-0.196613	0.870587	8.941	7.80189	6.66744	20.1556	0	11.8719	4.17137	7.36243	8	17	0	15	4	5
720	ath-MIR8175-p3_2ss17TC21AC	ATAGTGGTAAGTATTCCCGCCTGTC	down	0.872597	-0.196613	0.870587	8.941	7.80189	6.66744	20.1556	0	11.8719	4.17137	7.36243	8	17	0	15	4	5
721	PC-3p-123006_32	AGTCTCGACCAGCCCGAACCGGCC	up	1.2089	0.27369	0.872298	3.10398	3.75239	0	0	9.31195	3.95729	7.29989	0	0	0	12	5	7	0
722	bdi-MIR7730-p5	TTTTCGGTCCGGGAATTGATT	up	1.0204	0.0291371	0.873644	385.529	393.394	416.715	380.585	359.286	444.008	425.479	310.694	500	321	463	561	408	211
723	PC-3p-92155_56	ACACGTCCGGAATTGCTTCTCAGC	up	1.19542	0.257514	0.876729	2.7781	3.32099	8.3343	0	0	4.74875	5.21421	0	10	0	0	6	5	0
724	bdi-MIR7726a-p5_2ss10AG21CT	ATGGTACGGGCGTCGCGGTATGTC	down	0.951709	-0.0714077	0.877823	7.6487	7.27934	6.25072	11.2634	5.43197	8.31031	4.69279	8.83491	7.5	9.5	7	10.5	4.5	6
725	bdi-MIR7726a-p3_2ss10AG21CT	ATGGTACGGGCGTCGCGGTATGTC	down	0.951709	-0.0714077	0.877823	7.6487	7.27934	6.25072	11.2634	5.43197	8.31031	4.69279	8.83491	7.5	9.5	7	10.5	4.5	6
726	PC-3p-113667_38	ACACGTTCGGAGGTGCTTTTCAGT	up	1.26198	0.335695	0.879029	1.94467	2.45414	5.83401	0	0	0	0	7.36243	7	0	0	0	0	5
727	PC-5p-155013_21	AAGAACGCCACTGATAACCTGCCT	down	0.882958	-0.179584	0.880104	5.98277	5.28254	10.8346	7.11373	0	5.54021	0	10.3074	13	6	0	7	0	7
728	gma-MIR5368-p3_2ss1TC21TC	CCCTGGGATTGGCTTTGGGCCT	up	1.09248	0.127609	0.880806	3911.55	4273.3	5689.82	3967.09	2077.73	2018.22	2622.75	8178.92	6827	3346	2677.5	2550	2515	5554.5
729	osa-miR5077_L-1_1ss5GA	TTCACGTCGGGTTCACCA	down	0.899026	-0.153566	0.880952	2515.15	2261.19	4012.96	2008.44	1524.06	557.978	1261.84	4963.75	4815	1694	1964	705	1210	3371
730	PC-3p-150355_22	AGCCCAGTCGGCTTAGCCAAGGCC	up	1.25127	0.323388	0.883299	1.38905	1.73807	4.16715	0	0	0	5.21421	0	5	0	0	0	5	0
731	bdi-miR156d-3p_L+1	TGCTCACTGCTCTGTCTGTCACC	up	1.02772	0.0394493	0.885406	1582.95	1626.83	1203.06	1460.69	2085.1	1529.49	1787.95	1563.04	1443.5	1232	2687	1932.5	1714.5	1061.5
732	PC-3p-81861_70	ATTTAGGTGGCGGTTTCTCTAAGA	down	0.8749	-0.19281	0.890277	5.73633	5.01872	4.16715	13.0418	0	4.74875	0	10.3074	5	11	0	6	0	7
733	bdi-MIR167d-p3	TTGCAGCTTCACTCTCTCATC	down	0.813977	-0.29694	0.892536	1.94467	1.58292	5.83401	0	0	4.74875	0	0	7	0	0	6	0	0
734	PC-3p-189285_14	AGATCACTGTTGACTGGGTAGTCC	down	0.813977	-0.29694	0.892536	1.94467	1.58292	5.83401	0	0	4.74875	0	0	7	0	0	6	0	0
735	osa-miR1848_1ss4CT	CCTTGCCGGCGCGCGCGTGCA	down	0.950469	-0.0732879	0.893868	17.2097	16.3573	10.8346	13.6347	27.1599	20.9736	10.4284	17.6698	13	11.5	35	26.5	10	12
736	bdi-miR7753-3p	TGAGCAAGGGAGAAGACATGG	up	1.22391	0.291498	0.894447	1.29333	1.58292	0	0	3.87998	4.74875	0	0	0	0	5	6	0	0
737	mtr-MIR2592bj-p3_2ss11TC18AT_1	TTCCCACTGTCCCTGTCT	down	0.977051	-0.0334942	0.897081	16.8982	16.5104	19.1689	16.0059	15.5199	13.0591	15.1212	21.351	23	13.5	20	16.5	14.5	14.5
738	mtr-MIR2592bj-p3_2ss11TC18AT_2	TTCCCACTGTCCCTGTCTA	down	0.977051	-0.0334942	0.897081	16.8982	16.5104	19.1689	16.0059	15.5199	13.0591	15.1212	21.351	23	13.5	20	16.5	14.5	14.5
739	bdi-miR164c-5p	TGGAGAAGCAGGGCACGTGCT	up	1.04832	0.0680779	0.899164	828.339	868.363	1168.68	837.938	478.402	979.231	445.293	1180.57	1402.25	706.75	616.5	1237.25	427	801.75
740	bdi-MIR7710-p5	TTCCGAGCACACCTAGCGACG	down	0.853869	-0.227913	0.902488	3.88934	3.32099	11.668	0	0	4.74875	5.21421	0	14	0	0	6	5	0
741	PC-5p-55851_136	ATTCCCTCGTCCCATAATTCTTGT	up	1.10813	0.148129	0.903904	6.85931	7.60102	5.83401	0	14.7439	10.289	12.5141	0	7	0	19	13	12	0
742	PC-5p-154981_21	ATACTACCTCTGGCCAACAAAGGA	down	0.834177	-0.261575	0.905007	2.50029	2.08568	7.50087	0	0	0	6.25705	0	9	0	0	0	6	0
743	PC-3p-80268_73	AAGGCCTTGTGGGCACCCCCTCCT	down	0.913661	-0.130269	0.90551	4.30402	3.93242	0	5.92811	6.98396	5.54021	6.25705	0	0	5	9	7	6	0
744	bdi-miR169c-5p_L+2R-2	TGCAGCCAAGGATGACTTGCC	up	1.18991	0.250856	0.908811	0.517331	0.615578	0	0	1.55199	1.84674	0	0	0	0	2	2.33333	0	0
745	bdi-miR395f-5p_L+1	AGTTCCCTTCAAACACTTTACG	up	1.10303	0.141473	0.909249	3.71704	4.10001	4.16715	0	6.98396	3.95729	8.34273	0	5	0	9	5	8	0
746	bdi-MIR7758-p5	ATATGCCACTACCGTTAGTTGACC	down	0.940429	-0.0886097	0.912096	36.5275	34.3515	35.8375	65.2092	8.53596	41.1558	42.7565	19.1423	43	55	11	52	41	13
747	hvu-miR5049f_R+3	AATTAATATGGATCGGAGGGAGTA	up	1.04339	0.0612815	0.912287	32.1291	33.5233	38.3378	13.0418	45.0078	37.1985	42.7565	20.6148	46	11	58	47	41	14
748	gma-miR5368_L+1	GGGACAGTCTCAGGTAGACA	up	1.04842	0.0682175	0.913648	679.331	712.224	798.426	697.146	542.421	485.164	416.094	1235.42	958	588	699	613	399	839
749	gma-MIR5368-p5_1ss7TC	ACTGTTCCCTGGGATTGGCTTT	down	0.924469	-0.113303	0.914144	381.832	352.992	662.993	256.687	225.815	145.628	149.126	764.22	795.5	216.5	291	184	143	519
750	bdi-miR156a_R-1	TGACAGAAGAGAGAGAGCAC	down	0.849938	-0.234571	0.914612	0.775996	0.659548	0	0	2.32799	1.97864	0	0	0	0	3	2.5	0	0
751	bdi-miR164a-5p	TGGAGAAGCAGGGCACGTGCA	down	0.957	-0.0634094	0.915319	5295.3	5067.6	7548.93	5832.17	2504.79	5723.56	2453.63	7025.6	9057.67	4919.08	3227.83	7231.67	2352.83	4771.25
752	mtr-MIR2592bj-p3_2ss12TC19AT	ATTCCCACTGTCCCTGTCT	down	0.959088	-0.0602642	0.918121	46.8373	44.9211	53.3395	35.5687	51.6037	22.9523	35.978	75.833	64	30	66.5	29	34.5	51.5
753	bdi-MIR166g-p3	TCGGACCAGGCTTCGATCCCT	up	1.02567	0.0365607	0.918742	10273.5	10537.2	12591.5	6797.17	11432	13841	9180.14	8590.48	15108	5733	14732	17488	8803	5834
754	bdi-miR156g-3p_L+1	TGCTCACCCTCTCTCTGTCAGC	down	0.936098	-0.0952678	0.919262	15.5956	14.599	2.50029	13.6347	30.6518	16.6206	19.814	7.36243	3	11.5	39.5	21	19	5
755	gma-MIR1513b-p3_2ss15CG17TG	TTTCTCTTGTATCTGAGCT	up	1.16563	0.221108	0.919426	0.905329	1.05528	0	0	2.71599	3.16583	0	0	0	0	3.5	4	0	0
756	gma-MIR1513b-p5_2ss15CG17TG	TTTCTCTTGTATCTGAGCT	up	1.16563	0.221108	0.919426	0.905329	1.05528	0	0	2.71599	3.16583	0	0	0	0	3.5	4	0	0
757	bdi-MIR1127-p3_2ss7GA20CT	ACATTCATATTTGGACAAATTTGA	down	0.931115	-0.102969	0.924034	20.0615	18.6795	17.502	42.6824	0	20.5779	10.4284	25.0323	21	36	0	26	10	17
758	PC-3p-87350_62	TTACGGAACGGAGGGAGCACC	up	1.08448	0.116999	0.924856	2.38542	2.58693	2.50029	0	4.65598	0	2.6071	5.1537	3	0	6	0	2.5	3.5
759	lja-MIR7530-p5_2ss14TC19TC	CTCTCCTCCTTCCCCTCTCC	up	1.15189	0.204007	0.925562	0.905329	1.04284	0	0	2.71599	0	3.12853	0	0	0	3.5	0	3	0
760	lja-MIR7530-p3_2ss14TC19TC	CTCTCCTCCTTCCCCTCTCC	up	1.15189	0.204007	0.925562	0.905329	1.04284	0	0	2.71599	0	3.12853	0	0	0	3.5	0	3	0
761	PC-5p-32425_282	AGGTCATTGTGGATGTCATGCATG	up	1.05423	0.0761931	0.927227	12.9311	13.6324	10.8346	22.5268	5.43197	11.0804	6.25705	23.5598	13	19	7	14	6	16
762	bdi-MIR7711-p5	ATACTTAGCCTCTTTGACAATCTT	up	1.02252	0.0321346	0.928249	541.944	554.151	428.383	727.972	469.478	504.95	721.646	435.856	514	614	605	638	692	296
763	bdi-MIR390a-p3	GAAGCGCTATCTATCCTGAGC	down	0.978924	-0.0307313	0.928496	54.3576	53.212	69.1747	42.6824	51.2157	55.4021	36.4995	67.7343	83	36	66	70	35	46
764	bdi-miR396c-5p	TTCCACAGCTTTCTTGAACTG	down	0.979465	-0.0299348	0.930103	83.155	81.4473	100.845	96.6282	51.9917	68.0654	77.8655	98.4111	121	81.5	67	86	74.6667	66.8333
765	gma-MIR4995-p3_2ss9GT20GC	AGTGGCTTTGTTAAGGGAAC	up	1.06784	0.0946989	0.930387	30.0744	32.1147	18.3355	5.92811	65.9597	52.2362	32.3281	11.7799	22	5	85	66	31	8
766	bdi-miR160f_1ss20CT	TGCCTGGCTCCCTGTATGCT	down	0.983179	-0.0244735	0.934564	369.33	363.117	373.543	255.502	478.945	392.167	380.012	317.173	448.2	215.5	617.2	495.5	364.4	215.4
767	bdi-miR444c	TGCAGTTGTTGTCTCAAGCTT	up	1.01362	0.0195109	0.934682	7112.24	7209.08	6084.04	6673.27	8579.41	8452.37	7500.64	5674.22	7300	5628.5	11056	10679.5	7192.5	3853.5
768	bdi-miR156b-5p	TGACAGAAGAGAGTGAGCAC	up	1.03089	0.0438929	0.940011	562.148	579.514	408.648	383.655	894.142	668.245	762.653	307.644	490.321	323.589	1152.25	844.321	731.321	208.929
769	mdm-miR477b	ACTCTCCCTCAAGGGCTTCGAC	down	0.893761	-0.162039	0.940714	1.94467	1.73807	5.83401	0	0	0	5.21421	0	7	0	0	0	5	0
770	mdm-miR482b	TCTTTCCTATCCCTCCCATTCC	down	0.946487	-0.0793458	0.940964	32.3515	30.6203	63.3407	18.9699	14.7439	12.6633	61.5277	17.6698	76	16	19	16	59	12
771	bdi-MIR7762-p5	ATAGAGACCATCCAACGGTAGAGA	up	1.08692	0.120239	0.941072	12.9697	14.097	0	27.2693	11.6399	4.74875	37.5423	0	0	23	15	6	36	0
772	gma-MIR5368-p3_1ss7TC	ACTGTTCCCTGGGATTGGCTT	up	1.04846	0.0682746	0.942537	4128.07	4328.12	6466.58	3768.5	2149.12	1851.62	2342.74	8790	7759	3178.5	2769.5	2339.5	2246.5	5969.5
773	osa-MIR395h-p3	AGTGTTTGGGGGAACTCTAGG	down	0.970799	-0.0427555	0.942597	243.348	236.242	182.104	164.209	383.73	238.229	339.445	131.051	218.5	138.5	494.5	301	325.5	89
774	bdi-miR9493_1ss16AG	AAGAATTATGAAACGGAGGGAGTA	down	0.986508	-0.0195968	0.94437	80.4624	79.3768	65.4242	96.0354	79.9276	98.9322	80.2988	58.8994	78.5	81	103	125	77	40
775	bdi-MIR169c-p3	TTGGCTACACCTAGTTCTCTTC	up	1.03455	0.049006	0.945478	91.274	94.4277	161.685	85.3648	26.7719	115.553	64.6562	103.074	194	72	34.5	146	62	70
776	osa-miR5083_L+3R-1	TACAGACTACAATTATCTGATC	up	1.01294	0.0185539	0.946168	381.565	386.503	328.788	347.98	467.926	459.441	416.615	283.454	394.5	293.5	603	580.5	399.5	192.5
777	bdi-miR396e-5p	TTCCACAGCTTTCTTGAACTT	up	1.0225	0.0320976	0.949705	2237.86	2288.2	3357.89	2078.4	1277.29	2717.07	1420	2727.53	4029	1753	1646	3433	1361.67	1852.33
778	PC-5p-69609_94	ACTCCTCCGTCGAACGAAAGATGT	down	0.95193	-0.0710721	0.952646	7.60662	7.24097	13.3349	9.48497	0	7.12312	14.5998	0	16	8	0	9	14	0
779	PC-5p-94296_54	ATAGGAGTCCTGTTTAGCGGTTCT	down	0.956559	-0.0640741	0.953062	7.38161	7.06094	4.16715	7.11373	10.8639	5.54021	15.6426	0	5	6	14	7	15	0
780	gma-MIR4995-p5_1ss20GC	AGTGGCTTGGTTAAGGGAAC	up	1.00998	0.01433	0.953208	750.972	758.469	680.912	682.325	889.68	648.204	675.24	951.962	817	575.5	1146.5	819	647.5	646.5
781	bdi-miR5175a	AAGAATTTAGGAACGGAGGGA	up	1.0258	0.0367544	0.95381	30.4985	31.2855	35.8375	30.8262	24.8319	32.4498	51.0992	10.3074	43	26	32	41	49	7
782	PC-3p-108164_42	TCCACCTTTCATCTGGTTCGT	up	1.05013	0.0705718	0.954115	4.1555	4.36383	4.16715	8.29935	0	4.74875	8.34273	0	5	7	0	6	8	0
783	PC-5p-134775_27	AGTACTCCCTCTGATACATATTAC	up	1.0853	0.118097	0.956696	1.94467	2.11055	5.83401	0	0	6.33166	0	0	7	0	0	8	0	0
784	bdi-MIR7783-p5	TATCCAAGCTTATGATATCTG	up	1.03747	0.0530684	0.960017	9.16333	9.50668	14.1683	7.11373	6.20797	8.70604	19.814	0	17	6	8	11	19	0
785	bdi-miR172a-3p	AGAATCTTGATGATGCTGCAT	up	1.01423	0.0203889	0.96069	296.265	300.481	287.533	247.795	353.466	215.277	443.208	242.96	345	209	455.5	272	425	165
786	mdm-miR167h_R-1_1ss19CT	TGAAGCTGCCAGCATGATTTT	up	1.02327	0.0331926	0.961434	33.4895	34.2689	21.6692	55.1314	23.6679	13.8505	39.628	49.3283	26	46.5	30.5	17.5	38	33.5
787	bdi-miR7754-3p	TTCTCTCGGCTAAGGAACTGC	down	0.994193	-0.00840198	0.964216	128.554	127.807	155.851	112.634	117.175	121.093	120.97	141.359	187	95	151	153	116	96
788	bdi-miR2275a	TTTGGTTTCCTCCAATGTCTCA	up	1.0347	0.0492094	0.96795	5.14438	5.32287	10.0012	0	5.43197	5.54021	10.4284	0	12	0	7	7	10	0
789	bdi-MIR7726b-p5_2ss6AG19TC	ATTACGAATCTGCCACCGCTGTCC	up	1.02599	0.0370097	0.971432	7.3875	7.57947	12.0847	10.0778	0	2.7701	14.0784	5.88994	14.5	8.5	0	3.5	13.5	4
790	bdi-MIR7726b-p3_2ss6AG19TC	ATTACGAATCTGCCACCGCTGTCC	up	1.02599	0.0370097	0.971432	7.3875	7.57947	12.0847	10.0778	0	2.7701	14.0784	5.88994	14.5	8.5	0	3.5	13.5	4
791	PC-5p-180675_16	TGGCTGTTTCTCGGTGGGAAG	down	0.94964	-0.0745478	0.972624	0.694525	0.659548	2.08357	0	0	1.97864	0	0	2.5	0	0	2.5	0	0
792	osa-miR166a-3p_1ss21CT	TCGGACCAGGCTTCATTCCCT	down	0.993248	-0.00977383	0.973011	246.064	244.403	202.107	216.376	319.71	282.946	258.103	192.159	242.5	182.5	412	357.5	247.5	130.5
793	gma-miR166a-3p_1ss17TC	TCGGACCAGGCTTCATCCCCC	up	1.01056	0.0151493	0.975032	19.9986	20.2097	21.6692	16.5987	21.7279	29.6797	21.3783	9.57116	26	14	28	37.5	20.5	6.5
794	osa-miR166e-3p_2ss4AG17TC	TCGGACCAGGCTTCATCCCCC	up	1.01056	0.0151493	0.975032	19.9986	20.2097	21.6692	16.5987	21.7279	29.6797	21.3783	9.57116	26	14	28	37.5	20.5	6.5
795	bdi-miR166a-3p	TCGGACCAGGCTTCATTCCCC	up	1.00694	0.00997655	0.977452	24516.4	24686.6	20258.4	19952.6	33338.3	28929	27418.6	17712.1	24307.3	16828.8	42961.9	36551.6	26292.1	12028.7
796	PC-3p-203128_12	TAACGGTCGTCCGAACGCGCC	up	1.04272	0.0603536	0.977829	1.66686	1.73807	5.00058	0	0	0	5.21421	0	6	0	0	0	5	0
797	osa-miR2118d	TTCCTGATGCCTCCCATGCCTA	up	1.00888	0.0127482	0.979758	41.1836	41.5491	25.8363	60.4667	37.2478	57.7764	27.1139	39.7571	31	51	48	73	26	27
798	bdi-miR159c_1ss6TA	TTTGGATTGAAGGGGGCTCTG	up	1.02848	0.0405185	0.981658	2.71599	2.79335	0	0	8.14796	3.16583	5.21421	0	0	0	10.5	4	5	0
799	ath-MIR8175-p5_2ss16TC20AC_1	TAGTGGTAAGTATTCCCGCCT	down	0.989142	-0.0157508	0.987924	7.74096	7.65691	6.66744	14.2275	2.32799	12.6633	0	10.3074	8	12	3	16	0	7
800	osa-MIR2118e-p3_1ss13TA	GAAAAGAGAGTCAAAGAG	down	0.988449	-0.0167619	0.98831	2.25609	2.23003	2.50029	0	4.26798	3.56156	3.12853	0	3	0	5.5	4.5	3	0
801	bdi-MIR7713-p3	ATTCCGTGATACTGTTGCCAGCCA	up	1.01993	0.0284632	0.989539	1.29333	1.3191	0	0	3.87998	3.95729	0	0	0	0	5	5	0	0
802	PC-5p-180181_16	AAATACACCCGCGGTCCTGCTATT	up	1.01993	0.0284632	0.989539	1.29333	1.3191	0	0	3.87998	3.95729	0	0	0	0	5	5	0	0
803	PC-3p-111305_39	AAATTTAGGTGACGGCTTCTCCGA	up	1.01993	0.0284632	0.989539	1.29333	1.3191	0	0	3.87998	3.95729	0	0	0	0	5	5	0	0
804	PC-3p-482569_5	AGTAATACCGGCCGGAGTGAGTAC	up	1.01993	0.0284632	0.989539	1.29333	1.3191	0	0	3.87998	3.95729	0	0	0	0	5	5	0	0
805	PC-5p-85243_65	ACAGAATCCGAACACTTAGAC	down	0.992587	-0.0107347	0.992278	2.83097	2.80999	3.75043	4.74249	0	4.74875	0	3.68121	4.5	4	0	6	0	2.5
806	bdi-miR166h-3p	TCGGACCAGGCTTCAATCCCT	down	0.998069	-0.00278851	0.994266	432.532	431.697	559.112	355.178	383.305	596.759	296.763	401.568	670.857	299.571	493.952	754	284.571	272.714
807	bdi-MIR7784a-p3_2ss5AG21TC	ACATGGACTTATGAGACGAGCACA	down	0.993454	-0.00947551	0.995803	2.37124	2.35572	0	7.11373	0	2.37437	4.69279	0	0	6	0	3	4.5	0
808	bdi-MIR7784b-p3_2ss5AG21TC	ACATGGACTTATGAGACGAGCACA	down	0.993454	-0.00947551	0.995803	2.37124	2.35572	0	7.11373	0	2.37437	4.69279	0	0	6	0	3	4.5	0
809	bdi-MIR7726b-p3_2ss4GA23TC	ACGACGGCGGTCGTACCATCACCA	up	1.00791	0.0113614	0.995824	2.06932	2.08568	0	0	6.20797	0	6.25705	0	0	0	8	0	6	0
810	bdi-MIR7761-p3_2ss17GC18CG	TTAATATGTAATCCCCCGCCC	up	1.00036	0.000522976	0.998722	232.134	232.218	189.189	239.496	267.719	305.503	233.597	157.556	227	202	345	386	224	107

## Sheet: I-24VSM-0
red is pvalue<=0.001,orange is pvalue <=0.01,blue is pvalue<=0.05,green is pvalue <=0.1.
Index	miR_name	miR_seq	up/down	fold_change(Mo24h(mean)/Mock0h(mean))	log2(fold_change)	pvalue(t_test)	Mock0h(mean)	Mo24h(mean)	Mo24h/RO1_1_24h_1(norm)	Mo24h/RO1_1_24h_2(norm)	Mo24h/RO1_1_24h_3(norm)	Mock0h/mock0h_1(norm)	Mock0h/mock0h_2(norm)	Mock0h/mock0h_3(norm)	Mo24h/RO1_1_24h_1(raw)	Mo24h/RO1_1_24h_2(raw)	Mo24h/RO1_1_24h_3(raw)	Mock0h/mock0h_1(raw)	Mock0h/mock0h_2(raw)	Mock0h/mock0h_3(raw)
1	osa-MIR6249a-p5_2ss5CA20TC	TCGCAGGCGGCCATGGCCACC	up	inf	inf	0.000172741	0	3.14842	3.16371	3.07033	3.21123	0	0	0	4	4	2.5	0	0	0
2	bdi-MIR7757-p3_1ss11CT	CTACGTGAGCTCGGAGAGAGT	up	9.99356	3.321	0.000736715	182.988	1828.7	1787.5	1824.54	1874.07	133.349	88.9216	326.694	2260	2377	1459	160	75	421
3	PC-3p-29633_313	TGTGTAAACGAGTGAAGTGCT	down	0.489035	-1.03199	0.00139872	25.0475	12.2491	12.6549	13.8165	10.2759	25.0029	26.0837	24.0559	16	18	8	30	22	31
4	bdi-MIR397a-p3	TCACCGGCGCTGCACACAGT	down	0.275779	-1.85842	0.00435246	624.571	172.244	278.407	145.841	92.4834	537.562	610.595	725.556	352	190	72	645	515	935
5	bdi-MIR7729b-p5	AGGCCATGTAGAGCTAATTTTGTG	down	-inf	-inf	0.00962781	3.67039	0	0	0	0	4.16715	2.96405	3.87998	0	0	0	5	2.5	5
6	bdi-MIR7729a-p5	AGGCCATGTAGAGCTAATTTTGTG	down	-inf	-inf	0.00962781	3.67039	0	0	0	0	4.16715	2.96405	3.87998	0	0	0	5	2.5	5
7	ata-miR408-3p_R+2_1ss19CG	TGCACTGCCTCTTCCCTGGCTT	down	0.283347	-1.81936	0.00982998	1300.63	368.529	620.879	299.741	184.967	1222.64	1590.51	1088.72	785	390.5	144	1467	1341.5	1403
8	bdi-miR408-5p_L+1R-1	ACAGGGATGGAGCAGAGCATG	down	0.172833	-2.53255	0.0104147	720.089	124.455	247.561	82.1313	43.6727	570.066	903.444	686.757	313	107	34	684	762	885
9	bdi-miR166f	TCTCGGACCAGGCTTCATTCC	up	1.89031	0.918624	0.0141956	253.546	479.28	480.783	408.842	548.216	283.857	269.555	207.224	607.871	532.636	426.796	340.589	227.354	267.043
10	bdi-MIR5171b-p5_2ss19CT20AG	AAGTGACGAAATATTACATGTATC	down	-inf	-inf	0.0148181	7.6186	0	0	0	0	9.16773	5.92811	7.75996	0	0	0	11	5	10
11	bdi-miR5049-3p_L-2R-1_2ss13AG21AG	AGTAATATGGGTCGGAGGGAG	up	1.67939	0.74794	0.0150062	36.0696	60.5749	54.5741	66.7797	60.3711	30.0035	33.1974	45.0078	69	87	47	36	28	58
12	bdi-MIR7726b-p5_1ss22GC	AATTTTGATGACATGACGTACCGC	up	7.00548	2.80848	0.0172571	0.83343	5.83858	7.51382	4.2217	5.78021	2.50029	0	0	9.5	5.5	4.5	3	0	0
13	osa-MIR5079a-p3_2ss6AG18AT	CTCAAGGGGTTCTCAAATA	up	2.19373	1.13338	0.0177917	11.5332	25.3008	28.8689	26.4816	20.5519	13.3349	6.52092	14.7439	36.5	34.5	16	16	5.5	19
14	ptc-miR6478_R+2_2ss10GA21GA	CCGACCTTAACTCAGTTGGTAGA	down	-inf	-inf	0.01837	2.79505	0	0	0	0	2.50029	3.55687	2.32799	0	0	0	3	3	3
15	PC-3p-103243_45	CTTCCACCTTTGATCTGAGTC	down	-inf	-inf	0.0281394	6.26311	0	0	0	0	5.83401	8.29935	4.65598	0	0	0	7	7	6
16	bdi-MIR444c-p5	TGGTGACAAACTTGAGGCAGC	down	0.433996	-1.20425	0.0301059	121.739	52.8343	52.2013	76.7583	29.5433	107.512	152.945	104.759	66	100	23	129	129	135
17	bdi-MIR5182-p5_2ss18CT20TC	TCCGGATTTATAAGGCATGCG	down	0.525141	-0.929223	0.0318985	22.674	11.9071	11.8639	8.44341	15.4139	18.3355	22.5268	27.1599	15	11	12	22	19	35
18	bdi-MIR164b-p3	CATGTGTTCTTCTCCTCCATC	down	0.14534	-2.7825	0.0409885	517.447	75.2055	101.239	53.7308	70.647	326.704	614.152	611.485	128	70	55	392	518	788
19	bdi-MIR169i-p3	ATGGATGAGATGTGATTGTATG	down	-inf	-inf	0.0418308	79.1216	0	0	0	0	45.8386	98.4066	93.1195	0	0	0	55	83	120
20	bdi-MIR160e-p3	CTGGTTGGCATTGAGGGAGTC	up	1.76652	0.82091	0.0423727	12.9165	22.8172	18.9823	27.633	21.8363	13.3349	10.6706	14.7439	24	36	17	16	9	19
21	bdi-MIR398b-p3	TGTGTTCTCAGGTCACCCCTT	down	0.129441	-2.94963	0.0429131	57.8841	7.49259	6.32743	8.44341	7.70695	37.5043	61.6523	74.4956	8	11	6	45	52	96
22	gma-miR156a_R+2_1ss20CT	TGACAGAAGAGAGTGAGCATTT	down	0.470666	-1.08722	0.0436925	37.2071	17.5121	18.9823	24.5626	8.99144	39.1712	36.7543	35.6958	24	32	7	47	31	46
23	bdi-miR5179	TTTTGCTCAAGACCGCGCAAC	down	0.174558	-2.51822	0.0451383	7.55171	1.31821	3.95464	0	0	5.00058	10.6706	6.98396	5	0	0	6	9	9
24	PC-3p-105122_44	ACACGTCCGGACATGCTTCTCAGC	down	0.198567	-2.3323	0.048934	3.22133	0.639652	0	1.91896	0	4.16715	3.55687	1.93999	0	2.5	0	5	3	2.5
25	bdi-MIR7708b-p5	ATTTGCTGAAACACACCGCCCGTC	up	1.54704	0.629513	0.0494173	25.4524	39.3759	43.5011	32.2385	42.3882	24.1695	32.0118	20.1759	55	42	33	29	27	26
Following miRNAs do not show significant difference (p-value<=0.05).
26	bdi-miR5183_L+5R-2	ATCCATATTTGGACAAATTTGAGT	up	2.00234	1.00168	0.0505691	17.0084	34.0566	41.5237	27.2492	33.3968	18.3355	16.0059	16.6839	52.5	35.5	26	22	13.5	21.5
27	bdi-miR408-3p	CTGCACTGCCTCTTCCCTGGC	down	0.306914	-1.7041	0.0551039	56553.2	17357	32337.9	13597	6136.01	38943.7	52616.7	78099.4	40886	17714	4777	46727	44379	100644
28	osa-miR166m_R+1_1ss20CT	TCGGACCAGGCTTCATTCCTTT	down	0.650975	-0.619326	0.0580381	67.754	44.1062	52.2013	40.2981	39.8192	62.0905	81.8079	59.3637	66	52.5	31	74.5	69	76.5
29	bdi-MIR5183-p5_2ss20TA21TC	AAATTGTTGTCGAAATATTACATG	up	4.3574	2.12347	0.058156	4.77084	20.7885	19.7732	13.0489	29.5433	5.00058	0	9.31195	25	17	23	6	0	12
30	bdi-MIR7777-p5	TCTGACAAACACCATCGCAAC	up	1.409	0.494674	0.0587772	26.1157	36.7971	34.0099	42.9846	33.3968	25.8363	28.4549	24.0559	43	56	26	31	24	31
31	bdi-MIR9481a-p5_1ss3GA	CGAAGGTCAGGGATTCTACTGATT	down	0.453536	-1.14071	0.0597663	337.096	152.885	232.533	177.312	48.8107	291.7	374.656	344.93	294	231	38	350	316	444.5
32	PC-5p-32425_282	AGGTCATTGTGGATGTCATGCATG	up	2.41177	1.27009	0.0602209	12.9311	31.1869	28.4734	40.6819	24.4053	10.8346	22.5268	5.43197	36	53	19	13	19	7
33	bdi-MIR5181a-p3_2ss13AC18GT	TTATTATGGATCCGAGGTAGT	down	0.609062	-0.715339	0.0641961	38.267	23.307	22.5415	30.8952	16.4843	36.6709	39.7183	38.4118	28.5	40.25	12.8333	44	33.5	49.5
34	PC-3p-58007_128	TAATTGAACTAGGAAGTGGGCC	down	0.373517	-1.42075	0.0656776	9.7359	3.63653	5.5365	5.37308	0	10.0012	10.6706	8.53596	7	7	0	12	9	11
35	bdi-MIR397a-p5	TTGAGTGCAGCGTTGATGAAC	down	0.135476	-2.88389	0.0702072	2040.6	276.453	566.7	163.111	99.5481	2050.24	2952.2	1119.37	716.5	212.5	77.5	2460	2490	1442.5
36	bdi-miR397b-5p_L-1R+1	TTGAGTGCAGCGTTGATGAAC	down	0.135476	-2.88389	0.0702072	2040.6	276.453	566.7	163.111	99.5481	2050.24	2952.2	1119.37	716.5	212.5	77.5	2460	2490	1442.5
37	PC-3p-91791_57	ATTTGAGACAAGCAATATGGGTCC	up	5.24633	2.39131	0.0702869	1.29333	6.78522	3.95464	9.97857	6.42246	0	0	3.87998	5	13	5	0	0	5
38	bdi-miR169j-5p_R+2	TAGCCAGGAATGGCTTGCCTACG	up	1.97936	0.98503	0.072557	26.1158	51.6924	62.4833	36.0764	56.5176	15.8352	23.7124	38.7998	79	47	44	19	20	50
39	bdi-MIR164a-p3	TGCCCTTCTTCTCCACCGCGC	up	1.66832	0.738398	0.0729497	3816.97	6367.94	5197.19	5931.88	7974.76	3347.89	3131.23	4971.81	6571	7728	6208.5	4017	2641	6407
40	PC-5p-64428_108	TGTGAGATGGGTGGGTAAGTT	up	2.81106	1.49111	0.081954	3.66457	10.3013	14.2367	7.67583	8.99144	0	7.11373	3.87998	18	10	7	0	6	5
41	PC-3p-35561_253	AGCACCCGACCGTCACTGATGACT	up	1.9912	0.993637	0.0897134	12.7846	25.4568	18.1914	33.7736	24.4053	14.1683	7.11373	17.0719	23	44	19	17	6	22
42	PC-3p-119080_35	AAAGTGACAATCCATAGGCCTTCC	up	3.77317	1.91578	0.0903887	1.81066	6.83192	8.70021	5.37308	6.42246	0	0	5.43197	11	7	5	0	0	7
43	bdi-MIR7726b-p3_2ss6AG22AG	ACGTCGCTTCACCGAAATTACGAA	up	1.74846	0.806081	0.0906064	2.60702	4.55825	3.16371	5.37308	5.13796	2.917	2.96405	1.93999	4	7	4	3.5	2.5	2.5
44	bdi-MIR7726b-p5_2ss6AG22AG	ACGTCGCTTCACCGAAATTACGAA	up	1.74846	0.806081	0.0906064	2.60702	4.55825	3.16371	5.37308	5.13796	2.917	2.96405	1.93999	4	7	4	3.5	2.5	2.5
45	gma-miR394a-5p_L+1	ATTGGCATTCTGTCCACCTCC	down	0.710558	-0.492976	0.0909769	17.0696	12.1289	13.4458	12.6651	10.2759	17.0853	20.1556	13.9679	17	16.5	8	20.5	17	18
46	bdi-miR9480a	TATGTGAGGGTGGTAACTGAA	up	2.08921	1.06296	0.0914643	6.47847	13.5349	12.2594	10.3624	17.9829	10.8346	3.55687	5.04397	15.5	13.5	14	13	3	6.5
47	ptc-miR6476a_L-2	AGTGGAGATGAAACATGA	up	3.78521	1.92037	0.0924048	0.694525	2.62892	2.37278	2.30275	3.21123	2.08357	0	0	3	3	2.5	2.5	0	0
48	osa-miR164d_L+1_1ss22TA	CTGGAGAAGCAGGGCACGTGCA	up	2.84263	1.50723	0.0931934	3.07159	8.73142	5.93196	8.05962	12.2027	6.25072	2.96405	0	7.5	10.5	9.5	7.5	2.5	0
49	bdi-miR164c-5p	TGGAGAAGCAGGGCACGTGCT	up	2.12404	1.08681	0.0938971	828.339	1759.43	1196.28	1706.34	2375.67	1168.68	837.938	478.402	1512.5	2223	1849.5	1402.25	706.75	616.5
50	bdi-MIR7757-p5	CACAAAACCTTCAGCTACCCA	up	1.51846	0.602605	0.094108	9291.99	14109.5	17467.7	11914.4	12946.4	9128.55	10323.2	8424.21	22085	15522	10079	10953	8707	10856
51	bdi-miR7773-3p_R+1	TTTTTCCTTCGGCTGACACGTA	down	0.621105	-0.687092	0.0974815	1524.05	946.591	958.605	1164.42	716.746	1218.47	1414.45	1939.21	1212	1517	558	1462	1193	2499
52	bdi-miR531	GATGCTCGCCGGAGCAGCGTGCTG	up	1.90044	0.926331	0.0974915	33.5018	63.6681	68.0198	80.5962	42.3882	33.3372	23.7124	43.4558	86	105	33	40	20	56
53	PC-5p-41594_207	ATACCTCCGTCCCAAAATAAGTGT	up	1.85345	0.890213	0.100992	4.40932	8.17245	10.6775	8.05962	5.78021	4.58386	5.92811	2.71599	13.5	10.5	4.5	5.5	5	3.5
54	bdi-miR7719-5p	TCCGCCATACATGTTTCTATC	up	1.30775	0.387084	0.102044	142.606	186.492	158.977	191.128	209.372	169.186	139.903	118.727	201	249	163	203	118	153
55	gma-miR408a-3p_L-1R+3	TGCACTGCCTCTTCCCTGGCTTT	down	0.309676	-1.69117	0.103724	1691.4	523.786	1024.65	341.19	205.519	1343.07	2581.1	1150.03	1295.5	444.5	160	1611.5	2177	1482
56	mdm-miR408a_L-1R+3	TGCACTGCCTCTTCCCTGGCTTT	down	0.309676	-1.69117	0.103724	1691.4	523.786	1024.65	341.19	205.519	1343.07	2581.1	1150.03	1295.5	444.5	160	1611.5	2177	1482
57	bdi-miR397b-3p_L+1R-1	TCTTCGACCCTGCACCCAATC	down	0.12007	-3.05805	0.104642	6630.59	796.136	1775.63	362.299	250.476	5478.13	10757.1	3656.49	2245	472	195	6573	9073	4712
58	bdi-MIR169i-p5	TGCCCACGTTCTGTTTCATCA	down	0.0336981	-4.89119	0.108229	464.417	15.65	29.2643	9.97857	7.70695	261.697	348.573	782.98	37	13	6	314	294	1009
59	osa-miR166m_R+1	TCGGACCAGGCTTCATTCCCTT	down	0.124485	-3.00596	0.108407	10.4331	1.29876	1.97732	1.91896	0	5.00058	16.5987	9.69995	2.5	2.5	0	6	14	12.5
60	osa-miR159e_R-1_1ss1AT	TTTGGATTGAAGGGAGCTCC	up	1.25363	0.326114	0.109282	13.8973	17.4221	17.005	15.3517	19.9096	13.3349	12.449	15.9079	21.5	20	15.5	16	10.5	20.5
61	bdi-miR169h-3p_L+2R-1	TAGGCAGTCACCTTGGCTAG	down	0.19192	-2.38142	0.109574	12.3634	2.37278	7.11835	0	0	5.83401	11.8562	19.3999	9	0	0	7	10	25
62	osa-miR164c_R+1_1ss14TC	TGGAGAAGCAGGGCACGTGCAC	up	1.87322	0.905522	0.110559	16.7859	31.4438	31.2417	26.4816	36.608	17.0853	26.6765	6.59597	39.5	34.5	28.5	20.5	22.5	8.5
63	gma-MIR171r-p5_1ss13AC	TCATCTTTGCATCTGAAT	up	1.27799	0.353878	0.110676	12.234	15.6349	18.1914	14.5841	14.1294	10.8346	14.2275	11.6399	23	19	11	13	12	15
64	bdi-MIR7750-p3	AGGATAGTACTACATTGCATGGTC	down	0.735298	-0.4436	0.111768	26.106	19.1957	24.5188	17.6544	15.4139	26.6697	23.7124	27.9359	31	23	12	32	20	36
65	PC-5p-38197_231	ATTTGGGCTGGGGGCGAC	up	inf	inf	0.111807	0	34.0071	15.8186	28.4006	57.8021	0	0	0	20	37	45	0	0	0
66	bdi-MIR169a-p5	TTAGGCTTGGGGACTATGGTG	down	0.117644	-3.0875	0.118306	39.2606	4.61878	10.0184	3.83791	0	15.0017	61.6523	41.1278	12.6667	5	0	18	52	53
67	bdi-miR530a	TGCATTTGCACCTGCACCTAC	up	3.1426	1.65196	0.118336	11.9695	37.6153	35.9872	20.3409	56.5176	11.668	20.7484	3.49198	45.5	26.5	44	14	17.5	4.5
68	bdi-MIR7783-p5	TATCCAAGCTTATGATATCTG	down	0.258943	-1.94929	0.121316	9.16333	2.37278	7.11835	0	0	14.1683	7.11373	6.20797	9	0	0	17	6	8
69	bdi-miR7734-5p_L-2R+2	GAACGTGACTGGGTTAACGCC	down	0.440035	-1.18431	0.122198	7.10127	3.1248	5.5365	3.83791	0	9.16773	5.92811	6.20797	7	5	0	11	5	8
70	bdi-miR7769-3p_L-2R+2	TCATGTTGGCACTGATGGGTG	up	1.74137	0.800221	0.12917	8.34432	14.5305	18.9823	13.0489	11.5604	11.668	9.48497	3.87998	24	17	9	14	8	5
71	osa-MIR2118e-p3_1ss13TA	GAAAAGAGAGTCAAAGAG	up	2.7049	1.43558	0.131583	2.25609	6.10249	3.55918	5.75687	8.99144	2.50029	0	4.26798	4.5	7.5	7	3	0	5.5
72	osa-miR5082_R-1_1ss1TC	CGCGATGATGGCCGCGCGGGTTC	down	0.808504	-0.306673	0.132658	63.5745	51.4003	59.3196	42.217	52.6641	57.5066	71.1373	62.0797	75	55	41	69	60	80
73	bdi-miR528-3p_L+1R-1	TCCTGTGCCTGCCTCTTCCAT	down	0.463098	-1.11061	0.133043	10446.1	4837.58	7391.23	3852.5	3269.03	7381.69	8708.39	15248.3	9345	5019	2545	8857	7345	19650
74	bdi-miR5174d-3p_L-3_2ss13AG20AG	TCTTTATGGGACGGAGGGAGT	up	1.43534	0.521396	0.135788	131.316	188.484	159.768	179.614	226.07	129.598	91.8857	172.465	202	234	176	155.5	77.5	222.25
75	bdi-miR7776-3p.2	TTGATAATGGGTTGAATGCGC	up	1.34923	0.43214	0.137768	21.2705	28.6989	26.1006	29.1681	30.8278	24.1695	24.8981	14.7439	33	38	24	29	21	19
76	bdi-miR7730-3p	AACTTTCTCCCGCAGCTGTTCTGT	down	0.682903	-0.550248	0.138736	90.8468	62.0395	58.5287	85.2017	42.3882	85.8432	88.9216	97.7755	74	111	33	103	75	126
77	ata-MIR169h-p3_2ss4AG19GA	GCAGGTTGTTCTTGGCTAAC	down	0.258464	-1.95196	0.139878	26.0392	6.7302	7.90928	12.2813	0	12.5014	23.7124	41.9038	10	16	0	15	20	54
78	PC-3p-23091_406	TTACTCCCTCTCTTCATCGCC	up	1.80431	0.851451	0.140026	14.3333	25.8618	34.4054	26.4816	16.6984	9.16773	14.8203	19.0119	43.5	34.5	13	11	12.5	24.5
79	bdi-MIR444c-p3	ACTTGAGGCAGCAACTGCATA	up	2.13387	1.09347	0.146796	3.00222	6.40634	8.70021	3.45412	7.0647	2.917	4.14968	1.93999	11	4.5	5.5	3.5	3.5	2.5
80	bdi-MIR1139-p5	ATCACGAGGCTTGAGGCTGGTCAC	down	0.186326	-2.4241	0.1481	25.4692	4.74557	14.2367	0	0	28.3366	40.3111	7.75996	18	0	0	34	34	10
81	osa-MIR5339-p5_1ss3GA	TGAGAATATTCTTTATCTGTT	up	inf	inf	0.148898	0	9.08797	3.95464	16.8868	6.42246	0	0	0	5	22	5	0	0	0
82	ata-miR156d-3p_L+1	TGCTCACTCCTCTTTCTGTCAGC	down	0.592805	-0.75437	0.151687	399.62	236.897	294.225	308.568	107.897	375.877	299.962	523.021	372	402	84	451	253	674
83	bdi-miR395e-5p	GTTCTCCTCAAATCACTTCAGT	up	5.1305	2.3591	0.151695	5.75275	29.5145	7.90928	39.5305	41.1037	8.3343	0	8.92396	10	51.5	32	10	0	11.5
84	ata-miR408-3p_L+1_1ss20CG	ATGCACTGCCTCTTCCCTGGC	down	0.207537	-2.26856	0.152959	22.4974	4.66905	5.93196	4.2217	3.85347	38.3378	13.6347	15.5199	7.5	5.5	3	46	11.5	20
85	bdi-miR7731-3p	AGGTTTGCTCTGGACTTTGGAATC	down	0.741171	-0.432121	0.155692	664.617	492.595	554.441	557.265	366.08	577.567	813.337	602.949	701	726	285	693	686	777
86	bdi-miR395d-5p_L-3R+2	GGTTCCCTCCAAACACTTCAGC	up	3.83377	1.93877	0.158077	129.471	496.363	169.259	597.947	721.884	126.681	97.221	164.511	214	779	562	152	82	212
87	bdi-MIR1135-p5_1ss15CT	AATTTGCCCAAATATGGATGTATC	up	2.01087	1.00782	0.158583	15.9608	32.0951	33.219	32.2385	30.8278	4.16715	14.2275	29.4879	42	42	24	5	12	38
88	bdi-miR2118b	TTCCTGATGCCTCCCATTCCTA	up	2.48539	1.31347	0.158724	24.9611	62.038	34.0099	58.3363	93.7678	32.5038	26.0837	16.2959	43	76	73	39	22	21
89	bdi-miR5165-5p_L-1R+2	TCTTGGGCTCTAGGTAGGTTCA	down	0.906579	-0.141495	0.16243	96.7627	87.7231	79.0928	92.8775	91.1989	92.5107	100.778	96.9995	100	121	71	111	85	125
90	bdi-miR9494	TTCATCACCTTCGTCTCCGTC	up	1.24762	0.319184	0.16652	765.348	954.867	978.378	931.845	954.377	878.435	588.068	829.54	1237	1214	743	1054	496	1069
91	bdi-MIR5177-p5	TCTGAGTTGCACCCGAACTAT	down	0.322	-1.63487	0.169027	5.73136	1.8455	5.5365	0	0	5.83401	5.92811	5.43197	7	0	0	7	5	7
92	bdi-MIR172a-p5_2ss8AG17TA	GATTCACGTCGGGTTCACCA	down	0.807131	-0.309125	0.169981	337.547	272.445	284.734	241.021	291.579	291.7	321.304	399.638	360	314	227	350	271	515
93	ata-miR408-3p_R-1_1ss18GC	TGCACTGCCTCTTCCCTCC	down	0.454655	-1.13716	0.170159	17.8049	8.09511	16.6095	7.67583	0	15.0017	21.3412	17.0719	21	10	0	18	18	22
94	bdi-miR395o-5p	ATTCCCTACAAGCACTTCACA	up	6.15248	2.62117	0.170802	15.6824	96.4858	18.1914	131.257	140.01	18.3355	0	28.7119	23	171	109	22	0	37
95	PC-5p-110211_40	TTAGGATTACCTTGGCACTCC	down	0.157746	-2.66432	0.174688	8.35655	1.31821	3.95464	0	0	5.00058	15.4131	4.65598	5	0	0	6	13	6
96	PC-3p-67792_99	AAATCTTTGTGGGACGGAGGGAGT	up	2.54723	1.34893	0.177756	1.73876	4.42902	2.76825	3.45412	7.0647	2.50029	0	2.71599	3.5	4.5	5.5	3	0	3.5
97	ath-MIR837-p5_2ss15AC18AT	AAATAAAAATATTTCTTT	down	0.380763	-1.39303	0.178234	5.66672	2.15768	1.97732	0	4.49572	3.33372	4.74249	8.92396	2.5	0	3.5	4	4	11.5
98	bdi-MIR390a-p3	GAAGCGCTATCTATCCTGAGC	up	1.28536	0.36217	0.178396	54.3576	69.8689	60.9015	72.9203	75.785	69.1747	42.6824	51.2157	77	95	59	83	36	66
99	gra-MIR8731-p3_1ss13GA	GAGGAGGAGGGGAGGGGG	up	inf	inf	0.183595	0	2.59752	3.95464	3.83791	0	0	0	0	5	5	0	0	0	0
100	gma-miR156a_L+1	ATGACAGAAGAGAGTGAGCAC	up	inf	inf	0.183595	0	1.55851	2.37278	2.30275	0	0	0	0	3	3	0	0	0	0
101	PC-3p-117590_35	TGACGGTAGCTTCTCGTGCGT	up	inf	inf	0.183595	0	4.15603	6.32743	6.14066	0	0	0	0	8	8	0	0	0	0
102	bdi-MIR5067-p3_1ss16AC	ACAACTAATATGGATCGGAGGGAG	down	-inf	-inf	0.184023	2.68238	0	0	0	0	4.16715	0	3.87998	0	0	0	5	0	5
103	bdi-miR7773-5p	CGGGTCAACGAAGGAAAAATT	down	-inf	-inf	0.184023	3.75533	0	0	0	0	5.83401	0	5.43197	0	0	0	7	0	7
104	PC-5p-101819_47	TTCTGACGACCCGGCTCACAAGT	up	inf	inf	0.184045	0	4.44357	0	6.90824	6.42246	0	0	0	0	9	5	0	0	0
105	bdi-MIR169e-p3	TGGGTGCCTCTTATCCTCCATG	up	inf	inf	0.184328	0	6.96558	0	9.97857	10.9182	0	0	0	0	13	8.5	0	0	0
106	bdi-MIR5185c-p5	TCCCGCGAAAGTCCCGCTTCT	down	-inf	-inf	0.184508	2.95717	0	0	0	0	0	4.21554	4.65598	0	0	0	0	3.55556	6
107	bdi-MIR5185h-p5	TCCCGCGAAAGTCCCGCTTCT	down	-inf	-inf	0.184508	2.95717	0	0	0	0	0	4.21554	4.65598	0	0	0	0	3.55556	6
108	bdi-miR166j	TCGGACCAGGCTTCATTCCTT	up	1.34762	0.430415	0.184571	1036.33	1396.59	1332.32	1109.73	1747.71	1177.53	1056.54	874.936	1684.5	1445.75	1360.62	1412.88	891.125	1127.5
109	PC-3p-307159_6	AAATTTGTGATGCGGCTTCTCCAA	down	-inf	-inf	0.184754	2.94104	0	0	0	0	4.16715	0	4.65598	0	0	0	5	0	6
110	bdi-miR166a-5p	GAATGACGCCGGGTCTGAAAG	down	-inf	-inf	0.185384	6.66085	0	0	0	0	0	10.6706	9.31195	0	0	0	0	9	12
111	PC-5p-223304_11	AATACTCTCCCGTTTCAAAATACT	up	inf	inf	0.185853	0	2.85338	3.95464	4.6055	0	0	0	0	5	6	0	0	0	0
112	PC-5p-374804_6	ATCCCAGGTCCCTCGGCTATATGC	up	inf	inf	0.185853	0	2.85338	3.95464	4.6055	0	0	0	0	5	6	0	0	0	0
113	bdi-MIR164f-p3	CACGTGCCCTGCTTCTCCACC	up	inf	inf	0.186711	0	2.34971	0	3.83791	3.21123	0	0	0	0	5	2.5	0	0	0
114	osa-MIR5079a-p3_1ss6AG	CTCAAGGGGTTCTCAAAAA	up	inf	inf	0.186922	0	3.38066	5.5365	4.6055	0	0	0	0	7	6	0	0	0	0
115	PC-3p-159744_20	TATGATCAGCTTATCCGTAGT	down	-inf	-inf	0.187727	4.03314	0	0	0	0	6.66744	0	5.43197	0	0	0	8	0	7
116	bdi-miR528-5p	TGGAAGGGGCATGCAGAGGAG	down	0.646495	-0.62929	0.187918	175031	113157	107284	128456	103730	222896	187997	114202	135643	167352	80756	267444	158564	147168
117	PC-5p-143334_24	AGACCACCAGCGATCTGTATGCCC	down	-inf	-inf	0.189338	3.52803	0	0	0	0	0	5.92811	4.65598	0	0	0	0	5	6
118	bdi-miR5172-3p	TGATCTACTAGCTCCTCGGCA	up	1.49443	0.579597	0.189391	33.6052	50.2206	52.9922	51.428	46.2417	37.5043	46.2393	17.0719	67	67	36	45	39	22
119	bdi-MIR7717a-p3_2ss6CT24AT	ATTGTTGACTGAGAAATAACTATT	down	-inf	-inf	0.189927	1.48009	0	0	0	0	2.50029	0	1.93999	0	0	0	3	0	2.5
120	PC-5p-373121_6	AACTTGGCTGTGACGTTCAGT	down	-inf	-inf	0.189927	2.96019	0	0	0	0	5.00058	0	3.87998	0	0	0	6	0	5
121	PC-3p-96685_52	CTTAATTCGGGACGGAGGGGG	up	inf	inf	0.190331	0	4.5463	5.93196	0	7.70695	0	0	0	7.5	0	6	0	0	0
122	ptc-MIR477d-p5_2ss15TC18CT_1	TCTCCCTCAAAGGCCTCT	up	2.38235	1.25239	0.19149	38.0377	90.619	62.4833	62.9418	146.432	60.0069	30.8262	23.2799	79	82	114	72	26	30
123	ptc-MIR477d-p5_2ss15TC18CT_2	TCTCCCTCAAAGGCCTCTT	up	2.38235	1.25239	0.19149	38.0377	90.619	62.4833	62.9418	146.432	60.0069	30.8262	23.2799	79	82	114	72	26	30
124	bdi-MIR7717c-p3_1ss9TC	ATTGTCGACCGAGAAATAACTATT	up	inf	inf	0.191755	0	4.92361	6.32743	8.44341	0	0	0	0	8	11	0	0	0	0
125	PC-3p-221783_11	CTAAATTACTTTGCCATTGGT	up	inf	inf	0.192555	0	1.86134	2.37278	0	3.21123	0	0	0	3	0	2.5	0	0	0
126	PC-3p-209274_12	AAATTTAGGTGGCGGCTTCTTCAC	up	inf	inf	0.194001	0	4.40411	5.5365	7.67583	0	0	0	0	7	10	0	0	0	0
127	PC-5p-100716_48	AGCCGCATCTCAGATTTAGTTAGT	up	inf	inf	0.194253	0	4.41448	5.5365	0	7.70695	0	0	0	7	0	6	0	0	0
128	bdi-miR5185l-3p	TTTGGAGATTGACTTAGAAGC	up	inf	inf	0.194365	0	3.67598	0	4.6055	6.42246	0	0	0	0	6	5	0	0	0
129	mtr-miR171c	TGATTGAGCCGTGCCAATATT	up	inf	inf	0.194365	0	3.67598	0	4.6055	6.42246	0	0	0	0	6	5	0	0	0
130	PC-3p-453192_5	ATAGGTGGTCTATCAGTGGCGTGC	down	-inf	-inf	0.195649	3.36509	0	0	0	0	4.16715	5.92811	0	0	0	0	5	5	0
131	gma-miR6300_R+2	GTCGTTGTAGTATAGTGGTA	up	3.9423	1.97904	0.195708	4.70269	18.5394	16.214	7.29203	32.1123	3.75043	4.14968	6.20797	20.5	9.5	25	4.5	3.5	8
132	bdi-miR7783-3p	AGCTCTGATACCATGTGGATGAGA	down	0.451782	-1.1463	0.196214	8.06651	3.64431	6.32743	4.6055	0	10.8346	9.48497	3.87998	8	6	0	13	8	5
133	PC-3p-108622_41	ATTTAATATGAGAGGGAGGGAGCA	up	inf	inf	0.196585	0	1.5624	2.76825	1.91896	0	0	0	0	3.5	2.5	0	0	0	0
134	osa-MIR2118e-p3_2ss12TA18CT	AAAAGAGAGTCAAAGAGT	up	inf	inf	0.197403	0	3.77613	6.72289	4.6055	0	0	0	0	8.5	6	0	0	0	0
135	PC-3p-113118_38	ATTTGGGATGCGGCTTCTCCAGGA	up	inf	inf	0.199061	0	3.20345	0	5.75687	3.85347	0	0	0	0	7.5	3	0	0	0
136	mdm-miR1511_L+2R-2	TAACCTAGCTCTGATACCATG	down	-inf	-inf	0.199538	3.238	0	0	0	0	5.83401	0	3.87998	0	0	0	7	0	5
137	PC-3p-181706_15	ATCGCTGTCGGCTATTCCTGTCGG	down	-inf	-inf	0.200744	3.26936	0	0	0	0	0	5.92811	3.87998	0	0	0	0	5	5
138	PC-5p-178140_16	AGAGCTCCAGTGGCGGTGAACGAC	down	-inf	-inf	0.200744	3.26936	0	0	0	0	0	5.92811	3.87998	0	0	0	0	5	5
139	bdi-miR164c-3p_L-2R+3	TGTGCGCTCCTTCTCCAGCATG	up	3.34166	1.74057	0.202269	4.34924	14.5337	8.70021	9.21099	25.6898	9.16773	0	3.87998	11	12	20	11	0	5
140	PC-3p-50987_156	GTGCACGCGTCGCCGTCAAGAGG	up	1.94778	0.96183	0.2044	3.6429	7.09556	9.49114	5.37308	6.42246	5.00058	5.92811	0	12	7	5	6	5	0
141	bdi-MIR5164-p5_2ss11TG17CT	TAGTACTCCCGCCGTCTCATA	up	1.36912	0.453248	0.205135	5.04156	6.9025	7.11835	6.52445	7.0647	4.58386	3.55687	6.98396	9	8.5	5.5	5.5	3	9
142	PC-5p-403148_5	TTGCATGCTTCCACTCGTCTTT	up	inf	inf	0.205657	0	3.45903	3.95464	0	6.42246	0	0	0	5	0	5	0	0	0
143	bdi-MIR5167a-p3	TAGAGCACCAATGACACCCATAGT	up	1.29129	0.36881	0.206272	99.8316	128.911	117.848	148.143	120.742	77.509	130.418	91.5675	149	193	94	93	110	118
144	bdi-MIR1135-p3_1ss24GC	AGATACATGTAATATTTCGACAAC	up	1.3934	0.47861	0.207584	191.89	267.38	234.906	221.064	346.17	204.607	135.161	235.903	297	288	269.5	245.5	114	304
145	bdi-MIR5164-p5_2ss5TG20CT	TAACGAGTACTCCCTCCGTTCC	up	inf	inf	0.208236	0	3.42012	0	3.83791	6.42246	0	0	0	0	5	5	0	0	0
146	bdi-MIR7726a-p5_2ss7TC23AG	AATCTGCCACCGTTGTCCCCACGC	up	inf	inf	0.208236	0	1.71006	0	1.91896	3.21123	0	0	0	0	2.5	2.5	0	0	0
147	PC-5p-163545_19	ACCCTCAGCGTATTCTTTGACCCT	down	-inf	-inf	0.210008	3.76029	0	0	0	0	4.16715	7.11373	0	0	0	0	5	6	0
148	PC-3p-163019_19	AATAATATTGGTCGGAGGGTGTAC	up	inf	inf	0.210905	0	5.83182	11.073	0	6.42246	0	0	0	14	0	5	0	0	0
149	lja-MIR11072b-p5_2ss10GC21GC	TGGAAATTACTCCCTCCGGCC	down	-inf	-inf	0.213994	4.31844	0	0	0	0	0	8.29935	4.65598	0	0	0	0	7	6
150	PC-3p-130075_29	ATGAGTCACTTAATGTGGGATGGA	up	inf	inf	0.222748	0	1.9436	1.97732	0	3.85347	0	0	0	2.5	0	3	0	0	0
151	bdi-miR398a	TGTGTTCTCAGGTCGCCCCTG	down	-inf	-inf	0.226298	5.02951	0	0	0	0	5.00058	0	10.0879	0	0	0	6	0	13
152	osa-MIR395h-p3	AGTGTTTGGGGGAACTCTAGG	up	2.8147	1.49298	0.229704	243.348	684.951	195.359	1092.65	766.841	182.104	164.209	383.73	247	1423.5	597	218.5	138.5	494.5
153	bdi-miR171d-5p	TGTTGGCTCGACTCACTCAGA	up	1.43605	0.522106	0.230611	482.556	692.975	626.415	631.72	820.79	725.084	411.411	311.174	792	823	639	870	347	401
154	gma-miR394a-5p_L+2	AATTGGCATTCTGTCCACCTCC	down	0.657936	-0.603981	0.230661	53.3885	35.1262	33.219	38.7629	33.3968	52.9228	72.3229	34.9198	42	50.5	26	63.5	61	45
155	bdi-MIR7748b-p3_1ss17AC	ATTCGGTTGACCAAGCCTTTGACC	down	-inf	-inf	0.23292	2.03571	0	0	0	0	4.16715	0	1.93999	0	0	0	5	0	2.5
156	bdi-miR395h-5p	GTTCCCTGCAAGCACTTCACG	up	inf	inf	0.234014	0	10.4766	0	9.91461	21.5152	0	0	0	0	12.9167	16.75	0	0	0
157	PC-3p-131256_29	AGCACGCACACAACAAGCACAGAG	up	inf	inf	0.237081	0	2.48126	5.14103	2.30275	0	0	0	0	6.5	3	0	0	0	0
158	gma-miR156a_R+1	TGACAGAAGAGAGTGAGCACT	up	2.21029	1.14423	0.23876	4.82828	10.6719	17.4004	6.90824	7.70695	7.50087	0	6.98396	22	9	6	9	0	9
159	bdi-MIR7768b-p5	TCGAGGACGGCCCCGCCGCAG	up	1.14578	0.196327	0.238882	59.8461	68.5704	78.3019	66.3959	61.0133	65.8409	53.9458	59.7517	99	86.5	47.5	79	45.5	77
160	bdi-MIR7768a-p5	TCGAGGACGGCCCCGCCGCAG	up	1.14578	0.196327	0.238882	59.8461	68.5704	78.3019	66.3959	61.0133	65.8409	53.9458	59.7517	99	86.5	47.5	79	45.5	77
161	bdi-miR171c-5p	CGGTATTGGTGCGGTTCAATC	down	0.375089	-1.41469	0.241916	5.70749	2.14082	0	0	6.42246	4.16715	8.29935	4.65598	0	0	5	5	7	6
162	bdi-miR168-5p	TCGCTTGGTGCAGATCGGGAC	up	1.27958	0.355671	0.247548	1695.27	2169.24	2137.88	2281.26	2088.58	1741.03	1161.91	2182.88	2703	2972	1626	2089	980	2813
163	gma-MIR5368-p5_2ss7TC20TC	ACTGTTCCCTGGGATTGGCC	up	4.65427	2.21855	0.247912	0.905329	4.21364	2.37278	1.91896	8.34919	0	0	2.71599	3	2.5	6.5	0	0	3.5
164	bdi-miR156b-3p_L+1	TGCTCACTTCTCTCTCTGTCACC	down	0.704533	-0.505262	0.25075	139.399	98.211	100.052	131.64	62.9401	128.765	105.52	183.911	126.5	171.5	49	154.5	89	237
165	bdi-miR156d-3p_L+1	TGCTCACTGCTCTGTCTGTCACC	down	0.734587	-0.444995	0.250787	1582.95	1162.81	1101.37	1432.69	954.377	1203.06	1460.69	2085.1	1392.5	1866.5	743	1443.5	1232	2687
166	ptc-MIR6478-p5	CCGACCTTAGCTCAGTTGG	down	0.645416	-0.631698	0.252552	11.0243	7.11529	6.72289	4.98929	9.63368	15.4184	10.6706	6.98396	8.5	6.5	7.5	18.5	9	9
167	gma-MIR1536-p3_2ss3TA17TA_2	TAATATGTGGGTATGTAGT	down	-inf	-inf	0.256421	3.55899	0	0	0	0	2.917	0	7.75996	0	0	0	3.5	0	10
168	gma-MIR1536-p3_2ss3TA17TA_1	TAATATGTGGGTATGTAG	down	-inf	-inf	0.256421	3.55899	0	0	0	0	2.917	0	7.75996	0	0	0	3.5	0	10
169	PC-5p-45535_183	TGTTGACCACCTTTGACTGCC	down	0.803807	-0.315079	0.260844	20.6333	16.5852	19.7732	18.422	11.5604	20.8357	17.7843	23.2799	25	24	9	25	15	30
170	bdi-miR394	TTGGCATTCTGTCCACCTCC	up	1.19235	0.253812	0.260875	20314.5	24222	26020.8	21854.6	24790.7	25190.4	16765.9	18987.1	32899	28472	19300	30225	14141	24468
171	bdi-MIR7765-p5_1ss15GA	TTATTGCGCATCCCACTCACC	up	inf	inf	0.261667	0	5.8168	0	4.6055	12.8449	0	0	0	0	6	10	0	0	0
172	bdi-MIR398a-p5	TGCAGGGTCGAATTGGGAACA	down	-inf	-inf	0.263572	6.94835	0	0	0	0	0	15.4131	5.43197	0	0	0	0	13	7
173	ath-MIR5632-p3_2ss10GC18AC	AGTAGGAATCTGGTTCAC	up	inf	inf	0.264782	0	6.92899	0	5.37308	15.4139	0	0	0	0	7	12	0	0	0
174	bdi-MIR7748b-p3_1ss7GA	AGGCATATTAGGATTCGGTTGACC	up	inf	inf	0.266412	0	3.09368	2.37278	6.90824	0	0	0	0	3	9	0	0	0	0
175	osa-miR396d	TCCACAGGCTTTCTTGAACGG	down	0.516195	-0.954013	0.266824	10.034	5.17947	6.32743	9.21099	0	15.0017	8.89216	6.20797	8	12	0	18	7.5	8
176	bdi-miR160f_1ss20CT	TGCCTGGCTCCCTGTATGCT	up	1.26805	0.34261	0.266941	369.33	468.328	420.22	450.801	533.963	373.543	255.502	478.945	531.3	587.3	415.7	448.2	215.5	617.2
177	bdi-miR529-3p	GCTGTACCCTCTCTCTTCTTC	down	0.544988	-0.875705	0.269597	902.273	491.728	453.202	433.684	588.297	1009.28	385.327	1312.21	573	565	458	1211	325	1691
178	PC-3p-58227_127	ACCTGACCCACATGTTAGCCACCC	up	1.32748	0.408686	0.271203	11.9848	15.9095	11.073	19.9571	16.6984	12.5014	9.48497	13.9679	14	26	13	15	8	18
179	bdi-MIR7726b-p5_2ss8AG21TA	AAATTACGAATCTGCCACCGATGT	down	0.536565	-0.898174	0.273825	3.64889	1.95787	3.95464	1.91896	0	2.917	4.14968	3.87998	5	2.5	0	3.5	3.5	5
180	bdi-MIR7726b-p3_2ss8AG21TA	AAATTACGAATCTGCCACCGATGT	down	0.536565	-0.898174	0.273825	3.64889	1.95787	3.95464	1.91896	0	2.917	4.14968	3.87998	5	2.5	0	3.5	3.5	5
181	bdi-miR164a-5p	TGGAGAAGCAGGGCACGTGCA	up	1.88494	0.914517	0.274095	5295.3	9981.3	5147.95	8931.53	15864.4	7548.93	5832.17	2504.79	6508.75	11635.9	12350.8	9057.67	4919.08	3227.83
182	bdi-MIR5202-p5	TCACGTAACATAAGTTTGAAC	down	0.0924732	-3.43482	0.277326	14.2551	1.31821	3.95464	0	0	12.5014	0	30.2638	5	0	0	15	0	39
183	bdi-MIR7711-p5	ATACTTAGCCTCTTTGACAATCTT	down	0.727089	-0.459797	0.277468	541.944	394.041	494.33	424.473	263.321	428.383	727.972	469.478	625	553	205	514	614	605
184	PC-5p-155013_21	AAGAACGCCACTGATAACCTGCCT	down	0.220335	-2.18223	0.278537	5.98277	1.31821	3.95464	0	0	10.8346	7.11373	0	5	0	0	13	6	0
185	bdi-MIR9490-p3	GAAGGGTGTGGCTTGGCGCTAAGC	up	5.21358	2.38228	0.278615	0.694525	3.62096	3.95464	6.90824	0	2.08357	0	0	5	9	0	2.5	0	0
186	bdi-MIR5171b-p3_1ss12GA	ATATTTGGACAAATTTGAGTCACT	up	1.69826	0.764055	0.278856	28.3408	48.1299	40.3373	29.5519	74.5005	21.6692	27.2693	36.0838	51	38.5	58	26	23	46.5
187	bdi-MIR169j-p3	AGAGTGCTCCTCATCCCCCATG	up	1.66336	0.734097	0.282949	95.524	158.89	163.722	115.137	197.812	58.3401	47.4249	180.807	207	150	154	70	40	233
188	bdi-miR393a_L+1R-1	CTCCAAAGGGATCGCATTGAT	down	0.713286	-0.487447	0.283615	1186.81	846.537	1047.58	1054.66	437.369	820.928	1364.06	1375.45	1324.5	1374	340.5	985	1150.5	1772.5
189	bdi-MIR166g-p5	TAAGGGGGTTGTTGTCTGGTT	up	1.79458	0.843646	0.28523	18.8724	33.868	32.4281	46.055	23.1208	33.3372	0	23.2799	41	60	18	40	0	30
190	bdi-miR395c-5p	GTTCCCTGCAAGCACTTCATG	up	inf	inf	0.285842	0	6.88721	0	4.6055	16.0561	0	0	0	0	6	12.5	0	0	0
191	bdi-miR5181d_L-1R+1_1ss13CT	CTTATTATGGATCGGAGGGAG	up	1.39219	0.477361	0.2877	3.90629	5.43831	6.72289	4.98929	4.60276	5.83401	3.55687	2.32799	8.5	6.5	3.58333	7	3	3
192	bdi-MIR7730-p5	TTTTCGGTCCGGGAATTGATT	up	1.12934	0.175481	0.28907	385.529	435.393	495.121	435.987	375.071	416.715	380.585	359.286	626	568	292	500	321	463
193	bdi-miR5174c-3p_L-1R+1	AATTTTGCGTGGAACTGAGGGAGC	down	0.811727	-0.300933	0.290003	105.754	85.8433	82.2565	109.764	65.509	106.679	122.119	88.4636	104	143	51	128	103	114
194	bdi-miR5185a-3p	TTTGAGAATTGAACTAGAAGC	up	inf	inf	0.294034	0	0.68654	0.431415	1.62821	0	0	0	0	0.545455	2.12121	0	0	0	0
195	bdi-miR7750-5p_L+2R-5	TCATCTGAATCATTGCCGACC	up	1.53127	0.614733	0.297963	19.2417	29.4644	15.8186	31.4709	41.1037	22.5026	16.5987	18.6239	20	41	32	27	14	24
196	PC-3p-83959_67	ATAGGACCTGCGCTGAACCACTT	down	0.228276	-2.13115	0.298175	7.8459	1.79103	0	5.37308	0	15.0017	0	8.53596	0	7	0	18	0	11
197	bdi-MIR5181c-p3_2ss11TA20GC	TTATGGATTGAAGGGAGTACA	up	1.45483	0.540847	0.300594	6.90868	10.0509	10.2821	9.59478	10.2759	2.50029	10.0778	8.14796	13	12.5	8	3	8.5	10.5
198	ptc-miR6478_R+2_1ss21GA	CCGACCTTAGCTCAGTTGGTAGA	down	0.588389	-0.765158	0.304864	168.951	99.4086	55.7604	74.8393	167.626	185.855	240.681	80.3156	70.5	97.5	130.5	223	203	103.5
199	PC-3p-160590_19	TAAAAAGTTGCGGCACTCAATACC	down	0.298081	-1.74622	0.308663	4.2918	1.2793	0	3.83791	0	6.66744	0	6.20797	0	5	0	8	0	8
200	bdi-MIR7709-p5	TCGTGCGGGCCTTGGTGCTCA	up	1.43826	0.52432	0.310269	49.5849	71.3158	99.657	70.6176	43.6727	45.0052	50.9817	52.7677	126	92	34	54	43	68
201	bdi-miR7782-5p	GCGGCATGGTATTAGAGCAAGTTG	down	0.739364	-0.435644	0.313934	63.344	46.8342	58.5287	57.5687	24.4053	65.0075	47.4249	77.5996	74	75	19	78	40	100
202	ptc-miR6478_R+1_1ss21GA	CCGACCTTAGCTCAGTTGGTAG	down	0.647165	-0.627795	0.314162	71.8649	46.5084	22.5415	39.9143	77.0695	84.1764	89.5144	41.9038	28.5	52	60	101	75.5	54
203	bdi-miR7782-3p	ACCTGCTCTGATACCATGTTGTGA	down	0.677972	-0.560702	0.316561	377.71	256.077	302.926	237.951	227.355	281.699	561.985	289.447	383	310	177	338	474	373
204	bdi-MIR7781-p3	AGCTGCATTGTCTCCGGTTGGACC	up	7.17609	2.8432	0.318309	1.29333	9.28103	7.11835	20.7247	0	0	0	3.87998	9	27	0	0	0	5
205	bdi-MIR5185i-p3_1ss18GA	TGAGAATTGAACTAGAAACGG	down	0.673764	-0.569684	0.320782	2.1184	1.4273	1.02461	1.11648	2.14082	3.02118	1.97604	1.35799	1.29545	1.45455	1.66667	3.625	1.66667	1.75
206	bdi-MIR5185j-p3_1ss18GA	TGAGAATTGAACTAGAAACGG	down	0.673764	-0.569684	0.320782	2.1184	1.4273	1.02461	1.11648	2.14082	3.02118	1.97604	1.35799	1.29545	1.45455	1.66667	3.625	1.66667	1.75
207	bdi-MIR5185e-p3_1ss18GA	TGAGAATTGAACTAGAAACGG	down	0.673764	-0.569684	0.320782	2.1184	1.4273	1.02461	1.11648	2.14082	3.02118	1.97604	1.35799	1.29545	1.45455	1.66667	3.625	1.66667	1.75
208	bdi-MIR5185a-p3_1ss18GA	TGAGAATTGAACTAGAAACGG	down	0.673764	-0.569684	0.320782	2.1184	1.4273	1.02461	1.11648	2.14082	3.02118	1.97604	1.35799	1.29545	1.45455	1.66667	3.625	1.66667	1.75
209	bdi-MIR5185h-p3_1ss18GA	TGAGAATTGAACTAGAAACGG	down	0.673764	-0.569684	0.320782	2.1184	1.4273	1.02461	1.11648	2.14082	3.02118	1.97604	1.35799	1.29545	1.45455	1.66667	3.625	1.66667	1.75
210	bdi-MIR5185g-p3_1ss18GA	TGAGAATTGAACTAGAAACGG	down	0.673764	-0.569684	0.320782	2.1184	1.4273	1.02461	1.11648	2.14082	3.02118	1.97604	1.35799	1.29545	1.45455	1.66667	3.625	1.66667	1.75
211	hvu-miR5049d_L-1R+4_1ss6TG	ACAAGTATTTAGGAACGGAGGGAG	up	3.16594	1.66263	0.32345	3.10398	9.82702	0	15.3517	14.1294	0	0	9.31195	0	20	11	0	0	12
212	bdi-miR169c-5p_L+2R-2	TGCAGCCAAGGATGACTTGCC	up	3.42809	1.77741	0.324336	0.517331	1.77346	2.10914	0	3.21123	0	0	1.55199	2.66667	0	2.5	0	0	2
213	ath-MIR8175-p5_2ss13TC17AC	TGGTAAGTATTCCCGCCTGT	up	4.2707	2.09447	0.32525	4.44899	19.0003	14.2367	2.30275	40.4615	2.08357	11.2634	0	18	3	31.5	2.5	9.5	0
214	osa-miR528-5p_L+2	AATGGAAGGGGCATGCAGAGGAG	down	0.524476	-0.931052	0.328882	249.63	130.925	109.148	187.29	96.3368	240.028	414.968	93.8955	138	244	75	288	350	121
215	bdi-miR7722-5p_1ss11GA	TCTCCTCCCGATACCCTTCTT	up	1.32641	0.407522	0.32901	167.46	222.12	223.833	216.458	226.07	106.679	145.831	249.871	283	282	176	128	123	322
216	bdi-MIR7776-p5	TTGCCCTCTGATATCTTGGAC	down	0.6428	-0.637558	0.331945	44.4334	28.5618	49.8285	26.8654	8.99144	30.0035	47.4249	55.8717	63	35	7	36	40	72
217	gma-MIR5368-p3_2ss12CA18AC	ACCACTCTGGAAGAGCTCG	up	1.63086	0.705631	0.333245	1311.76	2139.29	1035.72	2120.83	3261.32	1765.62	1455.35	714.304	1309.5	2763	2539	2118.5	1227.5	920.5
218	bdi-miR395f-5p_L+1	AGTTCCCTTCAAACACTTTACG	up	5.17795	2.37238	0.336197	3.71704	19.2466	0	15.3517	42.3882	4.16715	0	6.98396	0	20	33	5	0	9
219	bdi-miR5200a-3p	TGTAGATACTCCCTAAGGCTT	down	0.644332	-0.634123	0.336231	28.3559	18.2706	15.4231	11.1299	28.2588	42.5049	25.4909	17.0719	19.5	14.5	22	51	21.5	22
220	ata-miR396a-5p_R+2_1ss21GT	TCCACAGGCTTTCTTGAACTTTC	down	0.650881	-0.619535	0.33899	194.054	126.306	158.186	112.835	107.897	196.689	286.92	98.5515	200	147	84	236	242	127
221	bdi-miR7711-3p.1	AGATTGTTAAAGAGGCCAAGTATT	down	0.678009	-0.560624	0.339875	448.361	303.993	359.872	372.278	179.829	300.035	668.691	376.358	455	485	140	360	564	485
222	bdi-MIR7759-p3_1ss3CT	AATCCGTGGCCCTGGCTTATG	down	0.309912	-1.69007	0.340247	4.25351	1.31821	3.95464	0	0	5.00058	0	7.75996	5	0	0	6	0	10
223	bdi-miR395n-5p	GTTCCCTGCAAGCACTTCACC	up	12.1255	3.59997	0.341436	3.36265	40.7737	0	22.4518	99.8692	0	0	10.0879	0	29.25	77.75	0	0	13
224	gma-miR6300_R+5	GTCGTTGTAGTATAGTGGTAAGT	up	2.54792	1.34932	0.341491	32.8555	83.7131	64.8561	23.7951	162.488	34.5873	40.3111	23.6679	82	31	126.5	41.5	34	30.5
225	ath-miR8175_L+4	GTTCGATCCCCGGCAACGGCGCCA	down	0.716311	-0.481342	0.345396	125.897	90.1816	113.498	74.8393	82.2074	112.096	181.4	84.1956	143.5	97.5	64	134.5	153	108.5
226	bdi-miR166e-5p	GGAATGTTGTCTGGCTCGAGG	down	0.450995	-1.14882	0.346301	29.4352	13.2751	13.4458	19.9571	6.42246	15.8352	16.5987	55.8717	17	26	5	19	14	72
227	bdi-miR7723b-5p	ATTTTGATACTACTACCTTCATCA	down	0.424914	-1.23476	0.346531	11.1683	4.74557	14.2367	0	0	4.16715	13.0418	16.2959	18	0	0	5	11	21
228	mtr-miR160a_R+1_1ss21AT	TGCCTGGCTCCCTGTATGCCTT	up	1.49414	0.579315	0.347861	4.02731	6.01737	8.70021	6.14066	3.21123	2.50029	4.14968	5.43197	11	8	2.5	3	3.5	7
229	ath-MIR5639-p5_1ss15GA	CAATGGTGGTCCTTATGA	up	1.76945	0.823299	0.347955	14.1532	25.0434	9.09568	28.7843	37.2502	25.4196	8.89216	8.14796	11.5	37.5	29	30.5	7.5	10.5
230	osa-miR5072_L-3_1ss4TA	ATCCCCAGCGGAGTCGCCA	down	0.577419	-0.792311	0.349946	6.50373	3.75537	3.55918	0	7.70695	8.3343	6.52092	4.65598	4.5	0	6	10	5.5	6
231	PC-3p-66951_101	AGTGTCAAAGGGTACCCTGAGGTT	down	0.712025	-0.49	0.350297	9.21385	6.56049	7.11835	6.14066	6.42246	9.16773	13.0418	5.43197	9	8	5	11	11	7
232	bdi-MIR9481b-p5_1ss22GA	CGGAGGTCAGGAATTCTACTGATT	down	0.622556	-0.683725	0.352367	178.584	111.179	206.432	78.2934	48.8107	96.6778	205.113	233.963	261	102	38	116	173	301.5
233	bdi-MIR5172-p5	TGCCGAGGAGCTAGTAGATCG	down	0.81411	-0.296704	0.352696	7.0774	5.76178	3.95464	6.90824	6.42246	7.50087	8.29935	5.43197	5	9	5	9	7	7
234	mtr-MIR2592ay-p5_2ss6AG17CG_2	GAGTCGGGTTGTTTGGGAA	up	2.48044	1.31059	0.355209	4.6165	11.4509	0	17.6544	16.6984	5.00058	6.52092	2.32799	0	23	13	6	5.5	3
235	mtr-MIR2592ay-p5_2ss6AG17CG_1	GAGTCGGGTTGTTTGGGA	up	2.48044	1.31059	0.355209	4.6165	11.4509	0	17.6544	16.6984	5.00058	6.52092	2.32799	0	23	13	6	5.5	3
236	bdi-miR169e-3p_L+2	TAGGCAGTCTCCTTGGCTAGC	up	2.58358	1.36937	0.357649	5.54455	14.3248	8.70021	5.37308	28.901	8.3343	8.29935	0	11	7	22.5	10	7	0
237	gma-MIR5368-p5_2ss8AC19AT	GGGGGCCCGAGCCATCAGTGA	up	1.38806	0.473068	0.357682	32.654	45.3256	25.7052	47.9739	62.2978	39.5879	30.8262	27.5479	32.5	62.5	48.5	47.5	26	35.5
238	ptc-MIR6476a-p3_2ss12AG17GC	AGTGGAGATGAGACATCA	up	1.89112	0.919242	0.363027	3.19013	6.03293	10.2821	4.6055	3.21123	3.75043	0	5.81997	13	6	2.5	4.5	0	7.5
239	bdi-miR393b-3p	TCAGTGCAATCCCTTTGGAAT	down	0.809352	-0.305161	0.365512	1463.98	1184.87	1507.51	1295.68	751.427	1228.48	1728.64	1434.82	1906	1688	585	1474	1458	1849
240	bdi-MIR7768b-p3	GGCGGCGGCGCCGTCCTCGAC	up	1.2402	0.310568	0.365583	17.9423	22.252	17.7959	26.4816	22.4786	20.8357	11.2634	21.7279	22.5	34.5	17.5	25	9.5	28
241	bdi-MIR7768a-p3	GGCGGCGGCGCCGTCCTCGAC	up	1.2402	0.310568	0.365583	17.9423	22.252	17.7959	26.4816	22.4786	20.8357	11.2634	21.7279	22.5	34.5	17.5	25	9.5	28
242	gma-MIR4995-p5_1ss20GC	AGTGGCTTGGTTAAGGGAAC	down	0.877027	-0.189307	0.366564	750.972	658.623	542.577	714.619	718.673	680.912	682.325	889.68	686	931	559.5	817	575.5	1146.5
243	bdi-MIR444b-p5	GGCGACAACTGCATTACTTGC	down	0.349245	-1.51769	0.367198	3.77447	1.31821	3.95464	0	0	6.66744	0	4.65598	5	0	0	8	0	6
244	PC-3p-118947_35	ATTTTTTATCGGACGGAGAGAGTA	down	0.277617	-1.84883	0.36877	9.49662	2.63643	7.90928	0	0	8.3343	20.1556	0	10	0	0	10	17	0
245	bdi-MIR5167a-p5	TGAGTTCTTGCCGCTTTCCAC	up	1.31651	0.39672	0.369498	53.4425	70.3577	95.7023	57.5687	57.8021	75.0087	40.3111	45.0078	121	75	45	90	34	58
246	bdi-MIR7726b-p3_2ss1GA17TC	ACGGTCGTACCATCACCACCAACT	down	0.293391	-1.76911	0.369631	2.24652	0.659107	1.97732	0	0	2.08357	0	4.65598	2.5	0	0	2.5	0	6
247	gma-miR166a-3p_R+4	TCGGACCAGGCTTCATTCCCCACGC	up	3.08469	1.62513	0.370137	1.97604	6.09546	11.8639	0	6.42246	0	5.92811	0	15	0	5	0	5	0
248	PC-5p-128377_30	TCCGTCGGCGAAGCCTTTGCC	up	2.95464	1.56298	0.371522	1.38905	4.10415	0	4.6055	7.70695	4.16715	0	0	0	6	6	5	0	0
249	PC-3p-75326_82	AGATTAATGGGTCGGGTCGGGTCC	up	2.1558	1.10822	0.371629	5.5329	11.9278	15.0276	13.0489	7.70695	0	16.5987	0	19	17	6	0	14	0
250	osa-miR396d_R+3_1ss20GT	TCCACAGGCTTTCTTGAACTGTTC	down	0.608011	-0.717831	0.372357	7.04159	4.28136	5.5365	3.45412	3.85347	5.00058	11.8562	4.26798	7	4.5	3	6	10	5.5
251	PC-5p-5512_1396	TGCTTGTTGTGTGAGTGCTCC	up	1.12257	0.166804	0.375146	41.6284	46.7307	39.5464	46.055	54.5909	39.5879	39.1255	46.1718	50	60	42.5	47.5	33	59.5
252	PC-5p-31584_291	AAGCTGAGAAGCACGGCCAGAGGT	down	0.659149	-0.601325	0.376673	28.1519	18.5563	20.5641	22.2599	12.8449	20.0023	45.0536	19.3999	26	29	10	24	38	25
253	bdi-miR5201-5p	TGATCATTTGCCCCGTCTTGT	up	1.14551	0.195992	0.37951	61.3737	70.3043	71.1835	69.0824	70.647	45.8386	72.3229	65.9597	90	90	55	55	61	85
254	mdm-miR482b	TCTTTCCTATCCCTCCCATTCC	down	0.449403	-1.15392	0.381002	32.3515	14.5389	8.70021	5.37308	29.5433	63.3407	18.9699	14.7439	11	7	23	76	16	19
255	mdm-miR10986	TGGCACCAAAGTCACCACCCG	down	-inf	-inf	0.38104	18.5175	0	0	0	0	51.6726	0	3.87998	0	0	0	62	0	5
256	ath-MIR8175-p5_2ss16TC20AC_2	TAGTGGTAAGTATTCCCGCCTGT	up	2.6831	1.4239	0.383589	12.3397	33.1087	18.1914	11.1299	70.0048	6.66744	26.0837	4.26798	23	14.5	54.5	8	22	5.5
257	ath-MIR8175-p3_2ss16TC20AC	TAGTGGTAAGTATTCCCGCCTGT	up	2.6831	1.4239	0.383589	12.3397	33.1087	18.1914	11.1299	70.0048	6.66744	26.0837	4.26798	23	14.5	54.5	8	22	5.5
258	bdi-miR395a	TGAAGTGTTTGGGGGAACTC	up	2.35814	1.23765	0.385294	5.22639	12.3246	0.564949	13.8833	22.5254	6.16677	1.01625	8.49616	0.714286	18.0871	17.5365	7.39927	0.857143	10.9487
259	bdi-miR167c-5p	TGAAGCTGCCAGCATGATCTGA	up	1.17098	0.227711	0.392915	10962.3	12836.6	16031.5	12397.6	10080.7	11294.8	10196.8	11395.3	20269.2	16151.5	7848	13552.2	8600.39	14684.8
260	PC-5p-120900_33	AAAACTGTCTTCCCCCAGCTTTCT	down	0.359719	-1.47506	0.399869	3.66457	1.31821	3.95464	0	0	0	7.11373	3.87998	5	0	0	0	6	5
261	bdi-miR172a-3p	AGAATCTTGATGATGCTGCAT	down	0.861498	-0.21508	0.400352	296.265	255.232	287.107	193.431	285.157	287.533	247.795	353.466	363	252	222	345	209	455.5
262	bdi-miR7723a-3p_L-1R+1	AGGGCCAAGGTAGTTGTTTCACAG	down	0.722349	-0.469232	0.400553	59.0502	42.6549	51.4103	63.7094	12.8449	49.1723	60.4667	67.5117	65	83	10	59	51	87
263	bdi-MIR531-p3	CCGCACGCTCCTTCGTCGAGT	down	0.678693	-0.559168	0.402178	26.7188	18.1339	12.6549	31.4709	10.2759	33.3372	14.2275	32.5918	16	41	8	40	12	42
264	bdi-MIR5169a-p5_1ss21TC	TAAGATGTTCTAGCTTTGTCC	down	0.917843	-0.123681	0.403489	17.43	15.998	15.8186	16.1192	16.0561	19.1689	18.3771	14.7439	20	21	12.5	23	15.5	19
265	osa-miR444d.3	TTGTGGCTTTCTTGCAAGTTG	up	1.17763	0.235886	0.403918	277.413	326.69	406.537	283.238	290.295	270.031	340.273	221.935	514	369	226	324	287	286
266	osa-miR444b.1	TGTTGTCTCAAGCTTGCTGCC	down	0.887713	-0.171835	0.404147	18437.9	16367.6	19447.3	16531	13124.3	16097.7	19242.6	19973.4	24588	21536.5	10217.5	19315	16230	25739
267	mdm-miR167h_R-1_1ss19CT	TGAAGCTGCCAGCATGATTTT	down	0.657489	-0.604962	0.405399	33.4895	22.019	28.8689	15.3517	21.8363	21.6692	55.1314	23.6679	36.5	20	17	26	46.5	30.5
268	bdi-MIR169c-p3	TTGGCTACACCTAGTTCTCTTC	up	1.45738	0.543374	0.405825	91.274	133.021	113.103	118.975	166.984	161.685	85.3648	26.7719	143	155	130	194	72	34.5
269	bdi-MIR7726b-p5_2ss21GC24GT	ATTTTGATGACATGACGTACCGCT	up	2.04467	1.03187	0.405861	1.66686	3.40818	3.55918	3.45412	3.21123	5.00058	0	0	4.5	4.5	2.5	6	0	0
270	bdi-MIR7726b-p3_2ss21GC24GT	ATTTTGATGACATGACGTACCGCT	up	2.04467	1.03187	0.405861	1.66686	3.40818	3.55918	3.45412	3.21123	5.00058	0	0	4.5	4.5	2.5	6	0	0
271	bdi-MIR7726b-p3_2ss8AG21TC	AAATTACGAATCTGCCACCGCTGT	down	0.391733	-1.35206	0.408092	1.68254	0.659107	1.97732	0	0	2.08357	2.96405	0	2.5	0	0	2.5	2.5	0
272	PC-5p-66776_101	TTGTGGTCTGTGTAAAAATAC	up	2.03546	1.02535	0.409312	2.96405	6.0332	5.5365	6.14066	6.42246	0	8.89216	0	7	8	5	0	7.5	0
273	bdi-MIR7765-p3_1ss13AG	ACTAAAATGCTCGCACCTCTCAAG	up	2.1567	1.10883	0.41692	3.36509	7.25749	9.49114	12.2813	0	4.16715	5.92811	0	12	16	0	5	5	0
274	osa-MIR2118e-p3_2ss13TA19CA	GAAAAGAGAGTCAAAGAGA	up	2.51802	1.33229	0.419793	0.775996	1.95398	3.55918	2.30275	0	0	0	2.32799	4.5	3	0	0	0	3
275	bdi-miR160d-3p_L-1R+2	CGTGCACGGAGCCAAGCATATC	down	-inf	-inf	0.42265	1.38905	0	0	0	0	4.16715	0	0	0	0	0	5	0	0
276	bdi-MIR160b-p3_2ss1AG20GT	GGGTTGGATGCTGTGGGTGT	down	-inf	-inf	0.42265	1.29333	0	0	0	0	0	0	3.87998	0	0	0	0	0	5
277	bdi-MIR166c-p5	TCTGGGTGGAATGTTGTCTGG	up	inf	inf	0.42265	0	1.53517	0	4.6055	0	0	0	0	0	6	0	0	0	0
278	bdi-MIR167f-p3	ATCATGCCTGACAGCCTCATT	down	-inf	-inf	0.42265	2.58665	0	0	0	0	0	0	7.75996	0	0	0	0	0	10
279	bdi-miR169b_R-1	TAGCCAAGGATGACTTGCCG	down	-inf	-inf	0.42265	2.67288	0	0	0	0	0	0	8.01863	0	0	0	0	0	10.3333
280	bdi-miR172b_L-2	AATCTTGATGATGCTGCAT	down	-inf	-inf	0.42265	0.646663	0	0	0	0	0	0	1.93999	0	0	0	0	0	2.5
281	bdi-MIR394-p3	AGCTGTGTAGGCTTCCCTTTG	down	-inf	-inf	0.42265	1.66686	0	0	0	0	5.00058	0	0	0	0	0	6	0	0
282	bdi-miR395p-5p	GTTTCCTGCAAGCACTTCACG	up	inf	inf	0.42265	0	2.99715	0	0	8.99144	0	0	0	0	0	7	0	0	0
283	bdi-miR396b-3p_L-1R+1	TTCAAGAAAGCCCATGGAAAC	down	-inf	-inf	0.42265	2.37124	0	0	0	0	0	7.11373	0	0	0	0	0	6	0
284	bdi-miR398b_L-2R+2	GGAGTGTCACTGAGAACACAGG	down	-inf	-inf	0.42265	4.74249	0	0	0	0	0	14.2275	0	0	0	0	0	12	0
285	bdi-MIR444d-p3_3	TAGAGGCAGCAACTGCATAAC	up	inf	inf	0.42265	0	0.659107	1.97732	0	0	0	0	0	2.5	0	0	0	0	0
286	bdi-MIR444d-p3_2	GCGGCAAGCTAGAGGCAGC	up	inf	inf	0.42265	0	0.659107	1.97732	0	0	0	0	0	2.5	0	0	0	0	0
287	bdi-MIR444d-p3_1	CGGCAAGCTAGAGGCAGCAAC	up	inf	inf	0.42265	0	0.659107	1.97732	0	0	0	0	0	2.5	0	0	0	0	0
288	bdi-miR1878-3p	ATTTGTAGTGTTCAGATTGAGTTT	up	inf	inf	0.42265	0	2.56898	0	0	7.70695	0	0	0	0	0	6	0	0	0
289	bdi-miR2118a_1ss5CT	TTTCTGATGCCTCCCATTCCTA	up	inf	inf	0.42265	0	2.14082	0	0	6.42246	0	0	0	0	0	5	0	0	0
290	bdi-MIR2275a-p5	AGTGTTGGATGGGACCAAATC	down	-inf	-inf	0.42265	1.55199	0	0	0	0	0	0	4.65598	0	0	0	0	0	6
291	bdi-MIR5063-p5_1ss18CT	AATGCCCGGTCTTCTTGTAGTGGA	down	-inf	-inf	0.42265	1.38905	0	0	0	0	4.16715	0	0	0	0	0	5	0	0
292	bdi-miR5063_R-1_1ss14GA	TCCACTGGAAAAGACTTTTGC	down	-inf	-inf	0.42265	1.29333	0	0	0	0	0	0	3.87998	0	0	0	0	0	5
293	bdi-MIR5169a-p3	TATTTTTCTATAAACTTGGTC	up	inf	inf	0.42265	0	1.58186	4.74557	0	0	0	0	0	6	0	0	0	0	0
294	bdi-miR5174a_L+1R-1	CCTCCGTTCCATAAAGATTGG	down	-inf	-inf	0.42265	1.94467	0	0	0	0	5.83401	0	0	0	0	0	7	0	0
295	bdi-MIR5180b-p3	AAACTGCGACACTTATTTTGGATC	up	inf	inf	0.42265	0	1.31821	3.95464	0	0	0	0	0	5	0	0	0	0	0
296	bdi-MIR5180a-p3	AAACTGCGACACTTATTTTGGATC	up	inf	inf	0.42265	0	1.31821	3.95464	0	0	0	0	0	5	0	0	0	0	0
297	bdi-miR5181e	CGACACTTACTGTGGCTCGGA	up	inf	inf	0.42265	0	1.2793	0	3.83791	0	0	0	0	0	5	0	0	0	0
298	bdi-MIR5185m-p5	TCCCGCTTCTAGTTCATTTTT	down	-inf	-inf	0.42265	0.21956	0	0	0	0	0	0.658679	0	0	0	0	0	0.555556	0
299	bdi-MIR5185f-p5	TCCCGCTTCTAGTTCATTTTT	down	-inf	-inf	0.42265	0.21956	0	0	0	0	0	0.658679	0	0	0	0	0	0.555556	0
300	bdi-MIR5185d-p5	TCCCGCTTCTAGTTCATTTTT	down	-inf	-inf	0.42265	0.21956	0	0	0	0	0	0.658679	0	0	0	0	0	0.555556	0
301	bdi-MIR5185e-p5	TCCCGCTTCTAGTTCATTTTT	down	-inf	-inf	0.42265	0.21956	0	0	0	0	0	0.658679	0	0	0	0	0	0.555556	0
302	bdi-MIR5185g-p5	TCCCGCTTCTAGTTCATTTTT	down	-inf	-inf	0.42265	0.21956	0	0	0	0	0	0.658679	0	0	0	0	0	0.555556	0
303	bdi-MIR5185b-p5	TCCCGCTTCTAGTTCATTTTT	down	-inf	-inf	0.42265	0.21956	0	0	0	0	0	0.658679	0	0	0	0	0	0.555556	0
304	bdi-miR7707-3p_L-5R+2	TCGATGTATGGCTGAACGGTC	down	-inf	-inf	0.42265	1.38905	0	0	0	0	4.16715	0	0	0	0	0	5	0	0
305	bdi-MIR7708a-p3_2ss11AG20GA	AATGGTACTGGACAAAGACACAAT	down	-inf	-inf	0.42265	0.694525	0	0	0	0	2.08357	0	0	0	0	0	2.5	0	0
306	bdi-MIR7708a-p5_2ss17AG18AG	AATTGTAATGGTACTGGGCAAAGA	down	-inf	-inf	0.42265	0.694525	0	0	0	0	2.08357	0	0	0	0	0	2.5	0	0
307	bdi-MIR7708a-p3_2ss17AG18AG	AATTGTAATGGTACTGGGCAAAGA	down	-inf	-inf	0.42265	0.694525	0	0	0	0	2.08357	0	0	0	0	0	2.5	0	0
308	bdi-MIR7713-p3	ATTCCGTGATACTGTTGCCAGCCA	down	-inf	-inf	0.42265	1.29333	0	0	0	0	0	0	3.87998	0	0	0	0	0	5
309	bdi-MIR7716-p3	TTTCAGTTTTTTCTCCTCTTC	down	-inf	-inf	0.42265	1.29333	0	0	0	0	0	0	3.87998	0	0	0	0	0	5
310	bdi-MIR7717b-p5	ATTTCTAAGACGACTGAGAAATAA	up	inf	inf	0.42265	0	1.31821	3.95464	0	0	0	0	0	5	0	0	0	0	0
311	bdi-MIR7717b-p3_1ss3CT	ATTGTCGACTGAGAAATAACTATT	up	inf	inf	0.42265	0	1.58186	4.74557	0	0	0	0	0	6	0	0	0	0	0
312	bdi-miR7719-3p_L+1R+2	ATAGAAGCATATATGGCGAAGAAT	up	inf	inf	0.42265	0	1.31821	3.95464	0	0	0	0	0	5	0	0	0	0	0
313	bdi-MIR7725b-p5	ACTAGGGAGATGGTTTTCGCT	down	-inf	-inf	0.42265	0.646663	0	0	0	0	0	0	1.93999	0	0	0	0	0	2.5
314	bdi-MIR7725a-p5	GATCACATCGTTTGCACACAAAAT	down	-inf	-inf	0.42265	2.19866	0	0	0	0	0	0	6.59597	0	0	0	0	0	8.5
315	bdi-MIR7726b-p5_2ss7AG20TA	AATTACGAATCTGCCACCGATGTC	up	inf	inf	0.42265	0	1.58186	4.74557	0	0	0	0	0	6	0	0	0	0	0
316	bdi-MIR7726a-p5_1ss10AG	ATGGTACGGGCGTCGCGGTACGTC	down	-inf	-inf	0.42265	1.58083	0	0	0	0	0	4.74249	0	0	0	0	0	4	0
317	bdi-MIR7726a-p5_2ss2AG21AT	AGTTGGTGATGATGGTACGGTCGT	down	-inf	-inf	0.42265	2.76645	0	0	0	0	0	8.29935	0	0	0	0	0	7	0
318	bdi-MIR7726a-p3_1ss9CT	TCGCGGTATGTCATTTCACTGA	up	inf	inf	0.42265	0	0.639652	0	1.91896	0	0	0	0	0	2.5	0	0	0	0
319	bdi-MIR7726b-p3_2ss7AG20TA	AATTACGAATCTGCCACCGATGTC	up	inf	inf	0.42265	0	1.58186	4.74557	0	0	0	0	0	6	0	0	0	0	0
320	bdi-MIR7726b-p3_2ss4GA23TC	ACGACGGCGGTCGTACCATCACCA	down	-inf	-inf	0.42265	2.06932	0	0	0	0	0	0	6.20797	0	0	0	0	0	8
321	bdi-miR7728-5p	TGCTCGGATTGAGTGTATTTT	down	-inf	-inf	0.42265	1.38905	0	0	0	0	4.16715	0	0	0	0	0	5	0	0
322	bdi-MIR7729b-p3_1ss14GA	GTGGTGGTTTGGAAGAGTTTGGAG	down	-inf	-inf	0.42265	0.694525	0	0	0	0	2.08357	0	0	0	0	0	2.5	0	0
323	bdi-MIR7729a-p3_1ss14GA	GTGGTGGTTTGGAAGAGTTTGGAG	down	-inf	-inf	0.42265	0.694525	0	0	0	0	2.08357	0	0	0	0	0	2.5	0	0
324	bdi-miR7732-5p	TTCCTCCAAGATCTCGGAGACTC	up	inf	inf	0.42265	0	1.58186	4.74557	0	0	0	0	0	6	0	0	0	0	0
325	bdi-MIR7735-p5_1ss14AC	AGCTCGATGCTGCCTCTGGACCTC	down	-inf	-inf	0.42265	2.76645	0	0	0	0	0	8.29935	0	0	0	0	0	7	0
326	bdi-miR7740-3p_L+1R-1_1ss20AT	TGAGACAGAGGTTGTTCGGTT	down	-inf	-inf	0.42265	2.06932	0	0	0	0	0	0	6.20797	0	0	0	0	0	8
327	bdi-MIR7748a-p5_2ss18GT19TC	TTGTGGTCAAAGGCTTGTC	down	-inf	-inf	0.42265	1.38905	0	0	0	0	4.16715	0	0	0	0	0	5	0	0
328	bdi-miR7748b-5p_L-3_1ss8GA	TTAGAATTCGGTTGACCAAGC	up	inf	inf	0.42265	0	2.14082	0	0	6.42246	0	0	0	0	0	5	0	0	0
329	bdi-MIR7748b-p3_1ss15AC	TCGGTTGACCAAGCCTTTGAC	down	-inf	-inf	0.42265	0.646663	0	0	0	0	0	0	1.93999	0	0	0	0	0	2.5
330	bdi-miR7753-3p	TGAGCAAGGGAGAAGACATGG	down	-inf	-inf	0.42265	1.29333	0	0	0	0	0	0	3.87998	0	0	0	0	0	5
331	bdi-miR7764-3p	AAATAGATCTTGGCGTTATGGG	down	-inf	-inf	0.42265	2.76645	0	0	0	0	0	8.29935	0	0	0	0	0	7	0
332	bdi-MIR7766-p5_1ss11TC	AACTGGGCTTCAGTCGGCTTGGGC	down	-inf	-inf	0.42265	1.97604	0	0	0	0	0	5.92811	0	0	0	0	0	5	0
333	bdi-MIR7766-p5_1ss8TC	TGGGCTTCAGTCGGCTTGGGC	up	inf	inf	0.42265	0	1.58186	4.74557	0	0	0	0	0	6	0	0	0	0	0
334	bdi-MIR7784a-p5	AATACCCCGTGTACATGAACTTAT	down	-inf	-inf	0.42265	0.694525	0	0	0	0	2.08357	0	0	0	0	0	2.5	0	0
335	bdi-MIR7784b-p5	AATACCCCGTGTACATGAACTTAT	down	-inf	-inf	0.42265	0.694525	0	0	0	0	2.08357	0	0	0	0	0	2.5	0	0
336	bdi-MIR9480b-p3	TACCACCCTAACATACCCTTA	down	-inf	-inf	0.42265	1.29333	0	0	0	0	0	0	3.87998	0	0	0	0	0	5
337	bdi-MIR9486b-p5	TGGAACCTCTGGCCACTTAAA	down	-inf	-inf	0.42265	1.81066	0	0	0	0	0	0	5.43197	0	0	0	0	0	7
338	bdi-miR9486b	TAAGTGATTAGAGGTTCCAGT	up	inf	inf	0.42265	0	1.31821	3.95464	0	0	0	0	0	5	0	0	0	0	0
339	bdi-MIR9486a-p5	TAATCACTTCAAGGCATTTTA	up	inf	inf	0.42265	0	1.58186	4.74557	0	0	0	0	0	6	0	0	0	0	0
340	bdi-miR9489	TCAGCTCCACGGACTTGGTGA	down	-inf	-inf	0.42265	1.38905	0	0	0	0	4.16715	0	0	0	0	0	5	0	0
341	bdi-MIR9494-p5	CGGAGGGAGAGGATGATGAAGC	down	-inf	-inf	0.42265	1.97604	0	0	0	0	0	5.92811	0	0	0	0	0	5	0
342	mtr-miR156b-5p_L+3	AATTGACAGAAGAGAGTGAGCAC	down	-inf	-inf	0.42265	1.97604	0	0	0	0	0	5.92811	0	0	0	0	0	5	0
343	osa-miR395b_L-1R+4	TGAAGTGTTTGGGGGAACTCTAGG	down	-inf	-inf	0.42265	2.06932	0	0	0	0	0	0	6.20797	0	0	0	0	0	8
344	mtr-miR397-5p_L-2R+3	ATTGAGTGCAGCGTTGATGAAA	down	-inf	-inf	0.42265	2.37124	0	0	0	0	0	7.11373	0	0	0	0	0	6	0
345	osa-MIR818d-p3_2ss6AT18CG	ATGGGTCGGAGGGAGTAGTAGTTT	down	-inf	-inf	0.42265	1.66686	0	0	0	0	5.00058	0	0	0	0	0	6	0	0
346	osa-MIR818d-p3_1ss7GT	TGGGACTGAGGGAGTACTAGT	up	inf	inf	0.42265	0	2.04689	0	6.14066	0	0	0	0	0	8	0	0	0	0
347	ata-miR2275b-3p	CTTGTTTTCCTCCAATATCTCA	down	-inf	-inf	0.42265	0.988018	0	0	0	0	0	2.96405	0	0	0	0	0	2.5	0
[truncated: 461 more rows]

## Sheet: M-48VSM-0
red is pvalue<=0.001,orange is pvalue <=0.01,blue is pvalue<=0.05,green is pvalue <=0.1.
[truncated: 854 more rows]

[truncated: 1 more sheets: I-48VSM-0]
