# Supplementary material for: Integrated Analysis of MicroRNA and Target Genes in Brachypodium distachyon Infected by Magnaporthe oryzae by Small RNA and Degradome Sequencing
Source: Front Plant Sci. 2021 Oct 1;12:742347. doi: 10.3389/fpls.2021.742347 (PMC8517397; doi:10.3389/fpls.2021.742347)
Supplement: Supplementary file 8 [file Table_6.XLSX]

## Sheet: Sheet1
Table S6 Overview of reads from raw data to mapping sequences
Sample	Mix(number)	Mix(ratio)	Sum(number)	Sum(ratio)
Raw Reads	24300202	/	24300202	/
reads < 15nt after removing 3 adaptor	100198	0.41%	100198	0.41%
Mappable Reads	24200004	99.59%	24200004	99.59%
Unique Raw Reads	5974357	/	5974357	/
Unique reads < 15nt after removing 3 adaptor	29743	0.50%	29743	0.50%
Unique Mappable Reads	5944614	99.50%	5944614	99.50%
Transcript Mapped Reads	19431096	79.96%	19431096	79.96%
Unique Transcript Mapped Reads	4413969	73.88%	4413969	73.88%
Number of input Transcript	53771	/	53771	/
Number of Coverd Transcript	43714	81.30%	43714	81.30%
