# Supplementary material for: Integrated Analysis of MicroRNA and Target Genes in Brachypodium distachyon Infected by Magnaporthe oryzae by Small RNA and Degradome Sequencing
Source: Front Plant Sci. 2021 Oct 1;12:742347. doi: 10.3389/fpls.2021.742347 (PMC8517397; doi:10.3389/fpls.2021.742347)
Supplement: Supplementary file 9 [file Table_7.XLSX]

## Sheet: Sheet1
Table S7 Results for miRNAs and target genes
SmallRNA	SmallRNA_seq	Transcript	Ath_ID	Ath_Name	Osa_ID	Osa_Name	Traes_ID	Traes_Name	Description	NR	Swissport_name	Swissport_description	Transcript Annotation	GO_Term	KEGG_pathways	Symbol	AlignmentScore	AlignmentRange	DegradomeDetection	Mix_TPB	DegradomeCleavageSite	Mix_DegradomeReadNumber_Raw	Mix_DegradomeReadNumber_Normalized	Mix_DegradomeCategory	Mix_Degradome_Pvalue	Mix_Tplot_file_path
bdi-miR164a-5p	TGGAGAAGCAGGGCACGTGCA	KQJ85858	-	-	Os05g0421450	Os05g0421450	TraesCS7B02G205600	TraesCS7B02G205600	hypothetical protein	NAC domain-containing protein 21/22 isoform X2 [Brachypodium distachyon]	NAC021	NAC domain-containing protein 21/22 OS=Arabidopsis thaliana GN=NAC021 PE=1 SV=2	hypothetical protein	GO:0003677(DNA binding);GO:0005634(nucleus);GO:0006355(regulation of transcription, DNA-templated)	-	BRADI_4g02060v3	2	2948-2968	Y	987.646	2959	24	24	0	0.0125	.\4_T_Plot\Mix\KQJ85858--2959--bdi-miR164a-5p_degradome.jpg
bdi-miR164a-5p	TGGAGAAGCAGGGCACGTGCA	KQK17141	-	-	Os08g0511200	OsCUC3	TraesCS5B02G275200	TraesCS5B02G275200	hypothetical protein	NAC domain-containing protein 21/22 [Brachypodium distachyon]	NAC021	NAC domain-containing protein 21/22 OS=Arabidopsis thaliana GN=NAC021 PE=1 SV=2	hypothetical protein	GO:0003677(DNA binding);GO:0005634(nucleus);GO:0006355(regulation of transcription, DNA-templated)	-	BRADI_1g32660v3	2	828-848	Y	2510.27	839	61	61	0	0.0125	.\4_T_Plot\Mix\KQK17141--839--bdi-miR164a-5p_degradome.jpg
bdi-miR164c-5p	TGGAGAAGCAGGGCACGTGCT	KQJ95448	-	-	Os01g0393100	ONAC026	TraesCS2D02G101400	TraesCS2D02G101400	hypothetical protein	NAC domain-containing protein 21/22 [Brachypodium distachyon]	NAC021	NAC domain-containing protein 21/22 OS=Arabidopsis thaliana GN=NAC021 PE=1 SV=2	hypothetical protein	GO:0003677(DNA binding);GO:0005634(nucleus);GO:0006355(regulation of transcription, DNA-templated)	-	BRADI_3g17287v3	3.5	814-834	Y	82.3038	825	2	2	2	0.812	.\4_T_Plot\Mix\KQJ95448--825--bdi-miR164c-5p_degradome.jpg
bdi-miR164c-5p	TGGAGAAGCAGGGCACGTGCT	KQJ85858	-	-	Os05g0421450	Os05g0421450	TraesCS7B02G205600	TraesCS7B02G205600	hypothetical protein	NAC domain-containing protein 21/22 isoform X2 [Brachypodium distachyon]	NAC021	NAC domain-containing protein 21/22 OS=Arabidopsis thaliana GN=NAC021 PE=1 SV=2	hypothetical protein	GO:0003677(DNA binding);GO:0005634(nucleus);GO:0006355(regulation of transcription, DNA-templated)	-	BRADI_4g02060v3	1	2948-2968	Y	987.646	2959	24	24	0	0.0147	.\4_T_Plot\Mix\KQJ85858--2959--bdi-miR164c-5p_degradome.jpg
bdi-miR164c-5p	TGGAGAAGCAGGGCACGTGCT	KQK17141	-	-	Os08g0511200	OsCUC3	TraesCS5B02G275200	TraesCS5B02G275200	hypothetical protein	NAC domain-containing protein 21/22 [Brachypodium distachyon]	NAC021	NAC domain-containing protein 21/22 OS=Arabidopsis thaliana GN=NAC021 PE=1 SV=2	hypothetical protein	GO:0003677(DNA binding);GO:0005634(nucleus);GO:0006355(regulation of transcription, DNA-templated)	-	BRADI_1g32660v3	1	828-848	Y	2510.27	839	61	61	0	0.0147	.\4_T_Plot\Mix\KQK17141--839--bdi-miR164c-5p_degradome.jpg
bdi-miR164f	TGGAGAAGAAGGGCACATGCA	KQJ85858	-	-	Os05g0421450	Os05g0421450	TraesCS7B02G205600	TraesCS7B02G205600	hypothetical protein	NAC domain-containing protein 21/22 isoform X2 [Brachypodium distachyon]	NAC021	NAC domain-containing protein 21/22 OS=Arabidopsis thaliana GN=NAC021 PE=1 SV=2	hypothetical protein	GO:0003677(DNA binding);GO:0005634(nucleus);GO:0006355(regulation of transcription, DNA-templated)	-	BRADI_4g02060v3	4	2948-2968	Y	987.646	2959	24	24	0	0.0767	.\4_T_Plot\Mix\KQJ85858--2959--bdi-miR164f_degradome.jpg
bdi-miR164f	TGGAGAAGAAGGGCACATGCA	KQK17141	-	-	Os08g0511200	OsCUC3	TraesCS5B02G275200	TraesCS5B02G275200	hypothetical protein	NAC domain-containing protein 21/22 [Brachypodium distachyon]	NAC021	NAC domain-containing protein 21/22 OS=Arabidopsis thaliana GN=NAC021 PE=1 SV=2	hypothetical protein	GO:0003677(DNA binding);GO:0005634(nucleus);GO:0006355(regulation of transcription, DNA-templated)	-	BRADI_1g32660v3	4	828-848	Y	2510.27	839	61	61	0	0.0767	.\4_T_Plot\Mix\KQK17141--839--bdi-miR164f_degradome.jpg
osa-miR164c_R+1_1ss14TC	TGGAGAAGCAGGGCACGTGCAC	KQJ85858	-	-	Os05g0421450	Os05g0421450	TraesCS7B02G205600	TraesCS7B02G205600	hypothetical protein	NAC domain-containing protein 21/22 isoform X2 [Brachypodium distachyon]	NAC021	NAC domain-containing protein 21/22 OS=Arabidopsis thaliana GN=NAC021 PE=1 SV=2	hypothetical protein	GO:0003677(DNA binding);GO:0005634(nucleus);GO:0006355(regulation of transcription, DNA-templated)	-	BRADI_4g02060v3	2	2947-2968	Y	987.646	2959	24	24	0	0.0125	.\4_T_Plot\Mix\KQJ85858--2959--osa-miR164c_R+1_1ss14TC_degradome.jpg
osa-miR164c_R+1_1ss14TC	TGGAGAAGCAGGGCACGTGCAC	KQK17141	-	-	Os08g0511200	OsCUC3	TraesCS5B02G275200	TraesCS5B02G275200	hypothetical protein	NAC domain-containing protein 21/22 [Brachypodium distachyon]	NAC021	NAC domain-containing protein 21/22 OS=Arabidopsis thaliana GN=NAC021 PE=1 SV=2	hypothetical protein	GO:0003677(DNA binding);GO:0005634(nucleus);GO:0006355(regulation of transcription, DNA-templated)	-	BRADI_1g32660v3	2	827-848	Y	2510.27	839	61	61	0	0.0125	.\4_T_Plot\Mix\KQK17141--839--osa-miR164c_R+1_1ss14TC_degradome.jpg
osa-miR164d_L+1_1ss22TA	CTGGAGAAGCAGGGCACGTGCA	KQJ95448	-	-	Os01g0393100	ONAC026	TraesCS2D02G101400	TraesCS2D02G101400	hypothetical protein	NAC domain-containing protein 21/22 [Brachypodium distachyon]	NAC021	NAC domain-containing protein 21/22 OS=Arabidopsis thaliana GN=NAC021 PE=1 SV=2	hypothetical protein	GO:0003677(DNA binding);GO:0005634(nucleus);GO:0006355(regulation of transcription, DNA-templated)	-	BRADI_3g17287v3	4	814-835	Y	82.3038	826	2	2	2	0.889	.\4_T_Plot\Mix\KQJ95448--826--osa-miR164d_L+1_1ss22TA_degradome.jpg
osa-miR164d_L+1_1ss22TA	CTGGAGAAGCAGGGCACGTGCA	KQJ85858	-	-	Os05g0421450	Os05g0421450	TraesCS7B02G205600	TraesCS7B02G205600	hypothetical protein	NAC domain-containing protein 21/22 isoform X2 [Brachypodium distachyon]	NAC021	NAC domain-containing protein 21/22 OS=Arabidopsis thaliana GN=NAC021 PE=1 SV=2	hypothetical protein	GO:0003677(DNA binding);GO:0005634(nucleus);GO:0006355(regulation of transcription, DNA-templated)	-	BRADI_4g02060v3	2	2948-2969	Y	41.1519	2960	1	1	4	0.213	.\4_T_Plot\Mix\KQJ85858--2960--osa-miR164d_L+1_1ss22TA_degradome.jpg
gra-MIR8731-p3_1ss13GA	GAGGAGGAGGGGAGGGGG	KQK01269	-	-	Os09g0509050	Os09g0509050	TraesCS2A02G462500	TraesCS2A02G462500	hypothetical protein	NAC domain-containing protein 92 [Brachypodium distachyon]	NAC021	NAC domain-containing protein 21/22 OS=Arabidopsis thaliana GN=NAC021 PE=1 SV=2	hypothetical protein	GO:0003677(DNA binding);GO:0005634(nucleus);GO:0006355(regulation of transcription, DNA-templated)	-	BRADI_3g54817v3	3.5	46-64	N	-	-	-	-	-	-	-
mdm-miR164b_L+2	AATGGAGAAGCAGGGCACGTGCA	KQK17141	-	-	Os08g0511200	OsCUC3	TraesCS5B02G275200	TraesCS5B02G275200	hypothetical protein	NAC domain-containing protein 21/22 [Brachypodium distachyon]	NAC021	NAC domain-containing protein 21/22 OS=Arabidopsis thaliana GN=NAC021 PE=1 SV=2	hypothetical protein	GO:0003677(DNA binding);GO:0005634(nucleus);GO:0006355(regulation of transcription, DNA-templated)	-	BRADI_1g32660v3	4	828-850	N	-	-	-	-	-	-	-
osa-MIR156l-p3_2ss15CA18GA	AGAGAGAGAGAGTTAATAT	KQJ85858	-	-	Os05g0421450	Os05g0421450	TraesCS7B02G205600	TraesCS7B02G205600	hypothetical protein	NAC domain-containing protein 21/22 isoform X2 [Brachypodium distachyon]	NAC021	NAC domain-containing protein 21/22 OS=Arabidopsis thaliana GN=NAC021 PE=1 SV=2	hypothetical protein	GO:0003677(DNA binding);GO:0005634(nucleus);GO:0006355(regulation of transcription, DNA-templated)	-	BRADI_4g02060v3	4	1856-1873	N	-	-	-	-	-	-	-
osa-miR164d_L+1_1ss22TA	CTGGAGAAGCAGGGCACGTGCA	KQK17141	-	-	Os08g0511200	OsCUC3	TraesCS5B02G275200	TraesCS5B02G275200	hypothetical protein	NAC domain-containing protein 21/22 [Brachypodium distachyon]	NAC021	NAC domain-containing protein 21/22 OS=Arabidopsis thaliana GN=NAC021 PE=1 SV=2	hypothetical protein	GO:0003677(DNA binding);GO:0005634(nucleus);GO:0006355(regulation of transcription, DNA-templated)	-	BRADI_1g32660v3	3	828-849	N	-	-	-	-	-	-	-
bdi-miR9494	TTCATCACCTTCGTCTCCGTC	KQJ82126	AT5G48570	FKBP65	Os08g0525600	OsFKBP62a	TraesCS7D02G257300	TraesCS7D02G257300	hypothetical protein	70 kDa peptidyl-prolyl isomerase [Brachypodium distachyon]	FKBP65	Peptidyl-prolyl cis-trans isomerase FKBP65 OS=Arabidopsis thaliana GN=FKBP65 PE=1 SV=1	hypothetical protein	GO:0000413(protein peptidyl-prolyl isomerization);GO:0003755(peptidyl-prolyl cis-trans isomerase activity);GO:0005515(protein binding);GO:0005528(FK506 binding);GO:0005737(cytoplasm);GO:0016853(isomerase activity);GO:0061077(chaperone-mediated protein folding)	-	BRADI_5g06390v3	4	1293-1313	Y	123.456	1304	3	3	2	0.974	.\4_T_Plot\Mix\KQJ82126--1304--bdi-miR9494_degradome.jpg
bdi-MIR169f-p5	AGGATGCAGCCAAGGATGACT	KQK15196	-	-	Os10g0550100	OsMED12_2	TraesCSU02G139500	TraesCSU02G139500	hypothetical protein	mediator of RNA polymerase II transcription subunit 12 isoform X1 [Brachypodium distachyon]	MED12	Mediator of RNA polymerase II transcription subunit 12 OS=Arabidopsis thaliana GN=MED12 PE=1 SV=1	hypothetical protein	GO:0003712(transcription coregulator activity);GO:0005634(nucleus);GO:0006357(regulation of transcription by RNA polymerase II);GO:0016592(mediator complex);GO:0040034(regulation of development, heterochronic);GO:0090213(regulation of radial pattern formation)	-	BRADI_1g21177v3	4	6851-6871	Y	41.1519	6862	1	1	4	0.705	.\4_T_Plot\Mix\KQK15196--6862--bdi-MIR169f-p5_degradome.jpg
bdi-miR9494	TTCATCACCTTCGTCTCCGTC	KQJ82126	AT5G48570	FKBP65	Os08g0525600	OsFKBP62a	TraesCS7D02G257300	TraesCS7D02G257300	hypothetical protein	70 kDa peptidyl-prolyl isomerase [Brachypodium distachyon]	FKBP65	Peptidyl-prolyl cis-trans isomerase FKBP65 OS=Arabidopsis thaliana GN=FKBP65 PE=1 SV=1	hypothetical protein	GO:0000413(protein peptidyl-prolyl isomerization);GO:0003755(peptidyl-prolyl cis-trans isomerase activity);GO:0005515(protein binding);GO:0005528(FK506 binding);GO:0005737(cytoplasm);GO:0016853(isomerase activity);GO:0061077(chaperone-mediated protein folding)	-	BRADI_5g06390v3	4	1293-1313	Y	123.456	1304	3	3	2	0.974	.\4_T_Plot\Mix\KQJ82126--1304--bdi-miR9494_degradome.jpg
bdi-MIR1127-p5_1ss15GC	TACTCCCTCCGTCCCATATTA	KQJ99514	AT5G48570	FKBP65	Os08g0525600	OsFKBP62a	TraesCS7A02G257100	TraesCS7A02G257100	hypothetical protein	peptidyl-prolyl cis-trans isomerase FKBP62 [Brachypodium distachyon]	FKBP65	Peptidyl-prolyl cis-trans isomerase FKBP65 OS=Arabidopsis thaliana GN=FKBP65 PE=1 SV=1	hypothetical protein	GO:0000413(protein peptidyl-prolyl isomerization);GO:0003755(peptidyl-prolyl cis-trans isomerase activity);GO:0005515(protein binding);GO:0005528(FK506 binding);GO:0005737(cytoplasm);GO:0016020(membrane);GO:0016021(integral component of membrane);GO:0016853(isomerase activity);GO:0061077(chaperone-mediated protein folding)	-	BRADI_3g43640v3	2	2228-2249	N	-	-	-	-	-	-	-
bdi-miR7722-5p_1ss11GA	TCTCCTCCCGATACCCTTCTT	KQJ99514	AT5G48570	FKBP65	Os08g0525600	OsFKBP62a	TraesCS7A02G257100	TraesCS7A02G257100	hypothetical protein	peptidyl-prolyl cis-trans isomerase FKBP62 [Brachypodium distachyon]	FKBP65	Peptidyl-prolyl cis-trans isomerase FKBP65 OS=Arabidopsis thaliana GN=FKBP65 PE=1 SV=1	hypothetical protein	GO:0000413(protein peptidyl-prolyl isomerization);GO:0003755(peptidyl-prolyl cis-trans isomerase activity);GO:0005515(protein binding);GO:0005528(FK506 binding);GO:0005737(cytoplasm);GO:0016020(membrane);GO:0016021(integral component of membrane);GO:0016853(isomerase activity);GO:0061077(chaperone-mediated protein folding)	-	BRADI_3g43640v3	4	265-286	N	-	-	-	-	-	-	-
PC-3p-15479_595	TTGATCTGGCTACGATACGGC	KQJ97010	AT1G04510	PRP19A	Os01g0538000	Os01g0538000	TraesCS4D02G337200	TraesCS4D02G337200	hypothetical protein	pre-mRNA-processing factor 19 [Brachypodium distachyon]	PRP19	Pre-mRNA-processing factor 19 OS=Oryza sativa subsp. japonica GN=PRP19 PE=2 SV=1	hypothetical protein	GO:0000349(generation of catalytic spliceosome for first transesterification step);GO:0000398(mRNA splicing, via spliceosome);GO:0000974(Prp19 complex);GO:0004842(ubiquitin-protein transferase activity);GO:0005515(protein binding);GO:0006281(DNA repair);GO:0016567(protein ubiquitination);GO:0061630(ubiquitin protein ligase activity);GO:0071006(U2-type catalytic step 1 spliceosome);GO:0071013(cata…	ko03040(Spliceosome);ko04120(Ubiquitin mediated proteolysis)	BRADI_3g28280v3	4	498-518	Y	82.3038	509	2	2	2	0.519	.\4_T_Plot\Mix\KQJ97010--509--PC-3p-15479_595_degradome.jpg
PC-3p-15479_595	TTGATCTGGCTACGATACGGC	KQK21191	AT4G32551	LUG	Os02g0682200;Os01g0883100	MFO1;OsMADS2	TraesCS4A02G058900	TraesCS4A02G058900	hypothetical protein	MADS-box transcription factor 15-like isoform X1 [Brachypodium distachyon];MADS-box transcription factor 15-like [Brachypodium distachyon]	MADS15	MADS-box transcription factor 15 OS=Oryza sativa subsp. japonica GN=MADS15 PE=1 SV=2	hypothetical protein	GO:0000977(RNA polymerase II regulatory region sequence-specific DNA binding);GO:0000982(GO_0000982);GO:0003677(DNA binding);GO:0003700(DNA-binding transcription factor activity);GO:0005634(nucleus);GO:0006351(transcription, DNA-templated);GO:0006355(regulation of transcription, DNA-templated);GO:0007275(multicellular organism development);GO:0008134(transcription factor binding);GO:0043565(seque…	-	BRADI_1g59250v3	4	181-202	N	-	-	-	-	-	-	-
PC-3p-15479_595	TTGATCTGGCTACGATACGGC	PNT76539	-	-	-	-	-	-	hypothetical protein	hypothetical protein BRADI_1g49281v3 [Brachypodium distachyon]	-	-	hypothetical protein	GO:0016020(membrane);GO:0016021(integral component of membrane)	-	BRADI_1g49281v3	4	505-526	N	-	-	-	-	-	-	-
bdi-miR156a_L+1R-1	TTGACAGAAGAGAGAGAGCAC	KQJ93258	AT1G20980	SPL14	Os02g0139700;Os06g0703500	OsOSC2;OsSPL12	TraesCS6D02G145200	TraesCS6D02G145200	hypothetical protein	squamosa promoter-binding-like protein 3 [Brachypodium distachyon]	SPL3	Squamosa promoter-binding-like protein 3 OS=Oryza sativa subsp. indica GN=SPL3 PE=2 SV=1	hypothetical protein	GO:0003677(DNA binding);GO:0005634(nucleus);GO:0046872(metal ion binding)	-	BRADI_3g03510v3	1	1166-1186	Y	123.456	1177	18	3	0	0.04	.\4_T_Plot\Mix\KQJ93258--1177--bdi-miR156a_L+1R-1_degradome.jpg
bdi-miR156a_L+1R-1	TTGACAGAAGAGAGAGAGCAC	PNT65842	AT1G20980	SPL14	Os02g0139700;Os06g0703500	OsOSC2;OsSPL12	TraesCS6D02G145200	TraesCS6D02G145200	hypothetical protein	squamosa promoter-binding-like protein 3 [Brachypodium distachyon]	SPL3	Squamosa promoter-binding-like protein 3 OS=Oryza sativa subsp. indica GN=SPL3 PE=2 SV=1	hypothetical protein	GO:0003677(DNA binding);GO:0005634(nucleus);GO:0046872(metal ion binding)	-	BRADI_3g03510v3	1	2042-2062	Y	123.456	2053	18	3	2	0.993	.\4_T_Plot\Mix\PNT65842--2053--bdi-miR156a_L+1R-1_degradome.jpg
bdi-miR156a_L+1R-1	TTGACAGAAGAGAGAGAGCAC	PNT65841	AT1G20980	SPL14	Os02g0139700;Os06g0703500	OsOSC2;OsSPL12	TraesCS6D02G145200	TraesCS6D02G145200	hypothetical protein	squamosa promoter-binding-like protein 3 [Brachypodium distachyon]	SPL3	Squamosa promoter-binding-like protein 3 OS=Oryza sativa subsp. indica GN=SPL3 PE=2 SV=1	hypothetical protein	GO:0003677(DNA binding);GO:0005634(nucleus);GO:0046872(metal ion binding)	-	BRADI_3g03510v3	1	2879-2899	Y	123.456	2890	18	3	2	0.993	.\4_T_Plot\Mix\PNT65841--2890--bdi-miR156a_L+1R-1_degradome.jpg
bdi-miR156a_R-1	TGACAGAAGAGAGAGAGCAC	KQJ88495	AT5G50570	SPL13A	Os04g0551550	Os04g0551550	TraesCS2B02G250900	TraesCS2B02G250900	hypothetical protein	putative squamosa promoter-binding-like protein 19 [Brachypodium distachyon]	SPL19	Putative squamosa promoter-binding-like protein 19 OS=Oryza sativa subsp. japonica GN=SPL19 PE=3 SV=2	hypothetical protein	GO:0003677(DNA binding);GO:0005634(nucleus);GO:0046872(metal ion binding)	-	BRADI_4g18891v3	0	1045-1064	Y	740.735	1055	18	18	0	0.0701	.\4_T_Plot\Mix\KQJ88495--1055--bdi-miR156a_R-1_degradome.jpg
bdi-miR156a_R-1	TGACAGAAGAGAGAGAGCAC	KQJ90930	AT5G50570	SPL13A	Os06g0663500	OsSPL11	TraesCS7A02G246500	TraesCS7A02G246500	hypothetical protein	squamosa promoter-binding-like protein 18 [Brachypodium distachyon]	SPL16	Squamosa promoter-binding-like protein 16 OS=Oryza sativa subsp. japonica GN=SPL16 PE=2 SV=1	hypothetical protein	GO:0003677(DNA binding);GO:0005634(nucleus);GO:0046872(metal ion binding)	-	BRADI_4g34667v3	0	1521-1540	Y	7036.98	1531	171	171	0	0.0701	.\4_T_Plot\Mix\KQJ90930--1531--bdi-miR156a_R-1_degradome.jpg
bdi-miR156b-5p	TGACAGAAGAGAGTGAGCAC	KQK16095	-	-	Os02g0177300	OsSPL5	TraesCS7D02G482200	TraesCS7D02G482200	hypothetical protein	squamosa promoter-binding-like protein 13 [Brachypodium distachyon]	SPL13	Squamosa promoter-binding-like protein 13 OS=Oryza sativa subsp. japonica GN=SPL13 PE=2 SV=1	hypothetical protein	GO:0003677(DNA binding);GO:0005634(nucleus);GO:0046872(metal ion binding)	-	BRADI_1g26720v3	2	725-744	Y	576.127	735	14	14	1	0.0188	.\4_T_Plot\Mix\KQK16095--735--bdi-miR156b-5p_degradome.jpg
bdi-miR156b-5p	TGACAGAAGAGAGTGAGCAC	KQJ90930	AT5G50570	SPL13A	Os06g0663500	OsSPL11	TraesCS7A02G246500	TraesCS7A02G246500	hypothetical protein	squamosa promoter-binding-like protein 18 [Brachypodium distachyon]	SPL16	Squamosa promoter-binding-like protein 16 OS=Oryza sativa subsp. japonica GN=SPL16 PE=2 SV=1	hypothetical protein	GO:0003677(DNA binding);GO:0005634(nucleus);GO:0046872(metal ion binding)	-	BRADI_4g34667v3	1	1521-1540	Y	7036.98	1531	171	171	0	0.068	.\4_T_Plot\Mix\KQJ90930--1531--bdi-miR156b-5p_degradome.jpg
gma-miR156a_R+1	TGACAGAAGAGAGTGAGCACT	KQK16095	-	-	Os02g0177300	OsSPL5	TraesCS7D02G482200	TraesCS7D02G482200	hypothetical protein	squamosa promoter-binding-like protein 13 [Brachypodium distachyon]	SPL13	Squamosa promoter-binding-like protein 13 OS=Oryza sativa subsp. japonica GN=SPL13 PE=2 SV=1	hypothetical protein	GO:0003677(DNA binding);GO:0005634(nucleus);GO:0046872(metal ion binding)	-	BRADI_1g26720v3	3	724-744	Y	576.127	735	14	14	1	0.0154	.\4_T_Plot\Mix\KQK16095--735--gma-miR156a_R+1_degradome.jpg
gma-miR156a_R+1	TGACAGAAGAGAGTGAGCACT	KQJ90930	AT5G50570	SPL13A	Os06g0663500	OsSPL11	TraesCS7A02G246500	TraesCS7A02G246500	hypothetical protein	squamosa promoter-binding-like protein 18 [Brachypodium distachyon]	SPL16	Squamosa promoter-binding-like protein 16 OS=Oryza sativa subsp. japonica GN=SPL16 PE=2 SV=1	hypothetical protein	GO:0003677(DNA binding);GO:0005634(nucleus);GO:0046872(metal ion binding)	-	BRADI_4g34667v3	2	1520-1540	Y	7036.98	1531	171	171	0	0.049	.\4_T_Plot\Mix\KQJ90930--1531--gma-miR156a_R+1_degradome.jpg
bdi-miR444c	TGCAGTTGTTGTCTCAAGCTT	PNT69528	AT2G14210	ANR1	Os05g0423400	OsMADS4	TraesCS7A02G175200	TraesCS7A02G175200	hypothetical protein	MADS-box transcription factor 57-like isoform X4 [Brachypodium distachyon];MADS-box transcription factor 57-like [Brachypodium distachyon]	MADS57	MADS-box transcription factor 57 OS=Oryza sativa subsp. japonica GN=MADS57 PE=2 SV=2	hypothetical protein	GO:0000977(RNA polymerase II regulatory region sequence-specific DNA binding);GO:0003677(DNA binding);GO:0003700(DNA-binding transcription factor activity);GO:0005634(nucleus);GO:0006351(transcription, DNA-templated);GO:0006355(regulation of transcription, DNA-templated);GO:0045944(positive regulation of transcription by RNA polymerase II);GO:0046983(protein dimerization activity)	-	BRADI_3g57017v3	2	584-604	Y	11.7577	595	2	0.285714	2	0.932	.\4_T_Plot\Mix\PNT69528--595--bdi-miR444c_degradome.jpg
bdi-miR444c	TGCAGTTGTTGTCTCAAGCTT	PNT69526	AT2G14210	ANR1	Os05g0423400	OsMADS4	TraesCS7A02G175200	TraesCS7A02G175200	hypothetical protein	MADS-box transcription factor 57-like isoform X4 [Brachypodium distachyon];MADS-box transcription factor 57-like [Brachypodium distachyon]	MADS57	MADS-box transcription factor 57 OS=Oryza sativa subsp. japonica GN=MADS57 PE=2 SV=2	hypothetical protein	GO:0000977(RNA polymerase II regulatory region sequence-specific DNA binding);GO:0003677(DNA binding);GO:0003700(DNA-binding transcription factor activity);GO:0005634(nucleus);GO:0006351(transcription, DNA-templated);GO:0006355(regulation of transcription, DNA-templated);GO:0045944(positive regulation of transcription by RNA polymerase II);GO:0046983(protein dimerization activity)	-	BRADI_3g57017v3	2	663-683	Y	11.7577	674	2	0.285714	2	0.932	.\4_T_Plot\Mix\PNT69526--674--bdi-miR444c_degradome.jpg
bdi-miR444c	TGCAGTTGTTGTCTCAAGCTT	PNT68899	-	-	Os08g0431900;Os04g0461400	OsMADS23;Os04g0461400	TraesCS6B02G322700;TraesCS4A02G311800	TraesCS6B02G322700;TraesCS4A02G311800	hypothetical protein	uncharacterized protein LOC106866547 isoform X2 [Brachypodium distachyon];uncharacterized protein LOC106866547 isoform X1 [Brachypodium distachyon];hypothetical protein BRADI_3g46922v3 [Brachypodium distachyon]	MADS27	MADS-box transcription factor 27 OS=Oryza sativa subsp. japonica GN=MADS27 PE=2 SV=2	hypothetical protein	-	-	BRADI_3g46922v3	3	223-243	Y	20.576	234	1	0.5	4	0.987	.\4_T_Plot\Mix\PNT68899--234--bdi-miR444c_degradome.jpg
bdi-miR444c	TGCAGTTGTTGTCTCAAGCTT	PNT68914	-	-	Os08g0431900;Os04g0461400	OsMADS23;Os04g0461400	TraesCS6B02G322700;TraesCS4A02G311800	TraesCS6B02G322700;TraesCS4A02G311800	hypothetical protein	uncharacterized protein LOC106866547 isoform X2 [Brachypodium distachyon];uncharacterized protein LOC106866547 isoform X1 [Brachypodium distachyon];hypothetical protein BRADI_3g46922v3 [Brachypodium distachyon]	MADS27	MADS-box transcription factor 27 OS=Oryza sativa subsp. japonica GN=MADS27 PE=2 SV=2	hypothetical protein	-	-	BRADI_3g46922v3	3	223-243	Y	20.576	234	1	0.5	4	0.987	.\4_T_Plot\Mix\PNT68914--234--bdi-miR444c_degradome.jpg
bdi-miR444c_2ss18GT19CT	TGCAGTTGTTGTCTCAATTTT	PNT68914	-	-	Os08g0431900;Os04g0461400	OsMADS23;Os04g0461400	TraesCS6B02G322700;TraesCS4A02G311800	TraesCS6B02G322700;TraesCS4A02G311800	hypothetical protein	uncharacterized protein LOC106866547 isoform X2 [Brachypodium distachyon];uncharacterized protein LOC106866547 isoform X1 [Brachypodium distachyon];hypothetical protein BRADI_3g46922v3 [Brachypodium distachyon]	MADS27	MADS-box transcription factor 27 OS=Oryza sativa subsp. japonica GN=MADS27 PE=2 SV=2	hypothetical protein	-	-	BRADI_3g46922v3	3	223-243	Y	20.576	234	1	0.5	4	0.98	.\4_T_Plot\Mix\PNT68914--234--bdi-miR444c_2ss18GT19CT_degradome.jpg
bdi-miR444c_2ss18GT19CT	TGCAGTTGTTGTCTCAATTTT	PNT69528	AT2G14210	ANR1	Os05g0423400	OsMADS4	TraesCS7A02G175200	TraesCS7A02G175200	hypothetical protein	MADS-box transcription factor 57-like isoform X4 [Brachypodium distachyon];MADS-box transcription factor 57-like [Brachypodium distachyon]	MADS57	MADS-box transcription factor 57 OS=Oryza sativa subsp. japonica GN=MADS57 PE=2 SV=2	hypothetical protein	GO:0000977(RNA polymerase II regulatory region sequence-specific DNA binding);GO:0003677(DNA binding);GO:0003700(DNA-binding transcription factor activity);GO:0005634(nucleus);GO:0006351(transcription, DNA-templated);GO:0006355(regulation of transcription, DNA-templated);GO:0045944(positive regulation of transcription by RNA polymerase II);GO:0046983(protein dimerization activity)	-	BRADI_3g57017v3	3.5	584-604	Y	11.7577	595	2	0.285714	2	0.919	.\4_T_Plot\Mix\PNT69528--595--bdi-miR444c_2ss18GT19CT_degradome.jpg
bdi-miR444c_2ss18GT19CT	TGCAGTTGTTGTCTCAATTTT	PNT69526	AT2G14210	ANR1	Os05g0423400	OsMADS4	TraesCS7A02G175200	TraesCS7A02G175200	hypothetical protein	MADS-box transcription factor 57-like isoform X4 [Brachypodium distachyon];MADS-box transcription factor 57-like [Brachypodium distachyon]	MADS57	MADS-box transcription factor 57 OS=Oryza sativa subsp. japonica GN=MADS57 PE=2 SV=2	hypothetical protein	GO:0000977(RNA polymerase II regulatory region sequence-specific DNA binding);GO:0003677(DNA binding);GO:0003700(DNA-binding transcription factor activity);GO:0005634(nucleus);GO:0006351(transcription, DNA-templated);GO:0006355(regulation of transcription, DNA-templated);GO:0045944(positive regulation of transcription by RNA polymerase II);GO:0046983(protein dimerization activity)	-	BRADI_3g57017v3	3.5	663-683	Y	11.7577	674	2	0.285714	2	0.919	.\4_T_Plot\Mix\PNT69526--674--bdi-miR444c_2ss18GT19CT_degradome.jpg
PC-3p-201628_13	ACAAGAATTATGAAACGGAGGCAC	KQK15790	AT1G24706	THO2	Os01g0916950	Os01g0916950	TraesCS7B02G177500;TraesCS3A02G496300	TraesCS7B02G177500;TraesCS3A02G496300	hypothetical protein	THO complex subunit 2 isoform X3 [Brachypodium distachyon];hypothetical protein BRADI_1g24950v3 [Brachypodium distachyon];THO complex subunit 2 isoform X1 [Brachypodium distachyon];THO complex subunit 2 isoform X2 [Brachypodium distachyon]	THO2	THO complex subunit 2 OS=Arabidopsis thaliana GN=THO2 PE=1 SV=1	hypothetical protein	GO:0000347(THO complex);GO:0000445(THO complex part of transcription export complex);GO:0003729(mRNA binding);GO:0006397(mRNA processing);GO:0006406(mRNA export from nucleus)	ko03013(RNA transport);ko03040(Spliceosome)	BRADI_1g24950v3	4	4496-4519	Y	10.288	4510	1	0.25	4	1	.\4_T_Plot\Mix\KQK15790--4510--PC-3p-201628_13_degradome.jpg
PC-3p-201628_13	ACAAGAATTATGAAACGGAGGCAC	KQK15799	AT1G24706	THO2	Os01g0916950	Os01g0916950	TraesCS7B02G177500;TraesCS3A02G496300	TraesCS7B02G177500;TraesCS3A02G496300	hypothetical protein	THO complex subunit 2 isoform X3 [Brachypodium distachyon];hypothetical protein BRADI_1g24950v3 [Brachypodium distachyon];THO complex subunit 2 isoform X1 [Brachypodium distachyon];THO complex subunit 2 isoform X2 [Brachypodium distachyon]	THO2	THO complex subunit 2 OS=Arabidopsis thaliana GN=THO2 PE=1 SV=1	hypothetical protein	GO:0000347(THO complex);GO:0000445(THO complex part of transcription export complex);GO:0003729(mRNA binding);GO:0006397(mRNA processing);GO:0006406(mRNA export from nucleus)	ko03013(RNA transport);ko03040(Spliceosome)	BRADI_1g24950v3	4	5709-5732	Y	10.288	5723	1	0.25	4	1	.\4_T_Plot\Mix\KQK15799--5723--PC-3p-201628_13_degradome.jpg
PC-3p-201628_13	ACAAGAATTATGAAACGGAGGCAC	KQK15793	AT1G24706	THO2	Os01g0916950	Os01g0916950	TraesCS7B02G177500;TraesCS3A02G496300	TraesCS7B02G177500;TraesCS3A02G496300	hypothetical protein	THO complex subunit 2 isoform X3 [Brachypodium distachyon];hypothetical protein BRADI_1g24950v3 [Brachypodium distachyon];THO complex subunit 2 isoform X1 [Brachypodium distachyon];THO complex subunit 2 isoform X2 [Brachypodium distachyon]	THO2	THO complex subunit 2 OS=Arabidopsis thaliana GN=THO2 PE=1 SV=1	hypothetical protein	GO:0000347(THO complex);GO:0000445(THO complex part of transcription export complex);GO:0003729(mRNA binding);GO:0006397(mRNA processing);GO:0006406(mRNA export from nucleus)	ko03013(RNA transport);ko03040(Spliceosome)	BRADI_1g24950v3	4	5814-5837	Y	10.288	5828	1	0.25	4	1	.\4_T_Plot\Mix\KQK15793--5828--PC-3p-201628_13_degradome.jpg
PC-3p-201628_13	ACAAGAATTATGAAACGGAGGCAC	KQK15800	AT1G24706	THO2	Os01g0916950	Os01g0916950	TraesCS7B02G177500;TraesCS3A02G496300	TraesCS7B02G177500;TraesCS3A02G496300	hypothetical protein	THO complex subunit 2 isoform X3 [Brachypodium distachyon];hypothetical protein BRADI_1g24950v3 [Brachypodium distachyon];THO complex subunit 2 isoform X1 [Brachypodium distachyon];THO complex subunit 2 isoform X2 [Brachypodium distachyon]	THO2	THO complex subunit 2 OS=Arabidopsis thaliana GN=THO2 PE=1 SV=1	hypothetical protein	GO:0000347(THO complex);GO:0000445(THO complex part of transcription export complex);GO:0003729(mRNA binding);GO:0006397(mRNA processing);GO:0006406(mRNA export from nucleus)	ko03013(RNA transport);ko03040(Spliceosome)	BRADI_1g24950v3	4	5717-5740	Y	10.288	5731	1	0.25	4	1	.\4_T_Plot\Mix\KQK15800--5731--PC-3p-201628_13_degradome.jpg
bdi-MIR5182-p3	TGATCTTGGAACACGTGCATG	KQK04991	AT1G15110	AT1G15110	Os06g0158100;Os01g0683500	OsWRKY113;OsSUI3	TraesCS3A02G021500	TraesCS3A02G021500	hypothetical protein	CDP-diacylglycerol--serine O-phosphatidyltransferase 2 isoform X2 [Brachypodium distachyon];CDP-diacylglycerol--serine O-phosphatidyltransferase 2 isoform X3 [Brachypodium distachyon];hypothetical protein BRADI_2g17230v3 [Brachypodium distachyon]	PSS2	CDP-diacylglycerol--serine O-phosphatidyltransferase 2 OS=Oryza sativa subsp. japonica GN=PSS2 PE=2 SV=2	hypothetical protein	GO:0006659(phosphatidylserine biosynthetic process);GO:0016020(membrane);GO:0016021(integral component of membrane)	ko00564(Glycerophospholipid metabolism)	BRADI_2g17230v3	4	946-965	Y	24.6912	956	3	0.6	2	0.889	.\4_T_Plot\Mix\KQK04991--956--bdi-MIR5182-p3_degradome.jpg
bdi-MIR5182-p3	TGATCTTGGAACACGTGCATG	KQK04990	AT1G15110	AT1G15110	Os06g0158100;Os01g0683500	OsWRKY113;OsSUI3	TraesCS3A02G021500	TraesCS3A02G021500	hypothetical protein	CDP-diacylglycerol--serine O-phosphatidyltransferase 2 isoform X2 [Brachypodium distachyon];CDP-diacylglycerol--serine O-phosphatidyltransferase 2 isoform X3 [Brachypodium distachyon];hypothetical protein BRADI_2g17230v3 [Brachypodium distachyon]	PSS2	CDP-diacylglycerol--serine O-phosphatidyltransferase 2 OS=Oryza sativa subsp. japonica GN=PSS2 PE=2 SV=2	hypothetical protein	GO:0006659(phosphatidylserine biosynthetic process);GO:0016020(membrane);GO:0016021(integral component of membrane)	ko00564(Glycerophospholipid metabolism)	BRADI_2g17230v3	4	1171-1190	Y	24.6912	1181	3	0.6	2	0.889	.\4_T_Plot\Mix\KQK04990--1181--bdi-MIR5182-p3_degradome.jpg
bdi-MIR5182-p3	TGATCTTGGAACACGTGCATG	KQK04992	AT1G15110	AT1G15110	Os06g0158100;Os01g0683500	OsWRKY113;OsSUI3	TraesCS3A02G021500	TraesCS3A02G021500	hypothetical protein	CDP-diacylglycerol--serine O-phosphatidyltransferase 2 isoform X2 [Brachypodium distachyon];CDP-diacylglycerol--serine O-phosphatidyltransferase 2 isoform X3 [Brachypodium distachyon];hypothetical protein BRADI_2g17230v3 [Brachypodium distachyon]	PSS2	CDP-diacylglycerol--serine O-phosphatidyltransferase 2 OS=Oryza sativa subsp. japonica GN=PSS2 PE=2 SV=2	hypothetical protein	GO:0006659(phosphatidylserine biosynthetic process);GO:0016020(membrane);GO:0016021(integral component of membrane)	ko00564(Glycerophospholipid metabolism)	BRADI_2g17230v3	4	1985-2004	Y	24.6912	1995	3	0.6	2	0.889	.\4_T_Plot\Mix\KQK04992--1995--bdi-MIR5182-p3_degradome.jpg
bdi-MIR5182-p3	TGATCTTGGAACACGTGCATG	KQK04994	AT1G15110	AT1G15110	Os06g0158100;Os01g0683500	OsWRKY113;OsSUI3	TraesCS3A02G021500	TraesCS3A02G021500	hypothetical protein	CDP-diacylglycerol--serine O-phosphatidyltransferase 2 isoform X2 [Brachypodium distachyon];CDP-diacylglycerol--serine O-phosphatidyltransferase 2 isoform X3 [Brachypodium distachyon];hypothetical protein BRADI_2g17230v3 [Brachypodium distachyon]	PSS2	CDP-diacylglycerol--serine O-phosphatidyltransferase 2 OS=Oryza sativa subsp. japonica GN=PSS2 PE=2 SV=2	hypothetical protein	GO:0006659(phosphatidylserine biosynthetic process);GO:0016020(membrane);GO:0016021(integral component of membrane)	ko00564(Glycerophospholipid metabolism)	BRADI_2g17230v3	4	1985-2004	Y	24.6912	1995	3	0.6	2	0.889	.\4_T_Plot\Mix\KQK04994--1995--bdi-MIR5182-p3_degradome.jpg
bdi-MIR5182-p3	TGATCTTGGAACACGTGCATG	KQK04993	AT1G15110	AT1G15110	Os06g0158100;Os01g0683500	OsWRKY113;OsSUI3	TraesCS3A02G021500	TraesCS3A02G021500	hypothetical protein	CDP-diacylglycerol--serine O-phosphatidyltransferase 2 isoform X2 [Brachypodium distachyon];CDP-diacylglycerol--serine O-phosphatidyltransferase 2 isoform X3 [Brachypodium distachyon];hypothetical protein BRADI_2g17230v3 [Brachypodium distachyon]	PSS2	CDP-diacylglycerol--serine O-phosphatidyltransferase 2 OS=Oryza sativa subsp. japonica GN=PSS2 PE=2 SV=2	hypothetical protein	GO:0006659(phosphatidylserine biosynthetic process);GO:0016020(membrane);GO:0016021(integral component of membrane)	ko00564(Glycerophospholipid metabolism)	BRADI_2g17230v3	4	1990-2009	Y	24.6912	2000	3	0.6	2	0.889	.\4_T_Plot\Mix\KQK04993--2000--bdi-MIR5182-p3_degradome.jpg
