# Supplementary material for: Integrated Analysis of MicroRNA and Target Genes in Brachypodium distachyon Infected by Magnaporthe oryzae by Small RNA and Degradome Sequencing
Source: Front Plant Sci. 2021 Oct 1;12:742347. doi: 10.3389/fpls.2021.742347 (PMC8517397; doi:10.3389/fpls.2021.742347)
Supplement: Supplementary file 10 [file Table_8.XLSX]

## Sheet: 24 h_GO_significant
Table S8 Detailed information on GO enrichment analysis
GO Id	Function	GO_term	S gene number	TS gene number	B gene number	TB gene number	Pvalue of Fisher's Exact Test
GO:0003333	biological_process	amino acid transmembrane transport	6	122	65	22386	1.47042e-06
GO:0031595	cellular_component	nuclear proteasome complex	2	122	3	22386	8.80598e-05
GO:0031597	cellular_component	cytosolic proteasome complex	2	122	6	22386	0.000435599
GO:0010104	biological_process	regulation of ethylene-activated signaling pathway	2	122	7	22386	0.000607663
GO:0003677	molecular_function	DNA binding	18	122	1510	22386	0.00137558
GO:0010329	molecular_function	auxin efflux transmembrane transporter activity	2	122	12	22386	0.00187601
GO:0005886	cellular_component	plasma membrane	18	122	1582	22386	0.0022989
GO:0009873	biological_process	ethylene-activated signaling pathway	2	122	15	22386	0.00295282
GO:0030163	biological_process	protein catabolic process	4	122	114	22386	0.00353261
GO:0045144	biological_process	meiotic sister chromatid segregation	1	122	1	22386	0.00544983
GO:0090063	biological_process	positive regulation of microtubule nucleation	1	122	1	22386	0.00544983
GO:0051512	biological_process	positive regulation of unidimensional cell growth	1	122	1	22386	0.00544983
GO:1901535	biological_process	regulation of DNA demethylation	1	122	1	22386	0.00544983
GO:0090549	biological_process	response to carbon starvation	1	122	1	22386	0.00544983
GO:0003997	molecular_function	acyl-CoA oxidase activity	1	122	3	22386	0.0162613
GO:0019894	molecular_function	kinesin binding	1	122	1	22386	0.00544983
GO:0009871	biological_process	jasmonic acid and ethylene-dependent systemic resistance, ethylene mediated signaling pathway	1	122	1	22386	0.00544983
GO:0008540	cellular_component	proteasome regulatory particle, base subcomplex	2	122	21	22386	0.00578094
GO:0005778	cellular_component	peroxisomal membrane	2	122	24	22386	0.00751731
GO:0034709	cellular_component	methylosome	1	122	2	22386	0.0108702
GO:0019877	biological_process	diaminopimelate biosynthetic process	1	122	2	22386	0.0108702
GO:0051225	biological_process	spindle assembly	2	122	30	22386	0.0115987
GO:0005813	cellular_component	centrosome	2	122	35	22386	0.0155869
GO:0004174	molecular_function	electron-transferring-flavoprotein dehydrogenase activity	1	122	3	22386	0.0162613
GO:0051743	molecular_function	red chlorophyll catabolite reductase activity	1	122	3	22386	0.0162613
GO:0033540	biological_process	fatty acid beta-oxidation using acyl-CoA oxidase	1	122	3	22386	0.0162613
GO:0060090	molecular_function	molecular adaptor activity	1	122	3	22386	0.0162613
GO:0001708	biological_process	cell fate specification	1	122	3	22386	0.0162613
GO:0048443	biological_process	stamen development	1	122	3	22386	0.0162613
GO:0008022	molecular_function	protein C-terminus binding	1	122	3	22386	0.0162613
GO:0048830	biological_process	adventitious root development	1	122	3	22386	0.0162613
GO:0044030	biological_process	regulation of DNA methylation	1	122	3	22386	0.0162613
GO:0004576	molecular_function	oligosaccharyl transferase activity	1	122	3	22386	0.0162613
GO:0009085	biological_process	lysine biosynthetic process	1	122	3	22386	0.0162613
GO:0009921	cellular_component	auxin efflux carrier complex	1	122	3	22386	0.0162613
GO:0051321	biological_process	meiotic cell cycle	2	122	36	22386	0.0164456
GO:0000226	biological_process	microtubule cytoskeleton organization	2	122	38	22386	0.0182222
GO:0006355	biological_process	regulation of transcription, DNA-templated	13	122	1264	22386	0.020388
GO:0000179	molecular_function	rRNA (adenine-N6,N6-)-dimethyltransferase activity	1	122	4	22386	0.0216232
GO:0010196	biological_process	nonphotochemical quenching	1	122	4	22386	0.0216232
GO:0006884	biological_process	cell volume homeostasis	1	122	4	22386	0.0216232
GO:0010424	biological_process	DNA methylation on cytosine within a CG sequence	1	122	4	22386	0.0216232
GO:0003886	molecular_function	DNA (cytosine-5-)-methyltransferase activity	1	122	4	22386	0.0216232
GO:0008839	molecular_function	4-hydroxy-tetrahydrodipicolinate reductase	1	122	4	22386	0.0216232
GO:0090116	biological_process	C-5 methylation of cytosine	1	122	4	22386	0.0216232
GO:0016021	cellular_component	integral component of membrane	43	122	5973	22386	0.0227587
GO:0045893	biological_process	positive regulation of transcription, DNA-templated	3	122	118	22386	0.0267943
GO:0008361	biological_process	regulation of cell size	1	122	5	22386	0.0269562
GO:0070402	molecular_function	NADPH binding	1	122	5	22386	0.0269562
GO:0080143	biological_process	regulation of amino acid export	1	122	5	22386	0.0269562
GO:0034715	cellular_component	pICln-Sm protein complex	1	122	5	22386	0.0269562
GO:0000987	molecular_function	proximal promoter sequence-specific DNA binding	1	122	5	22386	0.0269562
GO:0009558	biological_process	embryo sac cellularization	1	122	5	22386	0.0269562
GO:0032549	molecular_function	ribonucleoside binding	1	122	5	22386	0.0269562
GO:0016131	biological_process	brassinosteroid metabolic process	1	122	5	22386	0.0269562
GO:0016730	molecular_function	oxidoreductase activity, acting on iron-sulfur proteins as donors	1	122	5	22386	0.0269562
GO:1990429	cellular_component	peroxisomal importomer complex	1	122	6	22386	0.0322603
GO:0009958	biological_process	positive gravitropism	1	122	6	22386	0.0322603
GO:0022904	biological_process	respiratory electron transport chain	1	122	6	22386	0.0322603
GO:0055088	biological_process	lipid homeostasis	1	122	6	22386	0.0322603
GO:1901001	biological_process	negative regulation of response to salt stress	1	122	6	22386	0.0322603
GO:0016558	biological_process	protein import into peroxisome matrix	1	122	6	22386	0.0322603
GO:0050660	molecular_function	flavin adenine dinucleotide binding	3	122	134	22386	0.036994
GO:0010216	biological_process	maintenance of DNA methylation	1	122	7	22386	0.0375357
GO:0046339	biological_process	diacylglycerol metabolic process	1	122	7	22386	0.0375357
GO:0046486	biological_process	glycerolipid metabolic process	1	122	7	22386	0.0375357
GO:0071763	biological_process	nuclear membrane organization	1	122	7	22386	0.0375357
GO:0046373	biological_process	L-arabinose metabolic process	1	122	7	22386	0.0375357
GO:0016560	biological_process	protein import into peroxisome matrix, docking	1	122	7	22386	0.0375357
GO:0008083	molecular_function	growth factor activity	1	122	7	22386	0.0375357
GO:0004143	molecular_function	diacylglycerol kinase activity	1	122	7	22386	0.0375357
GO:0007205	biological_process	protein kinase C-activating G protein-coupled receptor signaling pathway	1	122	7	22386	0.0375357
GO:0008649	molecular_function	rRNA methyltransferase activity	1	122	7	22386	0.0375357
GO:0045132	biological_process	meiotic chromosome segregation	1	122	7	22386	0.0375357
GO:0006625	biological_process	protein targeting to peroxisome	1	122	8	22386	0.0427826
GO:0030026	biological_process	cellular manganese ion homeostasis	1	122	8	22386	0.0427826
GO:0015996	biological_process	chlorophyll catabolic process	1	122	8	22386	0.0427826
GO:0016120	biological_process	carotene biosynthetic process	1	122	8	22386	0.0427826
GO:0046834	biological_process	lipid phosphorylation	1	122	8	22386	0.0427826
GO:0005938	cellular_component	cell cortex	1	122	8	22386	0.0427826
GO:0000502	cellular_component	proteasome complex	2	122	61	22386	0.0437569
GO:0000930	cellular_component	gamma-tubulin complex	1	122	9	22386	0.0480012
GO:0000922	cellular_component	spindle pole	1	122	9	22386	0.0480012
GO:0031167	biological_process	rRNA methylation	1	122	9	22386	0.0480012
GO:0048579	biological_process	negative regulation of long-day photoperiodism, flowering	1	122	9	22386	0.0480012
GO:0006880	biological_process	intracellular sequestering of iron ion	1	122	9	22386	0.0480012
GO:0008420	molecular_function	RNA polymerase II CTD heptapeptide repeat phosphatase activity	1	122	9	22386	0.0480012
GO:0007020	biological_process	microtubule nucleation	1	122	9	22386	0.0480012
GO:0000775	cellular_component	chromosome, centromeric region	1	122	9	22386	0.0480012
GO:0048511	biological_process	rhythmic process	1	122	9	22386	0.0480012
GO:0070940	biological_process	dephosphorylation of RNA polymerase II C-terminal domain	1	122	9	22386	0.0480012
GO:0005102	molecular_function	signaling receptor binding	1	122	10	22386	0.0531915
GO:0051415	biological_process	microtubule nucleation by interphase microtubule organizing center	1	122	10	22386	0.0531915
GO:0005663	cellular_component	DNA replication factor C complex	1	122	10	22386	0.0531915
GO:0005880	cellular_component	nuclear microtubule	1	122	10	22386	0.0531915
GO:0005815	cellular_component	microtubule organizing center	1	122	10	22386	0.0531915
GO:0000923	cellular_component	equatorial microtubule organizing center	1	122	10	22386	0.0531915
GO:0006821	biological_process	chloride transport	1	122	10	22386	0.0531915
GO:0009646	biological_process	response to absence of light	1	122	10	22386	0.0531915
GO:0051011	molecular_function	microtubule minus-end binding	1	122	10	22386	0.0531915
GO:0016032	biological_process	viral process	1	122	11	22386	0.0583537
GO:0043015	molecular_function	gamma-tubulin binding	1	122	11	22386	0.0583537
GO:0000278	biological_process	mitotic cell cycle	2	122	73	22386	0.0602665
GO:0000911	biological_process	cytokinesis by cell plate formation	1	122	12	22386	0.0634881
GO:0010315	biological_process	auxin efflux	1	122	12	22386	0.0634881
GO:0007059	biological_process	chromosome segregation	1	122	13	22386	0.0685947
GO:0010305	biological_process	leaf vascular tissue pattern formation	1	122	13	22386	0.0685947
GO:0003689	molecular_function	DNA clamp loader activity	1	122	13	22386	0.0685947
GO:0031122	biological_process	cytoplasmic microtubule organization	1	122	13	22386	0.0685947
GO:0009089	biological_process	lysine biosynthetic process via diaminopimelate	1	122	13	22386	0.0685947
GO:0034755	biological_process	iron ion transmembrane transport	1	122	13	22386	0.0685947
GO:0051301	biological_process	cell division	2	122	80	22386	0.0707293
GO:0009524	cellular_component	phragmoplast	1	122	14	22386	0.0736736
GO:0005381	molecular_function	iron ion transmembrane transporter activity	1	122	14	22386	0.0736736
GO:0009773	biological_process	photosynthetic electron transport in photosystem I	1	122	14	22386	0.0736736
GO:0005874	cellular_component	microtubule	2	122	85	22386	0.0785369
GO:0003951	molecular_function	NAD+ kinase activity	1	122	15	22386	0.0787251
GO:0007031	biological_process	peroxisome organization	1	122	15	22386	0.0787251
GO:0042651	cellular_component	thylakoid membrane	1	122	15	22386	0.0787251
GO:0007098	biological_process	centrosome cycle	1	122	15	22386	0.0787251
GO:0005856	cellular_component	cytoskeleton	2	122	88	22386	0.0833454
GO:0007010	biological_process	cytoskeleton organization	1	122	16	22386	0.0837493
GO:0016614	molecular_function	oxidoreductase activity, acting on CH-OH group of donors	1	122	16	22386	0.0837493
GO:0008283	biological_process	cell population proliferation	1	122	16	22386	0.0837493
GO:0005504	molecular_function	fatty acid binding	1	122	16	22386	0.0837493
GO:0009734	biological_process	auxin-activated signaling pathway	2	122	89	22386	0.084968
GO:0043248	biological_process	proteasome assembly	1	122	18	22386	0.0937162
GO:0001055	molecular_function	RNA polymerase II activity	1	122	18	22386	0.0937162
GO:0009640	biological_process	photomorphogenesis	1	122	18	22386	0.0937162
GO:0010087	biological_process	phloem or xylem histogenesis	1	122	18	22386	0.0937162
GO:0009637	biological_process	response to blue light	1	122	18	22386	0.0937162
GO:0046488	biological_process	phosphatidylinositol metabolic process	1	122	18	22386	0.0937162
GO:0048544	biological_process	recognition of pollen	2	122	99	22386	0.101697
GO:0051259	biological_process	protein complex oligomerization	1	122	20	22386	0.103576
GO:0000387	biological_process	spliceosomal snRNP assembly	1	122	20	22386	0.103576
GO:0055072	biological_process	iron ion homeostasis	1	122	20	22386	0.103576
GO:0005665	cellular_component	RNA polymerase II, core complex	1	122	21	22386	0.108465
GO:0046556	molecular_function	alpha-L-arabinofuranosidase activity	1	122	21	22386	0.108465
GO:0005819	cellular_component	spindle	1	122	22	22386	0.113329
GO:0005384	molecular_function	manganese ion transmembrane transporter activity	1	122	22	22386	0.113329
GO:0016627	molecular_function	oxidoreductase activity, acting on the CH-CH group of donors	1	122	23	22386	0.118166
GO:0010252	biological_process	auxin homeostasis	1	122	23	22386	0.118166
GO:0016020	cellular_component	membrane	42	122	6530	22386	0.119739
GO:0071421	biological_process	manganese ion transmembrane transport	1	122	24	22386	0.122976
GO:0016301	molecular_function	kinase activity	8	122	910	22386	0.124196
GO:0006486	biological_process	protein glycosylation	2	122	112	22386	0.124647
GO:0004721	molecular_function	phosphoprotein phosphatase activity	2	122	113	22386	0.126461
GO:0006970	biological_process	response to osmotic stress	1	122	25	22386	0.127761
GO:0006506	biological_process	GPI anchor biosynthetic process	1	122	25	22386	0.127761
GO:0006261	biological_process	DNA-dependent DNA replication	1	122	26	22386	0.13252
GO:0004190	molecular_function	aspartic-type endopeptidase activity	2	122	118	22386	0.135624
GO:0007017	biological_process	microtubule-based process	1	122	27	22386	0.137253
GO:0005634	cellular_component	nucleus	22	122	3180	22386	0.139877
GO:0016310	biological_process	phosphorylation	8	122	939	22386	0.140894
GO:0006352	biological_process	DNA-templated transcription, initiation	1	122	28	22386	0.141961
GO:0007165	biological_process	signal transduction	2	122	127	22386	0.15247
GO:0031098	biological_process	stress-activated protein kinase signaling cascade	1	122	31	22386	0.155931
GO:0000209	biological_process	protein polyubiquitination	1	122	31	22386	0.155931
GO:0042542	biological_process	response to hydrogen peroxide	1	122	32	22386	0.160537
GO:0009651	biological_process	response to salt stress	2	122	132	22386	0.161999
GO:0000302	biological_process	response to reactive oxygen species	1	122	34	22386	0.169675
GO:0046873	molecular_function	metal ion transmembrane transporter activity	1	122	34	22386	0.169675
GO:0016573	biological_process	histone acetylation	1	122	35	22386	0.174207
GO:0010268	biological_process	brassinosteroid homeostasis	1	122	35	22386	0.174207
GO:0006366	biological_process	transcription by RNA polymerase II	1	122	40	22386	0.196502
GO:0043022	molecular_function	ribosome binding	1	122	40	22386	0.196502
GO:0032147	biological_process	activation of protein kinase activity	1	122	40	22386	0.196502
GO:0040008	biological_process	regulation of growth	1	122	41	22386	0.200889
GO:0008375	molecular_function	acetylglucosaminyltransferase activity	1	122	43	22386	0.209591
GO:0043621	molecular_function	protein self-association	1	122	43	22386	0.209591
GO:0003924	molecular_function	GTPase activity	2	122	159	22386	0.214977
GO:0000981	molecular_function	DNA-binding transcription factor activity, RNA polymerase II-specific	1	122	46	22386	0.222469
GO:0023014	biological_process	signal transduction by protein phosphorylation	1	122	48	22386	0.230938
GO:0042393	molecular_function	histone binding	1	122	50	22386	0.239316
GO:0050832	biological_process	defense response to fungus	1	122	50	22386	0.239316
GO:0003899	molecular_function	DNA-directed 5'-3' RNA polymerase activity	1	122	52	22386	0.247603
GO:0005730	cellular_component	nucleolus	2	122	179	22386	0.255165
GO:0007049	biological_process	cell cycle	1	122	55	22386	0.259867
GO:0009555	biological_process	pollen development	1	122	56	22386	0.26391
GO:0008233	molecular_function	peptidase activity	3	122	334	22386	0.274292
GO:0004674	molecular_function	protein serine/threonine kinase activity	6	122	805	22386	0.275685
GO:0009534	cellular_component	chloroplast thylakoid	1	122	60	22386	0.279866
GO:0043169	molecular_function	cation binding	1	122	61	22386	0.283801
GO:0005783	cellular_component	endoplasmic reticulum	4	122	495	22386	0.284436
GO:0006631	biological_process	fatty acid metabolic process	1	122	64	22386	0.295479
GO:0006325	biological_process	chromatin organization	1	122	66	22386	0.30316
GO:0071949	molecular_function	FAD binding	1	122	68	22386	0.310757
GO:0051287	molecular_function	NAD binding	1	122	69	22386	0.314524
GO:0016887	molecular_function	ATPase activity	2	122	211	22386	0.319597
GO:0016779	molecular_function	nucleotidyltransferase activity	1	122	71	22386	0.321999
GO:0043161	biological_process	proteasome-mediated ubiquitin-dependent protein catabolic process	1	122	72	22386	0.325705
GO:0003682	molecular_function	chromatin binding	1	122	73	22386	0.329392
GO:0009733	biological_process	response to auxin	1	122	74	22386	0.333059
GO:0045892	biological_process	negative regulation of transcription, DNA-templated	1	122	75	22386	0.336706
GO:0009908	biological_process	flower development	1	122	75	22386	0.336706
GO:0009408	biological_process	response to heat	1	122	75	22386	0.336706
GO:0005789	cellular_component	endoplasmic reticulum membrane	2	122	220	22386	0.337539
GO:0008652	biological_process	cellular amino acid biosynthetic process	1	122	76	22386	0.340333
GO:0004724	molecular_function	magnesium-dependent protein serine/threonine phosphatase activity	1	122	76	22386	0.340333
GO:0004675	molecular_function	transmembrane receptor protein serine/threonine kinase activity	2	122	223	22386	0.34349
GO:0007178	biological_process	transmembrane receptor protein serine/threonine kinase signaling pathway	2	122	224	22386	0.34547
GO:0006260	biological_process	DNA replication	1	122	80	22386	0.354645
GO:0005525	molecular_function	GTP binding	2	122	229	22386	0.355341
GO:0004842	molecular_function	ubiquitin-protein transferase activity	2	122	237	22386	0.371025
GO:0002229	biological_process	defense response to oomycetes	1	122	85	22386	0.372103
GO:0032259	biological_process	methylation	2	122	244	22386	0.384626
GO:0008168	molecular_function	methyltransferase activity	2	122	248	22386	0.392342
GO:0006364	biological_process	rRNA processing	1	122	94	22386	0.402355
GO:0005777	cellular_component	peroxisome	1	122	95	22386	0.405626
GO:0099131	biological_process	ATP hydrolysis coupled ion transmembrane transport	1	122	100	22386	0.421715
GO:0042626	molecular_function	ATPase-coupled transmembrane transporter activity	1	122	102	22386	0.42803
GO:0030001	biological_process	metal ion transport	1	122	103	22386	0.431161
GO:0004722	molecular_function	protein serine/threonine phosphatase activity	1	122	103	22386	0.431161
GO:0005215	molecular_function	transporter activity	1	122	104	22386	0.434275
GO:0046982	molecular_function	protein heterodimerization activity	1	122	105	22386	0.437373
GO:0005694	cellular_component	chromosome	1	122	105	22386	0.437373
GO:0008017	molecular_function	microtubule binding	1	122	108	22386	0.446565
GO:0009570	cellular_component	chloroplast stroma	2	122	277	22386	0.446898
GO:0006351	biological_process	transcription, DNA-templated	1	122	109	22386	0.449596
GO:0004386	molecular_function	helicase activity	1	122	113	22386	0.461555
GO:0030154	biological_process	cell differentiation	1	122	113	22386	0.461555
GO:0046777	biological_process	protein autophosphorylation	1	122	116	22386	0.470355
GO:0000166	molecular_function	nucleotide binding	8	122	1380	22386	0.481006
GO:0016567	biological_process	protein ubiquitination	3	122	477	22386	0.483485
GO:0006952	biological_process	defense response	2	122	302	22386	0.491696
GO:0045454	biological_process	cell redox homeostasis	1	122	125	22386	0.495908
GO:0035556	biological_process	intracellular signal transduction	1	122	126	22386	0.498671
GO:0016787	molecular_function	hydrolase activity	8	122	1403	22386	0.499919
GO:0030247	molecular_function	polysaccharide binding	1	122	127	22386	0.501418
GO:0005737	cellular_component	cytoplasm	10	122	1782	22386	0.509533
GO:0042742	biological_process	defense response to bacterium	1	122	133	22386	0.517593
GO:0045944	biological_process	positive regulation of transcription by RNA polymerase II	1	122	141	22386	0.538353
GO:0043531	molecular_function	ADP binding	2	122	331	22386	0.540745
GO:0051082	molecular_function	unfolded protein binding	1	122	144	22386	0.545907
GO:0003700	molecular_function	DNA-binding transcription factor activity	4	122	714	22386	0.548365
GO:0006457	biological_process	protein folding	1	122	145	22386	0.548398
GO:0003723	molecular_function	RNA binding	4	122	723	22386	0.55833
GO:0005774	cellular_component	vacuolar membrane	1	122	151	22386	0.56306
GO:0016740	molecular_function	transferase activity	9	122	1673	22386	0.565793
GO:0006470	biological_process	protein dephosphorylation	1	122	162	22386	0.588726
GO:0043565	molecular_function	sequence-specific DNA binding	3	122	559	22386	0.590681
GO:0005524	molecular_function	ATP binding	12	122	2298	22386	0.606296
GO:0003676	molecular_function	nucleic acid binding	4	122	770	22386	0.60841
GO:0006508	biological_process	proteolysis	3	122	576	22386	0.611071
GO:0005773	cellular_component	vacuole	1	122	182	22386	0.631619
GO:0009941	cellular_component	chloroplast envelope	1	122	184	22386	0.635656
GO:0061630	molecular_function	ubiquitin protein ligase activity	1	122	184	22386	0.635656
GO:0000139	cellular_component	Golgi membrane	1	122	185	22386	0.637658
GO:0009535	cellular_component	chloroplast thylakoid membrane	1	122	198	22386	0.662713
GO:0007275	biological_process	multicellular organism development	1	122	200	22386	0.666412
GO:0006811	biological_process	ion transport	1	122	206	22386	0.677269
GO:0071555	biological_process	cell wall organization	1	122	230	22386	0.717303
GO:0016757	molecular_function	transferase activity, transferring glycosyl groups	2	122	466	22386	0.724814
GO:0004672	molecular_function	protein kinase activity	6	122	1318	22386	0.730769
GO:0006468	biological_process	protein phosphorylation	6	122	1361	22386	0.758629
GO:0006511	biological_process	ubiquitin-dependent protein catabolic process	1	122	274	22386	0.778331
GO:0005829	cellular_component	cytosol	4	122	968	22386	0.778578
GO:0009506	cellular_component	plasmodesma	1	122	276	22386	0.78077
GO:0046983	molecular_function	protein dimerization activity	1	122	290	22386	0.797116
GO:0009507	cellular_component	chloroplast	4	122	1006	22386	0.803566
GO:0055114	biological_process	oxidation-reduction process	7	122	1661	22386	0.809136
GO:0005509	molecular_function	calcium ion binding	1	122	315	22386	0.823355
GO:0004497	molecular_function	monooxygenase activity	1	122	325	22386	0.832882
GO:0055085	biological_process	transmembrane transport	3	122	831	22386	0.83565
GO:0016705	molecular_function	oxidoreductase activity, acting on paired donors, with incorporation or reduction of molecular oxygen	1	122	359	22386	0.861619
GO:0046872	molecular_function	metal ion binding	7	122	1878	22386	0.895019
GO:0009536	cellular_component	plastid	1	122	413	22386	0.897513
GO:0005506	molecular_function	iron ion binding	1	122	413	22386	0.897513
GO:0005515	molecular_function	protein binding	12	122	3028	22386	0.912812
GO:0020037	molecular_function	heme binding	1	122	538	22386	0.949002
GO:0005794	cellular_component	Golgi apparatus	1	122	562	22386	0.955418
GO:0005576	cellular_component	extracellular region	1	122	580	22386	0.959699
GO:0003824	molecular_function	catalytic activity	2	122	917	22386	0.96259
GO:0016491	molecular_function	oxidoreductase activity	3	122	1235	22386	0.967555

## Sheet: 48 h_GO_significant
GO Id	Function	GO_term	S gene number	TS gene number	B gene number	TB gene number	Pvalue of Fisher's Exact Test
GO:0005515	molecular_function	protein binding	112	550	3315	22395	0.000220674
GO:0045143	biological_process	homologous chromosome segregation	2	550	3	22395	0.00177676
GO:0031848	biological_process	protection from non-homologous end joining at telomere	2	550	4	22395	0.00349567
GO:0106035	biological_process	protein maturation by [4Fe-4S] cluster transfer	2	550	4	22395	0.00349567
GO:0004525	molecular_function	ribonuclease III activity	3	550	13	22395	0.00350612
GO:0004842	molecular_function	ubiquitin-protein transferase activity	12	550	198	22395	0.00373041
GO:0030134	cellular_component	COPII-coated ER to Golgi transport vesicle	3	550	15	22395	0.005378
GO:0016310	biological_process	phosphorylation	20	550	446	22395	0.00751642
GO:0016891	molecular_function	endoribonuclease activity, producing 5'-phosphomonoesters	2	550	7	22395	0.0116493
GO:0051607	biological_process	defense response to virus	2	550	7	22395	0.0116493
GO:0043531	molecular_function	ADP binding	16	550	348	22395	0.012708
GO:0006782	biological_process	protoporphyrinogen IX biosynthetic process	2	550	8	22395	0.0152816
GO:0048015	biological_process	phosphatidylinositol-mediated signaling	2	550	8	22395	0.0152816
GO:0016301	molecular_function	kinase activity	17	550	394	22395	0.0183665
GO:0000785	cellular_component	chromatin	3	550	24	22395	0.0203237
GO:0090501	biological_process	RNA phosphodiester bond hydrolysis	3	550	25	22395	0.0226832
GO:0035312	molecular_function	5'-3' exodeoxyribonuclease activity	2	550	10	22395	0.0237754
GO:0000712	biological_process	resolution of meiotic recombination intermediates	2	550	10	22395	0.0237754
GO:0003684	molecular_function	damaged DNA binding	4	550	45	22395	0.0242411
GO:0010960	biological_process	magnesium ion homeostasis	1	550	1	22395	0.0245591
GO:0008703	molecular_function	5-amino-6-(5-phosphoribosylamino)uracil reductase activity	1	550	1	22395	0.0245591
GO:0042352	biological_process	GDP-L-fucose salvage	1	550	1	22395	0.0245591
GO:0047341	molecular_function	fucose-1-phosphate guanylyltransferase activity	1	550	1	22395	0.0245591
GO:0035247	biological_process	peptidyl-arginine omega-N-methylation	1	550	1	22395	0.0245591
GO:0071585	biological_process	detoxification of cadmium ion	1	550	1	22395	0.0245591
GO:1901255	biological_process	nucleotide-excision repair involved in interstrand cross-link repair	1	550	1	22395	0.0245591
GO:0046321	biological_process	positive regulation of fatty acid oxidation	1	550	1	22395	0.0245591
GO:0009824	molecular_function	AMP dimethylallyltransferase activity	1	550	1	22395	0.0245591
GO:0010291	molecular_function	carotene beta-ring hydroxylase activity	1	550	1	22395	0.0245591
GO:0048024	biological_process	regulation of mRNA splicing, via spliceosome	1	550	1	22395	0.0245591
GO:2001294	biological_process	malonyl-CoA catabolic process	1	550	1	22395	0.0245591
GO:0043487	biological_process	regulation of RNA stability	1	550	1	22395	0.0245591
GO:0048608	biological_process	reproductive structure development	1	550	1	22395	0.0245591
GO:0051214	biological_process	RNA virus induced gene silencing	1	550	1	22395	0.0245591
GO:0032210	biological_process	regulation of telomere maintenance via telomerase	1	550	1	22395	0.0245591
GO:0090306	biological_process	spindle assembly involved in meiosis	1	550	1	22395	0.0245591
GO:0051455	biological_process	attachment of spindle microtubules to kinetochore involved in homologous chromosome segregation	1	550	1	22395	0.0245591
GO:1900049	biological_process	regulation of histone exchange	1	550	1	22395	0.0245591
GO:0071522	molecular_function	ureidoglycine aminohydrolase activity	1	550	1	22395	0.0245591
GO:0010117	biological_process	photoprotection	1	550	1	22395	0.0245591
GO:0004577	molecular_function	N-acetylglucosaminyldiphosphodolichol N-acetylglucosaminyltransferase activity	1	550	1	22395	0.0245591
GO:0034472	biological_process	snRNA 3'-end processing	1	550	1	22395	0.0245591
GO:0005697	cellular_component	telomerase holoenzyme complex	1	550	1	22395	0.0245591
GO:0000703	molecular_function	oxidized pyrimidine nucleobase lesion DNA N-glycosylase activity	1	550	1	22395	0.0245591
GO:0019156	molecular_function	isoamylase activity	1	550	1	22395	0.0245591
GO:0033176	cellular_component	proton-transporting V-type ATPase complex	1	550	1	22395	0.0245591
GO:0044778	biological_process	meiotic DNA integrity checkpoint	1	550	1	22395	0.0245591
GO:0001162	molecular_function	RNA polymerase II intronic transcription regulatory region sequence-specific DNA binding	1	550	1	22395	0.0245591
GO:0008690	molecular_function	3-deoxy-manno-octulosonate cytidylyltransferase activity	1	550	1	22395	0.0245591
GO:0030093	cellular_component	chloroplast photosystem I	1	550	1	22395	0.0245591
GO:0070034	molecular_function	telomerase RNA binding	1	550	1	22395	0.0245591
GO:0051750	molecular_function	delta3,5-delta2,4-dienoyl-CoA isomerase activity	1	550	1	22395	0.0245591
GO:0050201	molecular_function	fucokinase activity	1	550	1	22395	0.0245591
GO:0000075	biological_process	cell cycle checkpoint	1	550	1	22395	0.0245591
GO:0090549	biological_process	response to carbon starvation	1	550	1	22395	0.0245591
GO:0009662	biological_process	etioplast organization	1	550	1	22395	0.0245591
GO:0035241	molecular_function	protein-arginine omega-N monomethyltransferase activity	1	550	1	22395	0.0245591
GO:0055121	biological_process	response to high fluence blue light stimulus by blue high-fluence system	1	550	1	22395	0.0245591
GO:0043130	molecular_function	ubiquitin binding	3	550	26	22395	0.0251851
GO:0003887	molecular_function	DNA-directed DNA polymerase activity	3	550	26	22395	0.0251851
GO:0006261	biological_process	DNA-dependent DNA replication	3	550	26	22395	0.0251851
GO:0016567	biological_process	protein ubiquitination	16	550	383	22395	0.0281649
GO:0009368	cellular_component	endopeptidase Clp complex	2	550	11	22395	0.0285926
GO:0006303	biological_process	double-strand break repair via nonhomologous end joining	2	550	11	22395	0.0285926
GO:0004540	molecular_function	ribonuclease activity	2	550	11	22395	0.0285926
GO:0006418	biological_process	tRNA aminoacylation for protein translation	4	550	48	22395	0.0299059
GO:0016874	molecular_function	ligase activity	5	550	71	22395	0.0303616
GO:0071897	biological_process	DNA biosynthetic process	3	550	28	22395	0.0306152
GO:0002161	molecular_function	aminoacyl-tRNA editing activity	2	550	12	22395	0.0337618
GO:0004812	molecular_function	aminoacyl-tRNA ligase activity	4	550	52	22395	0.0385781
GO:0106074	biological_process	aminoacyl-tRNA metabolism involved in translational fidelity	2	550	13	22395	0.0392628
GO:0008865	molecular_function	fructokinase activity	2	550	14	22395	0.0450764
GO:0006515	biological_process	protein quality control for misfolded or incompletely synthesized proteins	2	550	14	22395	0.0450764
GO:0006779	biological_process	porphyrin-containing compound biosynthetic process	2	550	14	22395	0.0450764
GO:0080008	cellular_component	Cul4-RING E3 ubiquitin ligase complex	2	550	14	22395	0.0450764
GO:0007064	biological_process	mitotic sister chromatid cohesion	2	550	14	22395	0.0450764
GO:0003756	molecular_function	protein disulfide isomerase activity	2	550	14	22395	0.0450764
GO:0055073	biological_process	cadmium ion homeostasis	1	550	2	22395	0.048516
GO:0010777	biological_process	meiotic mismatch repair involved in reciprocal meiotic recombination	1	550	2	22395	0.048516
GO:0006226	biological_process	dUMP biosynthetic process	1	550	2	22395	0.048516
GO:0042586	molecular_function	peptide deformylase activity	1	550	2	22395	0.048516
GO:0006436	biological_process	tryptophanyl-tRNA aminoacylation	1	550	2	22395	0.048516
GO:0010599	biological_process	production of lsiRNA involved in RNA interference	1	550	2	22395	0.048516
GO:0031365	biological_process	N-terminal protein amino acid modification	1	550	2	22395	0.048516
GO:0090143	biological_process	nucleoid organization	1	550	2	22395	0.048516
GO:0016480	biological_process	negative regulation of transcription by RNA polymerase III	1	550	2	22395	0.048516
GO:0043686	biological_process	co-translational protein modification	1	550	2	22395	0.048516
GO:1905499	biological_process	trichome papilla formation	1	550	2	22395	0.048516
GO:0004830	molecular_function	tryptophan-tRNA ligase activity	1	550	2	22395	0.048516
GO:0050307	molecular_function	sucrose-phosphate phosphatase activity	1	550	2	22395	0.048516
GO:0006296	biological_process	nucleotide-excision repair, DNA incision, 5'-to lesion	1	550	2	22395	0.048516
GO:0050080	molecular_function	malonyl-CoA decarboxylase activity	1	550	2	22395	0.048516
GO:0000972	biological_process	transcription-dependent tethering of RNA polymerase II gene DNA at nuclear periphery	1	550	2	22395	0.048516
GO:0016303	molecular_function	1-phosphatidylinositol-3-kinase activity	1	550	2	22395	0.048516
GO:0000012	biological_process	single strand break repair	1	550	2	22395	0.048516
GO:0032469	biological_process	endoplasmic reticulum calcium ion homeostasis	1	550	2	22395	0.048516
GO:0000110	cellular_component	nucleotide-excision repair factor 1 complex	1	550	2	22395	0.048516
GO:0010021	biological_process	amylopectin biosynthetic process	1	550	2	22395	0.048516
GO:0001032	molecular_function	RNA polymerase III type 3 promoter DNA binding	1	550	2	22395	0.048516
GO:0010032	biological_process	meiotic chromosome condensation	1	550	2	22395	0.048516
GO:0019353	biological_process	protoporphyrinogen IX biosynthetic process from glutamate	1	550	2	22395	0.048516
GO:0005262	molecular_function	calcium channel activity	1	550	2	22395	0.048516
GO:0001030	molecular_function	RNA polymerase III type 1 promoter DNA binding	1	550	2	22395	0.048516
GO:0010383	biological_process	cell wall polysaccharide metabolic process	1	550	2	22395	0.048516
GO:0002953	molecular_function	5'-deoxynucleotidase activity	1	550	2	22395	0.048516
GO:0043073	cellular_component	germ cell nucleus	1	550	2	22395	0.048516
GO:0010139	biological_process	pyrimidine deoxyribonucleotide salvage	1	550	2	22395	0.048516
GO:0018206	biological_process	peptidyl-methionine modification	1	550	2	22395	0.048516
GO:0051754	biological_process	meiotic sister chromatid cohesion, centromeric	1	550	2	22395	0.048516
GO:0001031	molecular_function	RNA polymerase III type 2 promoter DNA binding	1	550	2	22395	0.048516
GO:0031462	cellular_component	Cul2-RING ubiquitin ligase complex	1	550	2	22395	0.048516
GO:0008835	molecular_function	diaminohydroxyphosphoribosylaminopyrimidine deaminase activity	1	550	2	22395	0.048516
GO:0019877	biological_process	diaminopimelate biosynthetic process	1	550	2	22395	0.048516
GO:0140078	molecular_function	class I DNA-(apurinic or apyrimidinic site) endonuclease activity	1	550	2	22395	0.048516
GO:0004853	molecular_function	uroporphyrinogen decarboxylase activity	1	550	2	22395	0.048516
GO:0031467	cellular_component	Cul7-RING ubiquitin ligase complex	1	550	2	22395	0.048516
GO:0000994	molecular_function	RNA polymerase III core binding	1	550	2	22395	0.048516
GO:0031146	biological_process	SCF-dependent proteasomal ubiquitin-dependent protein catabolic process	4	550	56	22395	0.0485412
GO:0015267	molecular_function	channel activity	3	550	34	22395	0.0502472
GO:0051117	molecular_function	ATPase binding	2	550	15	22395	0.0511838
GO:0010374	biological_process	stomatal complex development	2	550	15	22395	0.0511838
GO:0000784	cellular_component	nuclear chromosome, telomeric region	2	550	15	22395	0.0511838
GO:0006888	biological_process	endoplasmic reticulum to Golgi vesicle-mediated transport	5	550	83	22395	0.053561
GO:0005741	cellular_component	mitochondrial outer membrane	2	550	16	22395	0.0575673
GO:0005249	molecular_function	voltage-gated potassium channel activity	2	550	16	22395	0.0575673
GO:0006265	biological_process	DNA topological change	2	550	16	22395	0.0575673
GO:0036297	biological_process	interstrand cross-link repair	2	550	17	22395	0.0642096
GO:0003729	molecular_function	mRNA binding	7	550	146	22395	0.0689931
GO:0000155	molecular_function	phosphorelay sensor kinase activity	2	550	18	22395	0.0710942
GO:0015095	molecular_function	magnesium ion transmembrane transporter activity	2	550	18	22395	0.0710942
GO:1903830	biological_process	magnesium ion transmembrane transport	2	550	18	22395	0.0710942
GO:0046621	biological_process	negative regulation of organ growth	1	550	3	22395	0.0718857
GO:0046901	biological_process	tetrahydrofolylpolyglutamate biosynthetic process	1	550	3	22395	0.0718857
GO:0009001	molecular_function	serine O-acetyltransferase activity	1	550	3	22395	0.0718857
GO:0042335	biological_process	cuticle development	1	550	3	22395	0.0718857
GO:0032959	biological_process	inositol trisphosphate biosynthetic process	1	550	3	22395	0.0718857
GO:0005655	cellular_component	nucleolar ribonuclease P complex	1	550	3	22395	0.0718857
GO:0047493	molecular_function	ceramide cholinephosphotransferase activity	1	550	3	22395	0.0718857
GO:0006429	biological_process	leucyl-tRNA aminoacylation	1	550	3	22395	0.0718857
GO:0000326	cellular_component	protein storage vacuole	1	550	3	22395	0.0718857
GO:0045140	molecular_function	inositol phosphoceramide synthase activity	1	550	3	22395	0.0718857
GO:0016180	biological_process	snRNA processing	1	550	3	22395	0.0718857
GO:0006424	biological_process	glutamyl-tRNA aminoacylation	1	550	3	22395	0.0718857
GO:0000349	biological_process	generation of catalytic spliceosome for first transesterification step	1	550	3	22395	0.0718857
GO:0031463	cellular_component	Cul3-RING ubiquitin ligase complex	1	550	3	22395	0.0718857
GO:0043007	biological_process	maintenance of rDNA	1	550	3	22395	0.0718857
GO:0072686	cellular_component	mitotic spindle	1	550	3	22395	0.0718857
GO:0000172	cellular_component	ribonuclease MRP complex	1	550	3	22395	0.0718857
GO:0032039	cellular_component	integrator complex	1	550	3	22395	0.0718857
GO:0052381	molecular_function	tRNA dimethylallyltransferase activity	1	550	3	22395	0.0718857
GO:0030896	cellular_component	checkpoint clamp complex	1	550	3	22395	0.0718857
GO:0006438	biological_process	valyl-tRNA aminoacylation	1	550	3	22395	0.0718857
GO:0043541	cellular_component	UDP-N-acetylglucosamine transferase complex	1	550	3	22395	0.0718857
GO:0010731	biological_process	protein glutathionylation	1	550	3	22395	0.0718857
GO:0006085	biological_process	acetyl-CoA biosynthetic process	1	550	3	22395	0.0718857
GO:0009922	molecular_function	fatty acid elongase activity	1	550	3	22395	0.0718857
GO:0036503	biological_process	ERAD pathway	1	550	3	22395	0.0718857
GO:0004823	molecular_function	leucine-tRNA ligase activity	1	550	3	22395	0.0718857
GO:0000506	cellular_component	glycosylphosphatidylinositol-N-acetylglucosaminyltransferase (GPI-GnT) complex	1	550	3	22395	0.0718857
GO:0004473	molecular_function	malate dehydrogenase (decarboxylating) (NADP+) activity	1	550	3	22395	0.0718857
GO:0010050	biological_process	vegetative phase change	1	550	3	22395	0.0718857
GO:0009532	cellular_component	plastid stroma	1	550	3	22395	0.0718857
GO:0004832	molecular_function	valine-tRNA ligase activity	1	550	3	22395	0.0718857
GO:0004818	molecular_function	glutamate-tRNA ligase activity	1	550	3	22395	0.0718857
GO:0004109	molecular_function	coproporphyrinogen oxidase activity	1	550	3	22395	0.0718857
GO:0035308	biological_process	negative regulation of protein dephosphorylation	1	550	3	22395	0.0718857
GO:0051209	biological_process	release of sequestered calcium ion into cytosol	1	550	3	22395	0.0718857
GO:0004326	molecular_function	tetrahydrofolylpolyglutamate synthase activity	1	550	3	22395	0.0718857
GO:0004449	molecular_function	isocitrate dehydrogenase (NAD+) activity	1	550	3	22395	0.0718857
GO:0009616	biological_process	virus induced gene silencing	1	550	3	22395	0.0718857
GO:0033188	molecular_function	sphingomyelin synthase activity	1	550	3	22395	0.0718857
GO:0008839	molecular_function	4-hydroxy-tetrahydrodipicolinate reductase	1	550	3	22395	0.0718857
GO:0045943	biological_process	positive regulation of transcription by RNA polymerase I	1	550	3	22395	0.0718857
GO:0017057	molecular_function	6-phosphogluconolactonase activity	1	550	3	22395	0.0718857
GO:0031081	biological_process	nuclear pore distribution	1	550	3	22395	0.0718857
GO:0030041	biological_process	actin filament polymerization	1	550	3	22395	0.0718857
GO:0030941	molecular_function	chloroplast targeting sequence binding	1	550	3	22395	0.0718857
GO:0043224	cellular_component	nuclear SCF ubiquitin ligase complex	1	550	3	22395	0.0718857
GO:0009314	biological_process	response to radiation	1	550	3	22395	0.0718857
GO:0016772	molecular_function	transferase activity, transferring phosphorus-containing groups	2	550	19	22395	0.0782052
GO:0003951	molecular_function	NAD+ kinase activity	2	550	19	22395	0.0782052
GO:0098656	biological_process	anion transmembrane transport	2	550	20	22395	0.0855275
GO:0000325	cellular_component	plant-type vacuole	2	550	20	22395	0.0855275
GO:0090502	biological_process	RNA phosphodiester bond hydrolysis, endonucleolytic	6	550	125	22395	0.0880157
GO:0034220	biological_process	ion transmembrane transport	3	550	43	22395	0.0884121
GO:0015629	cellular_component	actin cytoskeleton	2	550	21	22395	0.0930464
GO:0070402	molecular_function	NADPH binding	1	550	4	22395	0.0946823
GO:0005977	biological_process	glycogen metabolic process	1	550	4	22395	0.0946823
GO:0006353	biological_process	DNA-templated transcription, termination	1	550	4	22395	0.0946823
GO:0005782	cellular_component	peroxisomal matrix	1	550	4	22395	0.0946823
GO:0042761	biological_process	very long-chain fatty acid biosynthetic process	1	550	4	22395	0.0946823
GO:0004560	molecular_function	alpha-L-fucosidase activity	1	550	4	22395	0.0946823
GO:0051938	biological_process	L-glutamate import	1	550	4	22395	0.0946823
GO:1904263	biological_process	positive regulation of TORC1 signaling	1	550	4	22395	0.0946823
GO:0032587	cellular_component	ruffle membrane	1	550	4	22395	0.0946823
GO:0031380	cellular_component	nuclear RNA-directed RNA polymerase complex	1	550	4	22395	0.0946823
GO:0031573	biological_process	intra-S DNA damage checkpoint	1	550	4	22395	0.0946823
GO:0031415	cellular_component	NatA complex	1	550	4	22395	0.0946823
GO:0047196	molecular_function	long-chain-alcohol O-fatty-acyltransferase activity	1	550	4	22395	0.0946823
GO:0004140	molecular_function	dephospho-CoA kinase activity	1	550	4	22395	0.0946823
GO:0004435	molecular_function	phosphatidylinositol phospholipase C activity	1	550	4	22395	0.0946823
GO:0071006	cellular_component	U2-type catalytic step 1 spliceosome	1	550	4	22395	0.0946823
GO:0070461	cellular_component	SAGA-type complex	1	550	4	22395	0.0946823
GO:0010492	biological_process	maintenance of shoot apical meristem identity	1	550	4	22395	0.0946823
GO:0036092	biological_process	phosphatidylinositol-3-phosphate biosynthetic process	1	550	4	22395	0.0946823
GO:0032456	biological_process	endocytic recycling	1	550	4	22395	0.0946823
GO:1900027	biological_process	regulation of ruffle assembly	1	550	4	22395	0.0946823
GO:0061700	cellular_component	GATOR2 complex	1	550	4	22395	0.0946823
GO:0009051	biological_process	pentose-phosphate shunt, oxidative branch	1	550	4	22395	0.0946823
GO:1904667	biological_process	negative regulation of ubiquitin protein ligase activity	1	550	4	22395	0.0946823
GO:0071786	biological_process	endoplasmic reticulum tubular network organization	1	550	4	22395	0.0946823
GO:0006376	biological_process	mRNA splice site selection	1	550	4	22395	0.0946823
GO:0055070	biological_process	copper ion homeostasis	1	550	4	22395	0.0946823
GO:0000938	cellular_component	GARP complex	1	550	4	22395	0.0946823
GO:0000427	cellular_component	plastid-encoded plastid RNA polymerase complex	1	550	4	22395	0.0946823
GO:0007076	biological_process	mitotic chromosome condensation	1	550	4	22395	0.0946823
GO:0070588	biological_process	calcium ion transmembrane transport	2	550	22	22395	0.100748
GO:0017056	molecular_function	structural constituent of nuclear pore	2	550	22	22395	0.100748
GO:0005783	cellular_component	endoplasmic reticulum	14	550	390	22395	0.102137
GO:0001056	molecular_function	RNA polymerase III activity	2	550	23	22395	0.108619
GO:0030148	biological_process	sphingolipid biosynthetic process	2	550	23	22395	0.108619
GO:0005666	cellular_component	RNA polymerase III complex	2	550	23	22395	0.108619
GO:0035091	molecular_function	phosphatidylinositol binding	2	550	24	22395	0.116645
GO:0006479	biological_process	protein methylation	2	550	24	22395	0.116645
GO:0004176	molecular_function	ATP-dependent peptidase activity	2	550	24	22395	0.116645
GO:0070919	biological_process	production of siRNA involved in chromatin silencing by small RNA	1	550	5	22395	0.11692
GO:0015994	biological_process	chlorophyll metabolic process	1	550	5	22395	0.11692
GO:0009538	cellular_component	photosystem I reaction center	1	550	5	22395	0.11692
GO:0005986	biological_process	sucrose biosynthetic process	1	550	5	22395	0.11692
GO:0042645	cellular_component	mitochondrial nucleoid	1	550	5	22395	0.11692
GO:0019788	molecular_function	NEDD8 transferase activity	1	550	5	22395	0.11692
GO:0006264	biological_process	mitochondrial DNA replication	1	550	5	22395	0.11692
GO:0042594	biological_process	response to starvation	1	550	5	22395	0.11692
GO:0010091	biological_process	trichome branching	1	550	5	22395	0.11692
GO:0006285	biological_process	base-excision repair, AP site formation	1	550	5	22395	0.11692
GO:0010216	biological_process	maintenance of DNA methylation	1	550	5	22395	0.11692
GO:0033314	biological_process	mitotic DNA replication checkpoint	1	550	5	22395	0.11692
GO:0006497	biological_process	protein lipidation	1	550	5	22395	0.11692
GO:0006665	biological_process	sphingolipid metabolic process	1	550	5	22395	0.11692
GO:0007281	biological_process	germ cell development	1	550	5	22395	0.11692
GO:0019905	molecular_function	syntaxin binding	1	550	5	22395	0.11692
GO:0046513	biological_process	ceramide biosynthetic process	1	550	5	22395	0.11692
GO:0005244	molecular_function	voltage-gated ion channel activity	1	550	5	22395	0.11692
GO:0034657	cellular_component	GID complex	1	550	5	22395	0.11692
GO:0032784	biological_process	regulation of DNA-templated transcription, elongation	1	550	5	22395	0.11692
GO:0005849	cellular_component	mRNA cleavage factor complex	1	550	5	22395	0.11692
GO:0006228	biological_process	UTP biosynthetic process	1	550	5	22395	0.11692
GO:0018279	biological_process	protein N-linked glycosylation via asparagine	1	550	5	22395	0.11692
GO:0007142	biological_process	male meiosis II	1	550	5	22395	0.11692
GO:0008276	molecular_function	protein methyltransferase activity	1	550	5	22395	0.11692
GO:0015108	molecular_function	chloride transmembrane transporter activity	1	550	5	22395	0.11692
GO:0018022	biological_process	peptidyl-lysine methylation	1	550	5	22395	0.11692
GO:0005987	biological_process	sucrose catabolic process	1	550	5	22395	0.11692
GO:0080025	molecular_function	phosphatidylinositol-3,5-bisphosphate binding	1	550	5	22395	0.11692
GO:0003860	molecular_function	3-hydroxyisobutyryl-CoA hydrolase activity	1	550	5	22395	0.11692
GO:1900458	biological_process	negative regulation of brassinosteroid mediated signaling pathway	1	550	5	22395	0.11692
GO:0043625	cellular_component	delta DNA polymerase complex	1	550	5	22395	0.11692
GO:0080022	biological_process	primary root development	1	550	5	22395	0.11692
GO:0006383	biological_process	transcription by RNA polymerase III	2	550	26	22395	0.133119
GO:0034599	biological_process	cellular response to oxidative stress	2	550	26	22395	0.133119
GO:0000165	biological_process	MAPK cascade	2	550	26	22395	0.133119
GO:0006396	biological_process	RNA processing	4	550	80	22395	0.133928
GO:0009451	biological_process	RNA modification	7	550	173	22395	0.134804
GO:0031047	biological_process	gene silencing by RNA	3	550	52	22395	0.13537
GO:0016075	biological_process	rRNA catabolic process	1	550	6	22395	0.138612
GO:0097602	molecular_function	cullin family protein binding	1	550	6	22395	0.138612
GO:0000077	biological_process	DNA damage checkpoint	1	550	6	22395	0.138612
GO:0009360	cellular_component	DNA polymerase III complex	1	550	6	22395	0.138612
GO:0016471	cellular_component	vacuolar proton-transporting V-type ATPase complex	1	550	6	22395	0.138612
GO:0009556	biological_process	microsporogenesis	1	550	6	22395	0.138612
GO:0032266	molecular_function	phosphatidylinositol-3-phosphate binding	1	550	6	22395	0.138612
GO:0007035	biological_process	vacuolar acidification	1	550	6	22395	0.138612
GO:0000014	molecular_function	single-stranded DNA endodeoxyribonuclease activity	1	550	6	22395	0.138612
GO:0045017	biological_process	glycerolipid biosynthetic process	1	550	6	22395	0.138612
GO:0009944	biological_process	polarity specification of adaxial/abaxial axis	1	550	6	22395	0.138612
GO:0034765	biological_process	regulation of ion transmembrane transport	1	550	6	22395	0.138612
GO:0051740	molecular_function	ethylene binding	1	550	6	22395	0.138612
GO:0016123	biological_process	xanthophyll biosynthetic process	1	550	6	22395	0.138612
GO:0015937	biological_process	coenzyme A biosynthetic process	1	550	6	22395	0.138612
GO:0006183	biological_process	GTP biosynthetic process	1	550	6	22395	0.138612
GO:0003968	molecular_function	RNA-directed 5'-3' RNA polymerase activity	1	550	6	22395	0.138612
GO:0031307	cellular_component	integral component of mitochondrial outer membrane	1	550	6	22395	0.138612
GO:0004526	molecular_function	ribonuclease P activity	1	550	6	22395	0.138612
GO:0010025	biological_process	wax biosynthetic process	1	550	6	22395	0.138612
GO:0004550	molecular_function	nucleoside diphosphate kinase activity	1	550	6	22395	0.138612
GO:0045037	biological_process	protein import into chloroplast stroma	1	550	6	22395	0.138612
GO:0000794	cellular_component	condensed nuclear chromosome	1	550	6	22395	0.138612
GO:0042162	molecular_function	telomeric DNA binding	1	550	6	22395	0.138612
GO:0009251	biological_process	glucan catabolic process	1	550	6	22395	0.138612
GO:0043021	molecular_function	ribonucleoprotein complex binding	1	550	6	22395	0.138612
GO:0051315	biological_process	attachment of mitotic spindle microtubules to kinetochore	1	550	6	22395	0.138612
GO:0001172	biological_process	transcription, RNA-templated	1	550	6	22395	0.138612
GO:0047746	molecular_function	chlorophyllase activity	1	550	6	22395	0.138612
GO:0006165	biological_process	nucleoside diphosphate phosphorylation	1	550	6	22395	0.138612
GO:0019104	molecular_function	DNA N-glycosylase activity	1	550	6	22395	0.138612
GO:0010052	biological_process	guard cell differentiation	1	550	6	22395	0.138612
GO:0052634	molecular_function	C-19 gibberellin 2-beta-dioxygenase activity	1	550	6	22395	0.138612
GO:0030833	biological_process	regulation of actin filament polymerization	1	550	6	22395	0.138612
GO:0071456	biological_process	cellular response to hypoxia	1	550	6	22395	0.138612
GO:0038199	molecular_function	ethylene receptor activity	1	550	6	22395	0.138612
GO:0017176	molecular_function	phosphatidylinositol N-acetylglucosaminyltransferase activity	1	550	6	22395	0.138612
GO:0030176	cellular_component	integral component of endoplasmic reticulum membrane	2	550	27	22395	0.141542
GO:0006913	biological_process	nucleocytoplasmic transport	2	550	27	22395	0.141542
GO:0005635	cellular_component	nuclear envelope	2	550	27	22395	0.141542
GO:0008081	molecular_function	phosphoric diester hydrolase activity	2	550	27	22395	0.141542
GO:0000302	biological_process	response to reactive oxygen species	2	550	27	22395	0.141542
GO:0006281	biological_process	DNA repair	7	550	177	22395	0.146537
GO:0016226	biological_process	iron-sulfur cluster assembly	2	550	28	22395	0.150074
GO:0007030	biological_process	Golgi organization	2	550	28	22395	0.150074
GO:0051536	molecular_function	iron-sulfur cluster binding	4	550	85	22395	0.156512
GO:0019005	cellular_component	SCF ubiquitin ligase complex	3	550	56	22395	0.158487
GO:0010267	biological_process	production of ta-siRNAs involved in RNA interference	1	550	7	22395	0.159773
GO:0006102	biological_process	isocitrate metabolic process	1	550	7	22395	0.159773
GO:0051026	biological_process	chiasma assembly	1	550	7	22395	0.159773
GO:0009396	biological_process	folic acid-containing compound biosynthetic process	1	550	7	22395	0.159773
GO:0008469	molecular_function	histone-arginine N-methyltransferase activity	1	550	7	22395	0.159773
GO:0035242	molecular_function	protein-arginine omega-N asymmetric methyltransferase activity	1	550	7	22395	0.159773
GO:0003917	molecular_function	DNA topoisomerase type I activity	1	550	7	22395	0.159773
GO:0098789	biological_process	pre-mRNA cleavage required for polyadenylation	1	550	7	22395	0.159773
GO:0008080	molecular_function	N-acetyltransferase activity	1	550	7	22395	0.159773
GO:0031124	biological_process	mRNA 3'-end processing	1	550	7	22395	0.159773
GO:0055038	cellular_component	recycling endosome membrane	1	550	7	22395	0.159773
GO:0034969	biological_process	histone arginine methylation	1	550	7	22395	0.159773
GO:0003918	molecular_function	DNA topoisomerase type II (ATP-hydrolyzing) activity	1	550	7	22395	0.159773
GO:0006342	biological_process	chromatin silencing	1	550	7	22395	0.159773
GO:0031080	cellular_component	nuclear pore outer ring	1	550	7	22395	0.159773
GO:0019867	cellular_component	outer membrane	1	550	7	22395	0.159773
GO:0090114	biological_process	COPII-coated vesicle budding	1	550	7	22395	0.159773
GO:0019919	biological_process	peptidyl-arginine methylation, to asymmetrical-dimethyl arginine	1	550	7	22395	0.159773
GO:0080019	molecular_function	fatty-acyl-CoA reductase (alcohol-forming) activity	1	550	7	22395	0.159773
GO:0102965	molecular_function	alcohol-forming fatty acyl-CoA reductase activity	1	550	7	22395	0.159773
GO:0048868	biological_process	pollen tube development	1	550	7	22395	0.159773
GO:0004579	molecular_function	dolichyl-diphosphooligosaccharide-protein glycotransferase activity	1	550	7	22395	0.159773
GO:0006260	biological_process	DNA replication	4	550	86	22395	0.16119
GO:0000977	molecular_function	RNA polymerase II regulatory region sequence-specific DNA binding	3	550	57	22395	0.164446
GO:0007165	biological_process	signal transduction	5	550	118	22395	0.165168
GO:0006397	biological_process	mRNA processing	4	550	87	22395	0.165919
GO:0005216	molecular_function	ion channel activity	2	550	30	22395	0.167428
GO:0046854	biological_process	phosphatidylinositol phosphorylation	2	550	30	22395	0.167428
GO:0046835	biological_process	carbohydrate phosphorylation	2	550	30	22395	0.167428
GO:0061630	molecular_function	ubiquitin protein ligase activity	5	550	119	22395	0.169197
GO:0046873	molecular_function	metal ion transmembrane transporter activity	2	550	31	22395	0.176229
GO:0019898	cellular_component	extrinsic component of membrane	2	550	31	22395	0.176229
GO:1990904	cellular_component	ribonucleoprotein complex	4	550	90	22395	0.180392
GO:0005528	molecular_function	FK506 binding	1	550	8	22395	0.180415
GO:0004143	molecular_function	diacylglycerol kinase activity	1	550	8	22395	0.180415
GO:0005313	molecular_function	L-glutamate transmembrane transporter activity	1	550	8	22395	0.180415
GO:0004144	molecular_function	diacylglycerol O-acyltransferase activity	1	550	8	22395	0.180415
GO:0006090	biological_process	pyruvate metabolic process	1	550	8	22395	0.180415
GO:0008409	molecular_function	5'-3' exonuclease activity	1	550	8	22395	0.180415
GO:0033926	molecular_function	glycopeptide alpha-N-acetylgalactosaminidase activity	1	550	8	22395	0.180415
GO:0035196	biological_process	production of miRNAs involved in gene silencing by miRNA	1	550	8	22395	0.180415
GO:0090110	biological_process	COPII-coated vesicle cargo loading	1	550	8	22395	0.180415
GO:0006488	biological_process	dolichol-linked oligosaccharide biosynthetic process	1	550	8	22395	0.180415
GO:0032588	cellular_component	trans-Golgi network membrane	1	550	8	22395	0.180415
GO:0015813	biological_process	L-glutamate transmembrane transport	1	550	8	22395	0.180415
GO:0016308	molecular_function	1-phosphatidylinositol-4-phosphate 5-kinase activity	1	550	8	22395	0.180415
GO:0004470	molecular_function	malic enzyme activity	1	550	8	22395	0.180415
GO:0010099	biological_process	regulation of photomorphogenesis	1	550	8	22395	0.180415
GO:0019200	molecular_function	carbohydrate kinase activity	1	550	8	22395	0.180415
GO:0004575	molecular_function	sucrose alpha-glucosidase activity	1	550	8	22395	0.180415
GO:0003906	molecular_function	DNA-(apurinic or apyrimidinic site) endonuclease activity	1	550	8	22395	0.180415
GO:0070973	biological_process	protein localization to endoplasmic reticulum exit site	1	550	8	22395	0.180415
GO:0004471	molecular_function	malate dehydrogenase (decarboxylating) (NAD+) activity	1	550	8	22395	0.180415
GO:0008250	cellular_component	oligosaccharyltransferase complex	1	550	8	22395	0.180415
GO:0019158	molecular_function	mannokinase activity	1	550	8	22395	0.180415
GO:0007205	biological_process	protein kinase C-activating G protein-coupled receptor signaling pathway	1	550	8	22395	0.180415
GO:0009725	biological_process	response to hormone	2	550	32	22395	0.1851
GO:0006284	biological_process	base-excision repair	2	550	33	22395	0.194033
GO:0006289	biological_process	nucleotide-excision repair	2	550	33	22395	0.194033
GO:0006357	biological_process	regulation of transcription by RNA polymerase II	3	550	62	22395	0.195159
GO:0042626	molecular_function	ATPase-coupled transmembrane transporter activity	4	550	93	22395	0.195268
GO:0099131	biological_process	ATP hydrolysis coupled ion transmembrane transport	4	550	93	22395	0.195268
GO:0016584	biological_process	nucleosome positioning	1	550	9	22395	0.20055
GO:0005267	molecular_function	potassium channel activity	1	550	9	22395	0.20055
GO:0033617	biological_process	mitochondrial respiratory chain complex IV assembly	1	550	9	22395	0.20055
GO:0090447	molecular_function	glycerol-3-phosphate 2-O-acyltransferase activity	1	550	9	22395	0.20055
GO:0034314	biological_process	Arp2/3 complex-mediated actin nucleation	1	550	9	22395	0.20055
GO:0045087	biological_process	innate immune response	1	550	9	22395	0.20055
GO:0051096	biological_process	positive regulation of helicase activity	1	550	9	22395	0.20055
GO:0009626	biological_process	plant-type hypersensitive response	1	550	9	22395	0.20055
GO:0019432	biological_process	triglyceride biosynthetic process	1	550	9	22395	0.20055
GO:0030658	cellular_component	transport vesicle membrane	1	550	9	22395	0.20055
GO:0007029	biological_process	endoplasmic reticulum organization	1	550	9	22395	0.20055
GO:0004340	molecular_function	glucokinase activity	1	550	9	22395	0.20055
GO:0008106	molecular_function	alcohol dehydrogenase (NADP+) activity	1	550	9	22395	0.20055
GO:0009295	cellular_component	nucleoid	1	550	9	22395	0.20055
GO:1903401	biological_process	L-lysine transmembrane transport	1	550	9	22395	0.20055
GO:0034045	cellular_component	phagophore assembly site membrane	1	550	9	22395	0.20055
GO:0007004	biological_process	telomere maintenance via telomerase	1	550	9	22395	0.20055
GO:0015189	molecular_function	L-lysine transmembrane transporter activity	1	550	9	22395	0.20055
GO:0004032	molecular_function	alditol:NADP+ 1-oxidoreductase activity	1	550	9	22395	0.20055
GO:0008180	cellular_component	COP9 signalosome	1	550	9	22395	0.20055
GO:0015301	molecular_function	anion:anion antiporter activity	1	550	9	22395	0.20055
GO:0009639	biological_process	response to red or far red light	1	550	9	22395	0.20055
GO:0007129	biological_process	synapsis	1	550	9	22395	0.20055
GO:0008278	cellular_component	cohesin complex	1	550	9	22395	0.20055
GO:0005885	cellular_component	Arp2/3 protein complex	1	550	9	22395	0.20055
GO:0045487	biological_process	gibberellin catabolic process	1	550	9	22395	0.20055
GO:0000338	biological_process	protein deneddylation	1	550	9	22395	0.20055
GO:0006811	biological_process	ion transport	6	550	163	22395	0.212811
GO:0009089	biological_process	lysine biosynthetic process via diaminopimelate	1	550	10	22395	0.220192
GO:0031461	cellular_component	cullin-RING ubiquitin ligase complex	1	550	10	22395	0.220192
GO:0031359	cellular_component	integral component of chloroplast outer membrane	1	550	10	22395	0.220192
GO:0003916	molecular_function	DNA topoisomerase activity	1	550	10	22395	0.220192
GO:0030036	biological_process	actin cytoskeleton organization	1	550	10	22395	0.220192
GO:0000974	cellular_component	Prp19 complex	1	550	10	22395	0.220192
GO:0017004	biological_process	cytochrome complex assembly	1	550	10	22395	0.220192
GO:0035861	cellular_component	site of double-strand break	1	550	10	22395	0.220192
GO:1903507	biological_process	negative regulation of nucleic acid-templated transcription	1	550	10	22395	0.220192
GO:0045116	biological_process	protein neddylation	1	550	10	22395	0.220192
GO:0008271	molecular_function	secondary active sulfate transmembrane transporter activity	1	550	10	22395	0.220192
GO:0006241	biological_process	CTP biosynthetic process	1	550	10	22395	0.220192
GO:0005536	molecular_function	glucose binding	1	550	10	22395	0.220192
GO:0001678	biological_process	cellular glucose homeostasis	1	550	10	22395	0.220192
GO:0004396	molecular_function	hexokinase activity	1	550	10	22395	0.220192
GO:0005247	molecular_function	voltage-gated chloride channel activity	1	550	10	22395	0.220192
GO:0030261	biological_process	chromosome condensation	1	550	10	22395	0.220192
GO:0047372	molecular_function	acylglycerol lipase activity	1	550	10	22395	0.220192
GO:0042793	biological_process	plastid transcription	1	550	10	22395	0.220192
GO:0009646	biological_process	response to absence of light	1	550	10	22395	0.220192
GO:0003690	molecular_function	double-stranded DNA binding	3	550	68	22395	0.23364
GO:0000166	molecular_function	nucleotide binding	36	550	1290	22395	0.235535
GO:0004180	molecular_function	carboxypeptidase activity	2	550	38	22395	0.239346
GO:0006890	biological_process	retrograde vesicle-mediated transport, Golgi to endoplasmic reticulum	2	550	38	22395	0.239346
GO:0034968	biological_process	histone lysine methylation	2	550	38	22395	0.239346
GO:0051537	molecular_function	2 iron, 2 sulfur cluster binding	2	550	38	22395	0.239346
GO:0006075	biological_process	(1->3)-beta-D-glucan biosynthetic process	1	550	11	22395	0.239352
GO:0004708	molecular_function	MAP kinase kinase activity	1	550	11	22395	0.239352
GO:0000148	cellular_component	1,3-beta-D-glucan synthase complex	1	550	11	22395	0.239352
GO:0034497	biological_process	protein localization to phagophore assembly site	1	550	11	22395	0.239352
GO:0003843	molecular_function	1,3-beta-D-glucan synthase activity	1	550	11	22395	0.239352
GO:0005227	molecular_function	calcium activated cation channel activity	1	550	11	22395	0.239352
GO:0000187	biological_process	activation of MAPK activity	1	550	11	22395	0.239352
GO:0030422	biological_process	production of siRNA involved in RNA interference	1	550	11	22395	0.239352
GO:0031936	biological_process	negative regulation of chromatin silencing	1	550	11	22395	0.239352
GO:0008417	molecular_function	fucosyltransferase activity	1	550	11	22395	0.239352
GO:0045036	biological_process	protein targeting to chloroplast	1	550	11	22395	0.239352
GO:0005847	cellular_component	mRNA cleavage and polyadenylation specificity factor complex	1	550	11	22395	0.239352
GO:1903508	biological_process	positive regulation of nucleic acid-templated transcription	1	550	11	22395	0.239352
GO:0051156	biological_process	glucose 6-phosphate metabolic process	1	550	11	22395	0.239352
GO:0005663	cellular_component	DNA replication factor C complex	1	550	11	22395	0.239352
GO:0005736	cellular_component	RNA polymerase I complex	1	550	11	22395	0.239352
GO:0016407	molecular_function	acetyltransferase activity	1	550	11	22395	0.239352
GO:0005774	cellular_component	vacuolar membrane	5	550	136	22395	0.24282
GO:0006486	biological_process	protein glycosylation	4	550	103	22395	0.247239
GO:0018024	molecular_function	histone-lysine N-methyltransferase activity	2	550	39	22395	0.248487
GO:0006821	biological_process	chloride transport	1	550	12	22395	0.258042
GO:0008308	molecular_function	voltage-gated anion channel activity	1	550	12	22395	0.258042
GO:0003689	molecular_function	DNA clamp loader activity	1	550	12	22395	0.258042
GO:0009691	biological_process	cytokinin biosynthetic process	1	550	12	22395	0.258042
GO:0007094	biological_process	mitotic spindle assembly checkpoint	1	550	12	22395	0.258042
GO:0009231	biological_process	riboflavin biosynthetic process	1	550	12	22395	0.258042
GO:0016117	biological_process	carotenoid biosynthetic process	1	550	12	22395	0.258042
GO:0001054	molecular_function	RNA polymerase I activity	1	550	12	22395	0.258042
GO:0009873	biological_process	ethylene-activated signaling pathway	1	550	12	22395	0.258042
GO:0005388	molecular_function	ATPase-coupled calcium transmembrane transporter activity	1	550	12	22395	0.258042
GO:0043039	biological_process	tRNA aminoacylation	1	550	12	22395	0.258042
GO:0006535	biological_process	cysteine biosynthetic process from serine	1	550	12	22395	0.258042
GO:1902358	biological_process	sulfate transmembrane transport	1	550	12	22395	0.258042
GO:1902476	biological_process	chloride transmembrane transport	1	550	12	22395	0.258042
GO:0016279	molecular_function	protein-lysine N-methyltransferase activity	1	550	12	22395	0.258042
GO:0015116	molecular_function	sulfate transmembrane transporter activity	1	550	12	22395	0.258042
GO:0010197	biological_process	polar nucleus fusion	1	550	12	22395	0.258042
GO:0010143	biological_process	cutin biosynthetic process	1	550	12	22395	0.258042
GO:0008272	biological_process	sulfate transport	1	550	12	22395	0.258042
GO:0006730	biological_process	one-carbon metabolic process	1	550	12	22395	0.258042
GO:0009867	biological_process	jasmonic acid mediated signaling pathway	1	550	12	22395	0.258042
GO:0045910	biological_process	negative regulation of DNA recombination	1	550	12	22395	0.258042
GO:0031011	cellular_component	Ino80 complex	1	550	12	22395	0.258042
GO:0043966	biological_process	histone H3 acetylation	1	550	12	22395	0.258042
GO:0048544	biological_process	recognition of pollen	3	550	73	22395	0.266643
GO:0030001	biological_process	metal ion transport	4	550	108	22395	0.274272
GO:0043022	molecular_function	ribosome binding	2	550	42	22395	0.275949
GO:0031408	biological_process	oxylipin biosynthetic process	1	550	13	22395	0.276273
GO:0005544	molecular_function	calcium-dependent phospholipid binding	1	550	13	22395	0.276273
GO:0030983	molecular_function	mismatched DNA binding	1	550	13	22395	0.276273
GO:0006817	biological_process	phosphate ion transport	1	550	13	22395	0.276273
GO:0009969	biological_process	xyloglucan biosynthetic process	1	550	13	22395	0.276273
GO:0007062	biological_process	sister chromatid cohesion	1	550	13	22395	0.276273
GO:0070180	molecular_function	large ribosomal subunit rRNA binding	1	550	13	22395	0.276273
GO:0015698	biological_process	inorganic anion transport	1	550	13	22395	0.276273
GO:0004185	molecular_function	serine-type carboxypeptidase activity	3	550	75	22395	0.280001
GO:0016021	cellular_component	integral component of membrane	150	550	5851	22395	0.282499
GO:0000724	biological_process	double-strand break repair via homologous recombination	2	550	43	22395	0.285097
GO:0005694	cellular_component	chromosome	4	550	110	22395	0.285224
GO:0005623	cellular_component	cell	6	550	182	22395	0.290381
GO:0000184	biological_process	nuclear-transcribed mRNA catabolic process, nonsense-mediated decay	1	550	14	22395	0.294058
GO:0000776	cellular_component	kinetochore	1	550	14	22395	0.294058
GO:0061615	biological_process	glycolytic process through fructose-6-phosphate	1	550	14	22395	0.294058
GO:0003872	molecular_function	6-phosphofructokinase activity	1	550	14	22395	0.294058
GO:0042644	cellular_component	chloroplast nucleoid	1	550	14	22395	0.294058
GO:0008553	molecular_function	proton-exporting ATPase activity, phosphorylative mechanism	1	550	14	22395	0.294058
GO:0000373	biological_process	Group II intron splicing	1	550	14	22395	0.294058
GO:0006360	biological_process	transcription by RNA polymerase I	1	550	14	22395	0.294058
GO:0016298	molecular_function	lipase activity	1	550	14	22395	0.294058
GO:0006108	biological_process	malate metabolic process	1	550	14	22395	0.294058
GO:0034976	biological_process	response to endoplasmic reticulum stress	1	550	14	22395	0.294058
GO:0006886	biological_process	intracellular protein transport	7	550	221	22395	0.301025
GO:0009522	cellular_component	photosystem I	2	550	45	22395	0.303353
GO:0006813	biological_process	potassium ion transport	2	550	45	22395	0.303353
GO:0016853	molecular_function	isomerase activity	4	550	114	22395	0.307303
GO:0006355	biological_process	regulation of transcription, DNA-templated	39	550	1457	22395	0.310559
GO:0000175	molecular_function	3'-5'-exoribonuclease activity	1	550	15	22395	0.311406
GO:0034459	molecular_function	ATP-dependent 3'-5' RNA helicase activity	1	550	15	22395	0.311406
GO:0016236	biological_process	macroautophagy	1	550	15	22395	0.311406
GO:0000407	cellular_component	phagophore assembly site	1	550	15	22395	0.311406
GO:0004707	molecular_function	MAP kinase activity	1	550	15	22395	0.311406
GO:0016020	cellular_component	membrane	157	550	6176	22395	0.318722
GO:0043231	cellular_component	intracellular membrane-bounded organelle	5	550	154	22395	0.327973
GO:0009860	biological_process	pollen tube growth	1	550	16	22395	0.328328
GO:0006002	biological_process	fructose 6-phosphate metabolic process	1	550	16	22395	0.328328
GO:0030127	cellular_component	COPII vesicle coat	1	550	16	22395	0.328328
GO:0052546	biological_process	cell wall pectin metabolic process	1	550	16	22395	0.328328
GO:0032981	biological_process	mitochondrial respiratory chain complex I assembly	1	550	16	22395	0.328328
GO:0000124	cellular_component	SAGA complex	1	550	16	22395	0.328328
GO:0051017	biological_process	actin filament bundle assembly	1	550	16	22395	0.328328
GO:0006098	biological_process	pentose-phosphate shunt	1	550	16	22395	0.328328
GO:0008107	molecular_function	galactoside 2-alpha-L-fucosyltransferase activity	1	550	16	22395	0.328328
GO:0023014	biological_process	signal transduction by protein phosphorylation	2	550	48	22395	0.330566
GO:0005730	cellular_component	nucleolus	5	550	156	22395	0.337672
GO:0005802	cellular_component	trans-Golgi network	4	550	120	22395	0.340707
GO:0055085	biological_process	transmembrane transport	21	550	771	22395	0.34437
GO:0003714	molecular_function	transcription corepressor activity	1	550	17	22395	0.344836
GO:0031492	molecular_function	nucleosomal DNA binding	1	550	17	22395	0.344836
GO:0005689	cellular_component	U12-type spliceosomal complex	1	550	17	22395	0.344836
GO:0006378	biological_process	mRNA polyadenylation	1	550	17	22395	0.344836
GO:0015693	biological_process	magnesium ion transport	1	550	17	22395	0.344836
GO:0006896	biological_process	Golgi to vacuole transport	1	550	17	22395	0.344836
GO:0009658	biological_process	chloroplast organization	3	550	85	22395	0.347313
GO:0042802	molecular_function	identical protein binding	2	550	50	22395	0.348544
GO:0050662	molecular_function	coenzyme binding	2	550	50	22395	0.348544
GO:0003924	molecular_function	GTPase activity	5	550	160	22395	0.357132
GO:0016042	biological_process	lipid catabolic process	2	550	51	22395	0.357473
GO:0007005	biological_process	mitochondrion organization	1	550	18	22395	0.360938
GO:0016307	molecular_function	phosphatidylinositol phosphate kinase activity	1	550	18	22395	0.360938
GO:0044772	biological_process	mitotic cell cycle phase transition	1	550	18	22395	0.360938
GO:0036065	biological_process	fucosylation	1	550	18	22395	0.360938
GO:0016671	molecular_function	oxidoreductase activity, acting on a sulfur group of donors, disulfide as acceptor	1	550	18	22395	0.360938
GO:0004012	molecular_function	ATPase-coupled phospholipid transporter activity	1	550	18	22395	0.360938
GO:0045332	biological_process	phospholipid translocation	1	550	18	22395	0.360938
GO:0007088	biological_process	regulation of mitotic nuclear division	1	550	18	22395	0.360938
GO:0071004	cellular_component	U2-type prespliceosome	1	550	18	22395	0.360938
GO:0003713	molecular_function	transcription coactivator activity	1	550	18	22395	0.360938
GO:0071805	biological_process	potassium ion transmembrane transport	2	550	52	22395	0.366357
GO:0043169	molecular_function	cation binding	2	550	53	22395	0.375193
GO:0009555	biological_process	pollen development	2	550	53	22395	0.375193
GO:0032515	biological_process	negative regulation of phosphoprotein phosphatase activity	1	550	19	22395	0.376645
GO:0051321	biological_process	meiotic cell cycle	1	550	19	22395	0.376645
GO:0045787	biological_process	positive regulation of cell cycle	1	550	19	22395	0.376645
GO:0061077	biological_process	chaperone-mediated protein folding	1	550	19	22395	0.376645
GO:0006298	biological_process	mismatch repair	1	550	19	22395	0.376645
GO:0005685	cellular_component	U1 snRNP	1	550	19	22395	0.376645
GO:0046488	biological_process	phosphatidylinositol metabolic process	1	550	19	22395	0.376645
GO:0035235	biological_process	ionotropic glutamate receptor signaling pathway	1	550	19	22395	0.376645
GO:0004620	molecular_function	phospholipase activity	1	550	19	22395	0.376645
GO:0010020	biological_process	chloroplast fission	1	550	19	22395	0.376645
GO:0004970	molecular_function	ionotropic glutamate receptor activity	1	550	19	22395	0.376645
GO:0005669	cellular_component	transcription factor TFIID complex	1	550	19	22395	0.376645
GO:0009706	cellular_component	chloroplast inner membrane	1	550	19	22395	0.376645
GO:0016571	biological_process	histone methylation	1	550	19	22395	0.376645
GO:0000422	biological_process	autophagy of mitochondrion	1	550	20	22395	0.391967
GO:0010150	biological_process	leaf senescence	1	550	20	22395	0.391967
GO:0080167	biological_process	response to karrikin	1	550	20	22395	0.391967
GO:0046961	molecular_function	proton-transporting ATPase activity, rotational mechanism	1	550	20	22395	0.391967
GO:0005793	cellular_component	endoplasmic reticulum-Golgi intermediate compartment	1	550	20	22395	0.391967
GO:0006635	biological_process	fatty acid beta-oxidation	1	550	20	22395	0.391967
GO:0010228	biological_process	vegetative to reproductive phase transition of meristem	1	550	20	22395	0.391967
GO:0006816	biological_process	calcium ion transport	1	550	20	22395	0.391967
GO:0005315	molecular_function	inorganic phosphate transmembrane transporter activity	1	550	20	22395	0.391967
GO:0046777	biological_process	protein autophosphorylation	4	550	130	22395	0.396486
GO:0005739	cellular_component	mitochondrion	16	550	599	22395	0.401498
GO:0008138	molecular_function	protein tyrosine/serine/threonine phosphatase activity	1	550	21	22395	0.406914
GO:0004864	molecular_function	protein phosphatase inhibitor activity	1	550	21	22395	0.406914
GO:0045492	biological_process	xylan biosynthetic process	1	550	21	22395	0.406914
GO:0008536	molecular_function	Ran GTPase binding	1	550	21	22395	0.406914
GO:0042147	biological_process	retrograde transport, endosome to Golgi	1	550	21	22395	0.406914
GO:0005524	molecular_function	ATP binding	59	550	2320	22395	0.408001
GO:0004674	molecular_function	protein serine/threonine kinase activity	16	550	605	22395	0.41696
GO:0008033	biological_process	tRNA processing	2	550	58	22395	0.418555
GO:0003682	molecular_function	chromatin binding	2	550	58	22395	0.418555
GO:0006629	biological_process	lipid metabolic process	5	550	173	22395	0.420397
GO:0016627	molecular_function	oxidoreductase activity, acting on the CH-CH group of donors	1	550	22	22395	0.421493
GO:0043295	molecular_function	glutathione binding	1	550	22	22395	0.421493
GO:0006096	biological_process	glycolytic process	2	550	59	22395	0.427047
GO:0006887	biological_process	exocytosis	2	550	59	22395	0.427047
GO:0009654	cellular_component	photosystem II oxygen evolving complex	1	550	23	22395	0.435714
GO:0000723	biological_process	telomere maintenance	1	550	23	22395	0.435714
GO:0030014	cellular_component	CCR4-NOT complex	1	550	23	22395	0.435714
GO:0006400	biological_process	tRNA modification	1	550	23	22395	0.435714
GO:0006506	biological_process	GPI anchor biosynthetic process	1	550	23	22395	0.435714
GO:0003697	molecular_function	single-stranded DNA binding	2	550	61	22395	0.443831
GO:0006979	biological_process	response to oxidative stress	6	550	218	22395	0.446924
GO:0004725	molecular_function	protein tyrosine phosphatase activity	1	550	24	22395	0.449587
GO:0009846	biological_process	pollen germination	1	550	24	22395	0.449587
GO:0035335	biological_process	peptidyl-tyrosine dephosphorylation	1	550	24	22395	0.449587
GO:0006259	biological_process	DNA metabolic process	1	550	24	22395	0.449587
GO:0005525	molecular_function	GTP binding	6	550	219	22395	0.451253
GO:0016791	molecular_function	phosphatase activity	2	550	62	22395	0.45212
GO:0006511	biological_process	ubiquitin-dependent protein catabolic process	6	550	220	22395	0.455574
GO:0090305	biological_process	nucleic acid phosphodiester bond hydrolysis	3	550	102	22395	0.459366
GO:0043161	biological_process	proteasome-mediated ubiquitin-dependent protein catabolic process	2	550	63	22395	0.460338
GO:0015914	biological_process	phospholipid transport	1	550	25	22395	0.463119
GO:0000160	biological_process	phosphorelay signal transduction system	2	550	64	22395	0.468484
GO:0003779	molecular_function	actin binding	2	550	64	22395	0.468484
GO:0000786	cellular_component	nucleosome	2	550	64	22395	0.468484
GO:0016311	biological_process	dephosphorylation	4	550	144	22395	0.473012
GO:0090503	biological_process	RNA phosphodiester bond hydrolysis, exonucleolytic	1	550	26	22395	0.476319
GO:0007131	biological_process	reciprocal meiotic recombination	1	550	26	22395	0.476319
GO:0009742	biological_process	brassinosteroid mediated signaling pathway	1	550	26	22395	0.476319
GO:0001228	molecular_function	DNA-binding transcription activator activity, RNA polymerase II-specific	1	550	26	22395	0.476319
GO:0050661	molecular_function	NADP binding	2	550	66	22395	0.484553
GO:0016573	biological_process	histone acetylation	1	550	27	22395	0.489195
GO:0016538	molecular_function	cyclin-dependent protein serine/threonine kinase regulator activity	1	550	27	22395	0.489195
GO:0008284	biological_process	positive regulation of cell population proliferation	1	550	27	22395	0.489195
GO:0016773	molecular_function	phosphotransferase activity, alcohol group as acceptor	1	550	27	22395	0.489195
GO:0005887	cellular_component	integral component of plasma membrane	3	550	107	22395	0.490843
GO:0045893	biological_process	positive regulation of transcription, DNA-templated	3	550	108	22395	0.497031
GO:0003680	molecular_function	AT DNA binding	1	550	28	22395	0.501755
GO:0008422	molecular_function	beta-glucosidase activity	1	550	28	22395	0.501755
GO:0042273	biological_process	ribosomal large subunit biogenesis	1	550	28	22395	0.501755
GO:0030173	cellular_component	integral component of Golgi membrane	1	550	28	22395	0.501755
GO:0003723	molecular_function	RNA binding	18	550	720	22395	0.503241
GO:0022900	biological_process	electron transport chain	5	550	191	22395	0.505811
GO:0051287	molecular_function	NAD binding	2	550	69	22395	0.508082
GO:0008194	molecular_function	UDP-glycosyltransferase activity	3	550	110	22395	0.509292
GO:0004499	molecular_function	N,N-dimethylaniline monooxygenase activity	1	550	29	22395	0.514007
GO:0000045	biological_process	autophagosome assembly	1	550	29	22395	0.514007
GO:0004402	molecular_function	histone acetyltransferase activity	1	550	29	22395	0.514007
GO:0004693	molecular_function	cyclin-dependent protein serine/threonine kinase activity	1	550	29	22395	0.514007
GO:0016607	cellular_component	nuclear speck	1	550	29	22395	0.514007
GO:0046982	molecular_function	protein heterodimerization activity	3	550	111	22395	0.515363
GO:0045892	biological_process	negative regulation of transcription, DNA-templated	2	550	70	22395	0.515768
GO:0016779	molecular_function	nucleotidyltransferase activity	2	550	71	22395	0.523374
GO:0010027	biological_process	thylakoid membrane organization	1	550	30	22395	0.525958
GO:0031098	biological_process	stress-activated protein kinase signaling cascade	1	550	30	22395	0.525958
GO:0009707	cellular_component	chloroplast outer membrane	1	550	30	22395	0.525958
GO:0022627	cellular_component	cytosolic small ribosomal subunit	2	550	72	22395	0.530899
GO:0030433	biological_process	ubiquitin-dependent ERAD pathway	1	550	31	22395	0.537616
GO:0000028	biological_process	ribosomal small subunit assembly	1	550	31	22395	0.537616
GO:0008408	molecular_function	3'-5' exonuclease activity	1	550	31	22395	0.537616
GO:0005198	molecular_function	structural molecule activity	1	550	31	22395	0.537616
GO:0008171	molecular_function	O-methyltransferase activity	1	550	31	22395	0.537616
GO:0009734	biological_process	auxin-activated signaling pathway	2	550	73	22395	0.538343
GO:0008270	molecular_function	zinc ion binding	18	550	739	22395	0.548357
GO:0008610	biological_process	lipid biosynthetic process	1	550	32	22395	0.548987
GO:0016592	cellular_component	mediator complex	1	550	32	22395	0.548987
GO:0003746	molecular_function	translation elongation factor activity	1	550	32	22395	0.548987
GO:0005643	cellular_component	nuclear pore	1	550	32	22395	0.548987
GO:0000307	cellular_component	cyclin-dependent protein kinase holoenzyme complex	1	550	32	22395	0.548987
GO:0006412	biological_process	translation	11	550	450	22395	0.549065
GO:0005829	cellular_component	cytosol	20	550	822	22395	0.549565
GO:0007275	biological_process	multicellular organism development	3	550	118	22395	0.556694
GO:0000932	cellular_component	P-body	1	550	33	22395	0.560079
GO:0000982			1	550	33	22395	0.560079
GO:0071013	cellular_component	catalytic step 2 spliceosome	1	550	33	22395	0.560079
GO:0003700	molecular_function	DNA-binding transcription factor activity	17	550	704	22395	0.563342
GO:0008378	molecular_function	galactosyltransferase activity	1	550	34	22395	0.570899
GO:0042886	biological_process	amide transport	1	550	34	22395	0.570899
GO:0003712	molecular_function	transcription coregulator activity	1	550	34	22395	0.570899
GO:0016831	molecular_function	carboxy-lyase activity	1	550	34	22395	0.570899
GO:0042744	biological_process	hydrogen peroxide catabolic process	4	550	164	22395	0.575126
GO:0005747	cellular_component	mitochondrial respiratory chain complex I	1	550	35	22395	0.581454
GO:0051603	biological_process	proteolysis involved in cellular protein catabolic process	2	550	80	22395	0.588135
GO:0005777	cellular_component	peroxisome	2	550	80	22395	0.588135
GO:0004252	molecular_function	serine-type endopeptidase activity	3	550	124	22395	0.590389
GO:0012505	cellular_component	endomembrane system	1	550	36	22395	0.591749
GO:0051015	molecular_function	actin filament binding	1	550	36	22395	0.591749
GO:0000287	molecular_function	magnesium ion binding	3	550	125	22395	0.595842
GO:0004721	molecular_function	phosphoprotein phosphatase activity	2	550	82	22395	0.60161
GO:0043547	biological_process	positive regulation of GTPase activity	1	550	37	22395	0.601791
GO:0031410	cellular_component	cytoplasmic vesicle	1	550	37	22395	0.601791
GO:0006004	biological_process	fucose metabolic process	1	550	37	22395	0.601791
GO:0051087	molecular_function	chaperone binding	1	550	37	22395	0.601791
GO:0017137	molecular_function	Rab GTPase binding	1	550	37	22395	0.601791
GO:0016740	molecular_function	transferase activity	28	550	1184	22395	0.609979
GO:0006099	biological_process	tricarboxylic acid cycle	1	550	38	22395	0.611587
GO:0000027	biological_process	ribosomal large subunit assembly	1	550	38	22395	0.611587
GO:0008375	molecular_function	acetylglucosaminyltransferase activity	1	550	38	22395	0.611587
GO:0006334	biological_process	nucleosome assembly	1	550	38	22395	0.611587
GO:0010181	molecular_function	FMN binding	1	550	38	22395	0.611587
GO:0016709	molecular_function	oxidoreductase activity, acting on paired donors, with incorporation or reduction of molecular oxygen, NAD(P)H as one donor, and incorporation of one atom of oxygen	2	550	84	22395	0.614749
GO:0051726	biological_process	regulation of cell cycle	1	550	39	22395	0.621142
GO:0006414	biological_process	translational elongation	1	550	39	22395	0.621142
GO:0032482	biological_process	Rab protein signal transduction	1	550	39	22395	0.621142
GO:0051213	molecular_function	dioxygenase activity	2	550	85	22395	0.621193
GO:0016758	molecular_function	transferase activity, transferring hexosyl groups	4	550	175	22395	0.626271
GO:0016616	molecular_function	oxidoreductase activity, acting on the CH-OH group of donors, NAD or NADP as acceptor	2	550	87	22395	0.633832
GO:0005622	cellular_component	intracellular	11	550	480	22395	0.634712
GO:0003676	molecular_function	nucleic acid binding	22	550	946	22395	0.634808
GO:0016757	molecular_function	transferase activity, transferring glycosyl groups	9	550	395	22395	0.63683
GO:0004601	molecular_function	peroxidase activity	4	550	178	22395	0.639522
GO:0006139	biological_process	nucleobase-containing compound metabolic process	1	550	41	22395	0.639555
GO:0032147	biological_process	activation of protein kinase activity	1	550	41	22395	0.639555
GO:0000145	cellular_component	exocyst	1	550	41	22395	0.639555
GO:0000079	biological_process	regulation of cyclin-dependent protein serine/threonine kinase activity	1	550	41	22395	0.639555
GO:0005789	cellular_component	endoplasmic reticulum membrane	4	550	179	22395	0.64387
GO:0004523	molecular_function	RNA-DNA hybrid ribonuclease activity	2	550	89	22395	0.646138
GO:0042393	molecular_function	histone binding	1	550	42	22395	0.648423
GO:0043565	molecular_function	sequence-specific DNA binding	11	550	488	22395	0.656074
GO:0009664	biological_process	plant-type cell wall organization	1	550	43	22395	0.657074
GO:0009705	cellular_component	plant-type vacuole membrane	1	550	43	22395	0.657074
GO:0015934	cellular_component	large ribosomal subunit	1	550	43	22395	0.657074
GO:0009941	cellular_component	chloroplast envelope	4	550	183	22395	0.660915
GO:0015031	biological_process	protein transport	4	550	183	22395	0.660915
GO:0005681	cellular_component	spliceosomal complex	1	550	44	22395	0.665512
GO:0019901	molecular_function	protein kinase binding	1	550	44	22395	0.665512
GO:0000139	cellular_component	Golgi membrane	3	550	139	22395	0.667106
GO:0015171	molecular_function	amino acid transmembrane transporter activity	1	550	45	22395	0.673743
GO:0000398	biological_process	mRNA splicing, via spliceosome	2	550	94	22395	0.675469
GO:0005509	molecular_function	calcium ion binding	6	550	278	22395	0.68128
GO:0032502	biological_process	developmental process	1	550	46	22395	0.681771
GO:0046686	biological_process	response to cadmium ion	1	550	47	22395	0.689603
GO:1904680	molecular_function	peptide transmembrane transporter activity	1	550	47	22395	0.689603
GO:0015333	molecular_function	peptide:proton symporter activity	1	550	47	22395	0.689603
GO:0003333	biological_process	amino acid transmembrane transport	1	550	47	22395	0.689603
GO:0005759	cellular_component	mitochondrial matrix	1	550	47	22395	0.689603
GO:0005654	cellular_component	nucleoplasm	1	550	47	22395	0.689603
GO:0044212	molecular_function	transcription regulatory region DNA binding	3	550	144	22395	0.690225
GO:0042546	biological_process	cell wall biogenesis	1	550	48	22395	0.697242
GO:0099132	biological_process	ATP hydrolysis coupled cation transmembrane transport	1	550	48	22395	0.697242
GO:0050832	biological_process	defense response to fungus	1	550	49	22395	0.704693
GO:0042910	molecular_function	xenobiotic transmembrane transporter activity	1	550	50	22395	0.711962
GO:0004843	molecular_function	thiol-dependent ubiquitin-specific protease activity	1	550	50	22395	0.711962
GO:0006855	biological_process	drug transmembrane transport	1	550	50	22395	0.711962
GO:0015238			1	550	50	22395	0.711962
GO:0004518	molecular_function	nuclease activity	1	550	50	22395	0.711962
GO:0008380	biological_process	RNA splicing	1	550	50	22395	0.711962
GO:0042908	biological_process	xenobiotic transport	1	550	50	22395	0.711962
GO:0030170	molecular_function	pyridoxal phosphate binding	2	550	101	22395	0.713174
GO:0006470	biological_process	protein dephosphorylation	3	550	150	22395	0.71635
GO:0008757	molecular_function	S-adenosylmethionine-dependent methyltransferase activity	1	550	51	22395	0.719052
GO:0003677	molecular_function	DNA binding	34	550	1508	22395	0.723731
GO:0030246	molecular_function	carbohydrate binding	3	550	152	22395	0.72467
GO:0000278	biological_process	mitotic cell cycle	1	550	52	22395	0.725967
GO:0009055	molecular_function	electron transfer activity	4	550	201	22395	0.730642
GO:0098869	biological_process	cellular oxidant detoxification	4	550	201	22395	0.730642
GO:0035673	molecular_function	oligopeptide transmembrane transporter activity	1	550	53	22395	0.732713
GO:0008236	molecular_function	serine-type peptidase activity	1	550	53	22395	0.732713
GO:0035672	biological_process	oligopeptide transmembrane transport	1	550	53	22395	0.732713
GO:1902600	biological_process	proton transmembrane transport	3	550	154	22395	0.732799
GO:0004672	molecular_function	protein kinase activity	29	550	1304	22395	0.737226
GO:0005856	cellular_component	cytoskeleton	1	550	54	22395	0.739293
GO:0007018	biological_process	microtubule-based movement	1	550	55	22395	0.745711
GO:0003777	molecular_function	microtubule motor activity	1	550	55	22395	0.745711
GO:0022857	molecular_function	transmembrane transporter activity	7	550	346	22395	0.748927
GO:0015979	biological_process	photosynthesis	3	550	160	22395	0.756052
GO:0005768	cellular_component	endosome	2	550	110	22395	0.756189
GO:0004364	molecular_function	glutathione transferase activity	1	550	57	22395	0.758078
GO:0006468	biological_process	protein phosphorylation	29	550	1323	22395	0.763937
GO:0005794	cellular_component	Golgi apparatus	9	550	445	22395	0.767578
GO:0032259	biological_process	methylation	4	550	212	22395	0.767652
GO:0008168	molecular_function	methyltransferase activity	4	550	212	22395	0.767652
GO:0006749	biological_process	glutathione metabolic process	1	550	59	22395	0.769845
GO:0006974	biological_process	cellular response to DNA damage stimulus	1	550	59	22395	0.769845
GO:0080043	molecular_function	quercetin 3-O-glucosyltransferase activity	1	550	59	22395	0.769845
GO:0080044	molecular_function	quercetin 7-O-glucosyltransferase activity	1	550	59	22395	0.769845
GO:0000413	biological_process	protein peptidyl-prolyl isomerization	1	550	60	22395	0.775512
GO:0003755	molecular_function	peptidyl-prolyl cis-trans isomerase activity	1	550	61	22395	0.78104
GO:0016579	biological_process	protein deubiquitination	1	550	61	22395	0.78104
GO:0009506	cellular_component	plasmodesma	6	550	315	22395	0.788747
GO:0009058	biological_process	biosynthetic process	2	550	119	22395	0.79352
GO:0008134	molecular_function	transcription factor binding	1	550	64	22395	0.796822
GO:0008234	molecular_function	cysteine-type peptidase activity	2	550	121	22395	0.801098
GO:0005737	cellular_component	cytoplasm	29	550	1352	22395	0.801253
GO:0004857	molecular_function	enzyme inhibitor activity	1	550	65	22395	0.801826
GO:0003824	molecular_function	catalytic activity	18	550	869	22395	0.802576
GO:0016829	molecular_function	lyase activity	2	550	125	22395	0.815518
GO:0043086	biological_process	negative regulation of catalytic activity	1	550	69	22395	0.820642
GO:0003774	molecular_function	motor activity	1	550	69	22395	0.820642
GO:0019843	molecular_function	rRNA binding	1	550	69	22395	0.820642
GO:0045454	biological_process	cell redox homeostasis	2	550	127	22395	0.822372
GO:0016746	molecular_function	transferase activity, transferring acyl groups	2	550	128	22395	0.825712
GO:0005743	cellular_component	mitochondrial inner membrane	1	550	71	22395	0.829371
GO:0051539	molecular_function	4 iron, 4 sulfur cluster binding	1	550	71	22395	0.829371
GO:0006351	biological_process	transcription, DNA-templated	10	550	525	22395	0.833461
GO:0045944	biological_process	positive regulation of transcription by RNA polymerase II	2	550	133	22395	0.841582
GO:0009409	biological_process	response to cold	1	550	74	22395	0.841674
GO:0046872	molecular_function	metal ion binding	34	550	1609	22395	0.842979
GO:0008289	molecular_function	lipid binding	1	550	75	22395	0.845576
GO:0006364	biological_process	rRNA processing	1	550	75	22395	0.845576
GO:0030154	biological_process	cell differentiation	1	550	75	22395	0.845576
GO:0003899	molecular_function	DNA-directed 5'-3' RNA polymerase activity	1	550	76	22395	0.849381
GO:0005773	cellular_component	vacuole	2	550	136	22395	0.850464
GO:0004386	molecular_function	helicase activity	1	550	78	22395	0.856713
GO:0006633	biological_process	fatty acid biosynthetic process	1	550	80	22395	0.863689
GO:0030163	biological_process	protein catabolic process	1	550	80	22395	0.863689
GO:0046983	molecular_function	protein dimerization activity	5	550	301	22395	0.864839
GO:0005874	cellular_component	microtubule	1	550	83	22395	0.873522
GO:0009523	cellular_component	photosystem II	1	550	83	22395	0.873522
GO:0005840	cellular_component	ribosome	6	550	358	22395	0.876217
GO:0005634	cellular_component	nucleus	63	550	2932	22395	0.889695
GO:0004497	molecular_function	monooxygenase activity	4	550	267	22395	0.896361
GO:0005975	biological_process	carbohydrate metabolic process	8	550	477	22395	0.902575
GO:0004722	molecular_function	protein serine/threonine phosphatase activity	1	550	94	22395	0.903894
GO:0009793	biological_process	embryo development ending in seed dormancy	1	550	95	22395	0.906264
GO:0015297	molecular_function	antiporter activity	1	550	96	22395	0.908576
GO:0016747	molecular_function	transferase activity, transferring acyl groups other than amino-acyl groups	2	550	166	22395	0.917285
GO:0003735	molecular_function	structural constituent of ribosome	6	550	390	22395	0.919624
GO:0030247	molecular_function	polysaccharide binding	1	550	102	22395	0.9213
GO:0009507	cellular_component	chloroplast	17	550	932	22395	0.921605
GO:0009737	biological_process	response to abscisic acid	1	550	103	22395	0.923241
GO:0004190	molecular_function	aspartic-type endopeptidase activity	1	550	103	22395	0.923241
GO:0035556	biological_process	intracellular signal transduction	1	550	104	22395	0.925135
GO:0008017	molecular_function	microtubule binding	1	550	106	22395	0.928784
GO:0055114	biological_process	oxidation-reduction process	29	550	1500	22395	0.929179
GO:0005886	cellular_component	plasma membrane	19	550	1038	22395	0.929711
GO:0006508	biological_process	proteolysis	9	550	569	22395	0.941709
GO:0009536	cellular_component	plastid	3	550	246	22395	0.942957
GO:0005215	molecular_function	transporter activity	1	550	116	22395	0.944532
GO:0008233	molecular_function	peptidase activity	3	550	248	22395	0.944997
GO:0016787	molecular_function	hydrolase activity	22	550	1207	22395	0.945486
GO:0009570	cellular_component	chloroplast stroma	3	550	257	22395	0.953363
GO:0020037	molecular_function	heme binding	7	550	489	22395	0.957908
GO:0046658	cellular_component	anchored component of plasma membrane	1	550	130	22395	0.960914
GO:0050660	molecular_function	flavin adenine dinucleotide binding	1	550	131	22395	0.96188
GO:0009505	cellular_component	plant-type cell wall	1	550	132	22395	0.962822
GO:0006457	biological_process	protein folding	1	550	134	22395	0.964636
GO:0006952	biological_process	defense response	1	550	140	22395	0.969565
GO:0009579	cellular_component	thylakoid	1	550	140	22395	0.969565
GO:0016192	biological_process	vesicle-mediated transport	1	550	141	22395	0.970318
GO:0016887	molecular_function	ATPase activity	2	550	217	22395	0.971212
GO:0016705	molecular_function	oxidoreductase activity, acting on paired donors, with incorporation or reduction of molecular oxygen	3	550	284	22395	0.971873
GO:0016788	molecular_function	hydrolase activity, acting on ester bonds	1	550	144	22395	0.972465
GO:0016491	molecular_function	oxidoreductase activity	19	550	1136	22395	0.9733
GO:0048046	cellular_component	apoplast	1	550	154	22395	0.978563
GO:0005506	molecular_function	iron ion binding	4	550	364	22395	0.979703
GO:0005618	cellular_component	cell wall	1	550	160	22395	0.981553
GO:0008152	biological_process	metabolic process	2	550	255	22395	0.987261
GO:0071555	biological_process	cell wall organization	1	550	176	22395	0.987646
GO:0004553	molecular_function	hydrolase activity, hydrolyzing O-glycosyl compounds	2	550	257	22395	0.987803
GO:0005576	cellular_component	extracellular region	5	550	467	22395	0.99026
GO:0009535	cellular_component	chloroplast thylakoid membrane	1	550	222	22395	0.996105
GO:0016798	molecular_function	hydrolase activity, acting on glycosyl bonds	1	550	249	22395	0.998024
